# Supplementary material for: Prostate cancer genetic risk and associated aggressive disease in men of African ancestry
Source: Nat Commun. 2023 Dec 5;14:8037. doi: 10.1038/s41467-023-43726-w (PMC10697980; doi:10.1038/s41467-023-43726-w)
Supplement: Supplementary file 4 — Supplementary Data 1 [file 41467_2023_43726_MOESM4_ESM.xlsx]

## Sheet: Sheet1
Supplementary Data 1. Summary of clinical information for 113 South African men with prostate cancer where deep sequence data was available (Jaratlerdsiri et al., 2022).
Age
Mean	66.9
SD	8.4
Median	67.5
Range	45 – 99
PSA (ng/ml)	Count (%)
≤ 4	0
4.01 - 9.99	8 (7.08 %)
10 - 19.99	12 (10.62 %)
20 - 49.99	30 (26.55 %)
50 - 99.99	18 (15.93 %)
³ 100	38 (33.63 %)
Missing	7 (6.19 %)
ISUP Grade	Counts (%)
1	9 (7.96 %)
2	9 (7.96 %)
3	10 (8.85 %)
4	39 (34.51 %)
5	38 (33.63 %)
Missing	8 (7.08 %)
Reference:
Jaratlerdsiri W, et al. African-specific molecular taxonomy of prostate cancer. Nature 609, 552-559 (2022). DOI: 10.1038/s41586-022-05154-6
