# Supplementary material for: Prostate cancer genetic risk and associated aggressive disease in men of African ancestry
Source: Nat Commun. 2023 Dec 5;14:8037. doi: 10.1038/s41467-023-43726-w (PMC10697980; doi:10.1038/s41467-023-43726-w)
Supplement: Supplementary file 5 — Supplementary Data 2 [file 41467_2023_43726_MOESM5_ESM.xlsx]

## Sheet: Sheet1
Supplementary Data 2. Risk allele frequency (RAF) in our South African population (sequence data and exome array data where available) compared to previously reported RAF in African ancestry controls (N=61,620) (Chen et al., 2023).
							From Chen et al., 2023, STable 8							SAPCS (Current study)
Updated rsID	Chr	Position start (GRCh38)1	Position end (GRCh38)1	Gene(s)2	Gene distance away (bp)2	Variant Type2	Original rsID	Known/Novel	Chromosome	Position (GRCh37)	Risk Allele	Other Allele	African ancestry RAF	vcf_ID (GRCh38)	Reference allele (hs38DH.fasta)	Alternate allele(s)	Alternate allele frequency (AF)	Included in polygenic risk scoring	Sequence Data South African PCa RAF (N=113)	Difference in RAF (South African PCa RAF - African ancestry RAF)	Exome Array Data South African PCa RAF (N=451)	Exome Array Data South African Controls RAF (N=292)	OR (95% CI)3	P value3	Comment4
rs7542260	chr1	5683135	5683136	AJAP1;MIR4689	890614;179536	intergenic	rs7542260	Known	1	5743196	T	C	0.424	chr1:5683136:C:T	C	T	0.557522	Y	0.557522	0.133522
rs2847344	chr1	10504617	10504618	PEX14	.	intronic	rs2847344	Known	1	10564675	A	G	0.698	chr1:10504618:G:A	G	A	0.756637	Y	0.756637	0.058637
rs10803412	chr1	16050335	16050336	CLCNKB	.	intronic	rs10803412	Known	1	16376831	C	T	0.603	chr1:16050336:C:T	C	T	0.367257	Y	0.632743	0.029743
rs544780844	chr1	45785982	45785983	IPP;MAST2	35170;17624	intergenic	rs544780844	Known	1	46251655	T	C	0.097	chr1:45785983:C	C	--	0	N - fixed	0	-0.097					Variant not found; Next to indel variant with multiple length repeats chr1:45785983:CTTTTTTT:C,CTTTTTTTTTTTTTTTTT,CTTTTTTTTTTTTTTTTTTT,CTTTTTTTTTTTTTTTTTTTTT,CT,CTTTTTTTTTTTTTTTTTT; AF=0.765487,0.159292,0.00442478,0.0132743,0.00884956,0.00442478
rs56391074	chr1	87745032	87745041	LINC01364;PKN2-AS1	373378;792480	intergenic	rs56391074	Known	1	88210715	AT	A	0.73	chr1:87745032:AT:A	AT	A	0.181416	N - unclear risk variant	0.818584	0.088584					Uncertain about the reference allele for the risk variant. Unclear if increased risk is caused by a insertion of T (ref=A?) or if the deletion of T (ref=AT?) is protective. dbSNP reports delTT, delT and dupT as alleles for this variant, with global ALFA allele frequency delT=0.4205,dupT=0.0006.
rs1811698	chr1	150800136	150800137	CTSK	.	intronic	rs1811698	Known	1	150772613	C	T	0.448	chr1:150800137:T:C	T	C	0.393805	Y	0.393805	-0.054195
rs607518	chr1	150982194	150982195	ANXA9	97	upstream	rs607518	Known	1	150954671	A	G	0.069	chr1:150982195:G:A	G	A	0.0265487	Y	0.0265487	-0.0424513
rs10127983	chr1	153950799	153950800	CRTC2	.	intronic	rs10127983	Known	1	153923276	T	C	0.222	chr1:153950800:C:T	C	T	0.323009	Y	0.323009	0.101009
rs56103503	chr1	155007874	155007875	ZBTB7B	.	intronic	rs56103503	Known	1	154980351	T	C	0.091	chr1:155007875:C:T	C	T	0.00442478	Y	0.00442478	-0.0865752
rs147847496	chr1	155146111	155146112	DPM3;KRTCAP2	5581;23296	intergenic	rs147847496	Known	1	155118588	T	C	0.004	chr1:155146112:C	C	--	0	N - fixed	0	-0.004
rs184104770	chr1	155720394	155720395	DAP3	.	intronic	rs184104770	Known	1	155690186	A	C	0.003	chr1:155720395:C	C	--	0	N - fixed	0	-0.003
rs80237341	chr1	157150122	157150123	ETV3;FCRL5	11532;363254	intergenic	rs80237341	Known	1	157119915	G	C	0.989	chr1:157150123:G	G	--	0	N - fixed	1	0.011
rs6660538	chr1	163325887	163325888	NUF2	.	intronic	rs6660538	Known	1	163295678	A	C	0.488	chr1:163325888:A:C	A	C	0.50885	Y	0.49115	0.00315
rs4075646	chr1	167166703	167166704	STYXL2;LINC01363	37539;8658	intergenic	rs4075646	Known	1	167135941	T	A	0.15	chr1:167166704:A:T	A	T	0.176991	Y	0.176991	0.026991
rs507603	chr1	179927934	179927935	TOR1AIP1;CEP350	7859;26875	intergenic	rs507603	Known	1	179897070	A	C	0.326	chr1:179927935:A:C	A	C	0.672566	Y	0.327434	0.001434
rs34295433	chr1	183063312	183063315	LAMC1	.	intronic	rs56677963	Known	1	183032447	CTAAG	C	0.363	chr1:183063312:C:CTAAG	C	CTAAG	0.424779	Y	0.424779	0.061779					Original variant rs56677963 merged into variant rs34295433
rs138638958	chr1	204061234	204061253	LINC00303;SOX13	19971;11877	intergenic	rs138638958	Known	1	204030362	TTTTG	T	0.694	chr1:204061234:TTTTG:T	TTTTG	T	0.234513	Y	0.765487	0.071487
rs4245739	chr1	204549713	204549714	MDM4	.	UTR3	rs4245739	Known	1	204518842	A	C	0.761	chr1:204549714:C:A	C	A	0.809735	Y	0.809735	0.048735
rs708723	chr1	205770137	205770138	RAB29	.	UTR3	rs708723	Known	1	205739266	C	T	0.748	chr1:205770138:C:T	C	T	0.216814	Y	0.783186	0.035186
rs11686272	chr2	8458313	8458314	LINC00299;LINC01814	129895;101519	intergenic	rs11686272	Known	2	8598444	G	T	0.777	chr2:8458314:G:T	G	T	0.230089	Y	0.769911	-0.007089
rs73913932	chr2	9954396	9954397	GRHL1	.	intronic	rs73913932	Known	2	10094526	G	A	0.187	chr2:9954397:A:G	A	G	0.123894	Y	0.123894	-0.063106
rs1990613	chr2	10641848	10641849	NOL10	.	intronic	rs1990613	Known	2	10781975	T	C	0.472	chr2:10641849:T:C	T	C	0.566372	Y	0.433628	-0.038372
rs7602028	chr2	15876378	15876379	LINC01804;MYCNUT	157418;44020	intergenic	rs7602028	Known	2	16016503	C	A	0.802	chr2:15876379:C:A	C	A	0.110619	Y	0.889381	0.087381
rs9306894	chr2	20678344	20678345	GDF7	.	UTR3	rs9306894	Known	2	20878105	G	A	0.111	chr2:20678345:A:G	A	G	0.0884956	Y	0.0884956	-0.0225044
rs6738169	chr2	42837414	42837415	HAAO;LINC01819	44832;190438	intergenic	rs6738169	Known	2	43064555	C	G	0.808	chr2:42837415:C:G	C	G	0.154867	Y	0.845133	0.037133
rs73923570	chr2	43324753	43324754	THADA	.	intronic	rs73923570	Novel	2	43551893	G	A	0.115	chr2:43324754:A:G	A	G	0.106195	Y	0.106195	-0.008805
rs7591218	chr2	43410858	43410859	THADA	.	intronic	rs7591218	Known	2	43637998	A	G	0.326	chr2:43410859:A:G	A	G	0.685841	Y	0.314159	-0.011841
rs28514770	chr2	43624142	43624143	THADA;PLEKHH2	28097;13117	intergenic	rs28514770	Known	2	43851282	C	G	0.437	chr2:43624143:C:G	C	G	0.663717	Y	0.336283	-0.100717
rs11125927	chr2	62525839	62525840	TMEM17;EHBP1	19645;148038	intergenic	rs11125927	Known	2	62752975	G	A	0.172	chr2:62525840:G:A	G	A	0.818584	Y	0.181416	0.009416
rs58235267	chr2	63050707	63050708	OTX1	.	intronic	rs58235267	Known	2	63277843	G	C	0.445	chr2:63050708:C:G	C	G	0.376106	Y	0.376106	-0.068894
rs139283528	chr2	63711621	63711622	MDH1;UGP2	104426;129347	intergenic	rs139283528	Known	2	63938756	G	A	0.997	chr2:63711622:G	G	--	0	N - fixed	1	0.003
rs74702681	chr2	66425752	66425753	MEIS1-AS3	.	ncRNA_exonic	rs74702681	Known	2	66652885	C	T	0.996	chr2:66425753:C	C	--	0	N - fixed	1	0.004
rs2028900	chr2	85540611	85540612	MAT2A	.	intronic	rs2028900	Known	2	85767735	C	T	0.324	chr2:85540612:C:T	C	T	0.765487	Y	0.234513	-0.089487
rs2165108	chr2	111104415	111104416	ACOXL-AS1	.	ncRNA_intronic	rs2165108	Known	2	111861993	A	T	0.144	chr2:111104416:T:A	T	A	0.128319	Y	0.128319	-0.015681
rs11691517	chr2	111135518	111135519	BCL2L11	.	intronic	rs11691517	Known	2	111893096	T	G	0.805	chr2:111135519:T:G	T	G	0.154867	Y	0.845133	0.040133
rs111595856	chr2	120346021	120346022	INHBB	114	upstream	rs111595856	Known	2	121103598	T	C	0.398	chr2:120346022:C:T	C	T	0.669643	Y	0.669643	0.271643
rs10206072	chr2	120615889	120615890	LINC01101;GLI2	149541;119978	intergenic	rs10206072	Known	2	121373466	G	A	0.783	chr2:120615890:A:G	A	G	0.814159	Y	0.814159	0.031159
rs16854905	chr2	168156444	168156445	STK39	.	intronic	rs16854905	Known	2	169012955	C	T	0.744	chr2:168156445:C:T	C	T	0.261062	Y	0.738938	-0.005062
rs77167534	chr2	172455201	172455202	ITGA6	.	intronic	rs77167534	Known	2	173319930	C	T	0.987	chr2:172455202:C	C	--	0	N - fixed	1	0.013
rs34925593	chr2	173369818	173369819	CDCA7	826	downstream	rs34925593	Known	2	174234547	C	T	0.221	chr2:173369819:T:C	T	C	0.159292	Y	0.159292	-0.061708
rs1861270	chr2	201261891	201261892	CASP8	.	intronic	rs1861270	Known	2	202126615	G	A	0.775	chr2:201261892:A:G	A	G	0.814159	Y	0.814159	0.039159
rs12621900	chr2	207253576	207253577	MYOSLID-AS1	.	ncRNA_intronic	rs12621900	Known	2	208118301	C	T	0.451	chr2:207253577:T:C	T	C	0.402655	Y	0.402655	-0.048345
rs74001374	chr2	237502649	237502650	MLPH	.	intronic	rs74001374	Known	2	238411293	C	T	0.716	chr2:237502650:C:T	C	T	0.420354	Y	0.579646	-0.136354
rs2292884	chr2	237534582	237534583	MLPH	.	exonic	rs2292884	Known	2	238443226	G	A	0.566	chr2:237534583:A:G	A	G	0.477876	Y	0.477876	-0.088124	0.519	0.497	1.09 (0.89, 1.34)	0.3956
rs77559646	chr2	241195849	241195850	ANO7	.	exonic	rs77559646	Known	2	242135265	A	G	0.003	chr2:241195850:G	G	--	0	N - fixed	0	-0.003	0	0	NA	NA
rs77482050	chr2	241200184	241200185	ANO7	.	exonic	rs77482050	Known	2	242139600	G	A	--	chr2:241200185:G	G	--	0	N - fixed	1	NA	1	1	NA	NA	Variant not found
rs2074840	chr2	241202303	241202304	ANO7	.	exonic	rs2074840	Known	2	242141719	T	C	0.512	chr2:241202304:C:T	C	T	0.438053	Y	0.438053	-0.073947
rs76832527	chr2	241217825	241217826	ANO7	.	exonic	rs76832527	Known	2	242157241	A	G	0.044	chr2:241217826:G	G	--	0	N - fixed	0	-0.044	0.001*	0.002*	0.65 (0.04, 10.37)	0.7565
rs60985508	chr2	241223950	241223952	ANO7	.	exonic	rs60985508	Novel	2	242163365	T	TCA	0.307	chr2:241223950:TCA:T	TCA	T	0.362832	Y	0.362832	0.055832					dbSNP only reports one alternate allele for this variant (chr2:241223951-241223952, ref=CA, alt=*)
rs6550597	chr3	18697447	18697448	SATB1-AS1;KCNH8	167334;451062	intergenic	rs6550597	Known	3	18738940	A	G	0.718	chr3:18697448:G:A	G	A	0.752212	Y	0.752212	0.034212
rs7618603	chr3	23111570	23111571	ZNF385D-AS2;UBE2E2-AS1	1131743;83500	intergenic	rs7618603	Known	3	23153062	A	C	0.449	chr3:23111571:C:A	C	A	0.442478	Y	0.442478	-0.006522
rs34680713	chr3	49584285	49584295	BSN	.	intronic	rs34680713	Known	3	49621718	AT	A	0.805	chr3:49584285:A:AT	A	AT	0.738938	Y	0.738938	-0.066062					dbSNP reports multiple lengths of T duplication/deletion alleles for this variant but dupT is at global frequency of 0.7649 (ALFA allele frequency) and delT is at global frequency of 0. Assumed A is the reference allele and insertion of T is the risk allele.
rs13091518	chr3	70747544	70747545	MDFIC2;FOXP1	434907;207165	intergenic	rs13091518	Known	3	70796696	T	C	0.575	chr3:70747545:T:C	T	C	0.389381	Y	0.610619	0.035619
rs143745027	chr3	87094866	87094867	LINC00506	.	ncRNA_exonic	rs143745027	Known	3	87144017	G	A	0.057	chr3:87094867:A:G	A	G	0.0530973	Y	0.0530973	-0.0039027
rs7628934	chr3	87126833	87126834	LINC00506	.	ncRNA_intronic	rs7628934	Known	3	87175984	C	T	0.791	chr3:87126834:C:T	C	T	0.190265	Y	0.809735	0.018735
rs114810266	chr3	87350211	87350212	POU1F1;HTR1F	73628;442494	intergenic	rs114810266	Known	3	87399362	A	G	0.96	chr3:87350212:A:G	A	G	0.0442478	Y	0.955752	-0.0042478
rs1283104	chr3	107243673	107243674	DUBR	.	ncRNA_intronic	rs1283104	Known	3	106962521	G	C	0.47	chr3:107243674:C:G	C	G	0.606195	Y	0.606195	0.136195
rs151038334	chr3	107474489	107474490	LINC01990;BBX	10578;48472	intergenic	rs151038334	Known	3	107193337	C	T	0.95	chr3:107474490:C:T	C	T	0.0265487	Y	0.973451	0.0234513
rs2271494	chr3	113581335	113581336	SIDT1	.	intronic	rs2271494	Known	3	113300183	A	T	0.481	chr3:113581336:A:T	A	T	0.486726	Y	0.513274	0.032274
rs72960383	chr3	115013662	115013663	ZBTB20	.	intronic	rs72960383	Novel	3	114732510	A	T	0.333	chr3:115013663:T:A	T	A	0.451327	Y	0.451327	0.118327
rs2811476	chr3	128179657	128179658	EEFSEC	.	intronic	rs2811476	Known	3	127898501	C	A	0.319	chr3:128179658:A:C	A	C	0.292035	Y	0.292035	-0.026965
rs35006112	chr3	128495150	128495151	GATA2-AS1	.	ncRNA_intronic	rs35006112	Known	3	128213994	G	A	0.827	chr3:128495151:G:A	G	A	0.154867	Y	0.845133	0.018133
rs1457063	chr3	137843980	137843981	LINC01210;CLDN18	63104;154835	intergenic	rs1457063	Known	3	137562823	A	G	0.247	chr3:137843981:G:A	G	A	0.207965	Y	0.207965	-0.039035
rs7650602	chr3	141428571	141428572	ZBTB38	.	intronic	rs7650602	Known	3	141147414	C	T	0.686	chr3:141428572:T:C	T	C	0.734513	Y	0.734513	0.048513
rs145053401	chr3	152293956	152293970	MBNL1	.	intronic	rs145053401	Known	3	152011745	C	CAT	0.918	chr3:152293956:C:CAT	C	CAT	0.079646	Y	0.920354	0.002354					dbSNP reports multiple lengths of AT duplication/deletion for this variant but only dupAT has ALFA allele frequency >0 for global frequency (dupAT = 0.0275). Assumed C is the reference allele and insertion of AT is the alternate allele.
rs2293607	chr3	169764546	169764547	TERC	63	downstream	rs2293607	Known	3	169482335	T	C	0.931	chr3:169764547:T:C,A	T	C,A	0.0176991,0.00442478	Y	0.977876	0.0468761
rs78416326	chr3	170356728	170356729	SKIL	986	upstream	rs78416326	Known	3	170074517	G	C	0.958	chr3:170356729:G	G	--	0	N - fixed	1	0.042
rs59222162	chr3	170365752	170365773	SKIL	.	intronic	rs66512269	Known	3	170083540	C	CTTTTT	0.879	chr3:170365752:CTTTTT:CT,C,CTTTTTTTTTT,CTTTTTTTT,CTTTTTTTTTTTTTTTTTTTTTTTTTTT,CTTTTTTTTTTTTTTTTTTTTT	CTTTTT	CT,C,CTTTTTTTTTT,CTTTTTTTT,CTTTTTTTTTTTTTTTTTTTTTTTTTTT,CTTTTTTTTTTTTTTTTTTTTT	0.19469,0.349558,0.0442478,0.0884956,0.0176991,0.0309735	N - indel repeat	NA	NA					Original variant rs66512269 withdrawn, variant rs59222162 selected
rs11717887	chr3	172663986	172663987	NCEH1	.	intronic	rs144600367	Known	3	172381777	C	T	0.289	chr3:172663987:T:C	T	C	0.274336	Y	0.274336	-0.014664					Original variant rs144600367 merged into variant rs11717887
rs17804499	chr4	73576631	73576632	RASSF6	.	exonic	rs17804499	Known	4	74442349	G	C	0.988	chr4:73576632:G:C	G	C	0.00442478	Y	0.995575	0.00757522	0.998*	0.998*	0.77 (0.07, 8.53)	0.8323
rs13142786	chr4	73611417	73611418	RASSF6	.	intronic	rs13142786	Known	4	74477135	T	A	0.597	chr4:73611418:T:A	T	A	0.327434	Y	0.672566	0.075566
rs144842076	chr4	76871757	76871758	SHROOM3;SOWAHB	88506;22394	intergenic	rs144842076	Novel	4	77792911	C	T	0.965	chr4:76871758:C:T	C	T	0.0265487	Y	0.973451	0.0084513
rs6853490	chr4	94623566	94623567	PDLIM5	.	intronic	rs6853490	Known	4	95544718	G	A	0.213	chr4:94623567:A:G	A	G	0.123894	Y	0.123894	-0.089106
rs7679673	chr4	105140376	105140377	CXXC4-AS1;TET2	442785;5498	intergenic	rs7679673	Known	4	106061534	C	A	0.38	chr4:105140377:C:A	C	A	0.725664	Y	0.274336	-0.105664	0.28	0.263	1.09 (0.86, 1.38)	0.4577
rs17035310	chr4	105143596	105143597	CXXC4-AS1;TET2	446005;2278	intergenic	rs17035310	Known	4	106064754	C	T	0.828	chr4:105143597:C:T	C	T	0.221239	Y	0.778761	-0.049239
rs77821238	chr4	140027680	140027681	MAML3	.	intronic	rs77821238	Known	4	140948835	C	T	0.9	chr4:140027681:C:T	C	T	0.079646	Y	0.920354	0.020354
rs72725734	chr4	145958084	145958085	ZNF827;LINC01095	19262;151370	intergenic	rs72725734	Known	4	146879237	G	A	0.254	chr4:145958085:A:G	A	G	0.234513	Y	0.234513	-0.019487
rs147762399	chr4	151109187	151109188	RPS3A;SH3D19	4546;11093	intergenic	rs147762399	Known	4	152030340	T	C	0.11	chr4:151109188:C:T	C	T	0.10177	Y	0.10177	-0.00823
rs13172201	chr5	1271545	1271546	TERT	.	intronic	rs13172201	Novel	5	1271661	C	T	0.404	chr5:1271546:T:C	T	C	0.451327	Y	0.451327	0.047327
rs2242652	chr5	1279912	1279913	TERT	.	intronic	rs2242652	Known	5	1280028	G	A	0.862	chr5:1279913:G:A	G	A	0.168142	Y	0.831858	-0.030142
rs71595003	chr5	1292002	1292003	TERT	.	intronic	rs71595003	Known	5	1292118	A	G	0.004	chr5:1292003:G	G	--	0	N - fixed	0	-0.004
rs2736098	chr5	1293970	1293971	TERT	.	exonic	rs2736098	Known	5	1294086	T	C	0.113	chr5:1293971:C:T	C	T	0.115044	Y	0.115044	0.002044
rs4975758	chr5	1891059	1891060	CTD-2194D22.4	.	ncRNA_intronic	rs4975758	Known	5	1891174	G	C	0.319	chr5:1891060:C:G	C	G	0.269911	Y	0.269911	-0.049089
rs71599622	chr5	14372253	14372276	TRIO	.	intronic	rs71599622	Known	5	14372362	T	TGA	0.464	chr5:14372253:TGAGAGA:TGAGAGAGA,TGAGAGAGAGA,TGAGA,TGAGAGAGAGAGA,TGA,T	TGAGAGA	TGAGAGAGA,TGAGAGAGAGA,TGAGA,TGAGAGAGAGAGA,TGA,T	0.628319,0.0619469,0,0.00884956,0.039823,0.0309735	N - indel repeat	NA	NA
rs10941370	chr5	37833316	37833317	GDNF	.	intronic	rs10941370	Known	5	37833419	T	C	0.441	chr5:37833317:T:C	T	C	0.504425	Y	0.495575	0.054575
rs1482675	chr5	44368403	44368404	FGF10	.	intronic	rs1482675	Known	5	44368506	T	C	0.373	chr5:44368404:T:C	T	C	0.473451	Y	0.526549	0.153549
rs9292122	chr5	56792082	56792083	LOC105378979;MAP3K1	19212;23466	intergenic	rs9292122	Known	5	56087910	A	G	0.586	chr5:56792083:G:A	G	A	0.637168	Y	0.637168	0.051168
rs10793821	chr5	134500517	134500518	LOC102546229;LINC01843	65471;6034	intergenic	rs10793821	Known	5	133836209	T	C	0.659	chr5:134500518:C:T	C	T	0.663717	Y	0.663717	0.004717
rs76551843	chr5	169745128	169745129	DOCK2	.	intronic	rs76551843	Known	5	169172133	A	G	0.998	chr5:169745129:A	A	--	0	N - fixed	1	0.002					Variant not found
rs9686557	chr5	173532026	173532027	MIR8056;LOC285593	184491;47607	intergenic	rs9686557	Known	5	172959030	C	A	0.836	chr5:173532027:A:C	A	C	0.955752	Y	0.955752	0.119752
rs61739424	chr5	178256903	178256904	COL23A1	.	exonic	rs61739424	Known	5	177683905	G	A	0.982	chr5:178256904:G:A	G	A	0.0221239	Y	0.977876	-0.0041239	0.983	0.99	0.61 (0.24, 1.59)	0.3107
rs2672843	chr5	178464549	178464550	COL23A1	.	intronic	rs2672843	Known	5	177891551	G	A	0.202	chr5:178464550:G:A	G	A	0.769912	Y	0.230088	0.028088
rs2814811	chr6	1670750	1670751	GMDS	.	intronic	rs2814811	Known	6	1670985	A	G	0.607	chr6:1670751:A:G	A	G	0.29646	Y	0.70354	0.09654
rs2018336	chr6	11217663	11217664	NEDD9	.	intronic	rs2018336	Known	6	11217897	T	C	0.941	chr6:11217664:T:C	T	C	0.0176991	Y	0.982301	0.0413009
rs6927369	chr6	21330457	21330458	CDKAL1;LINC00581	98055;155603	intergenic	rs6927369	Known	6	21330689	C	T	0.771	chr6:21330458:C:T	C	T	0.154867	Y	0.845133	0.074133
rs4269363	chr6	21471258	21471259	CDKAL1;LINC00581	238856;14802	intergenic	rs4269363	Known	6	21471490	G	A	0.23	chr6:21471259:G:A	G	A	0.89823	Y	0.10177	-0.12823
rs12665509	chr6	21878617	21878618	CASC15	.	ncRNA_intronic	rs12665509	Known	6	21878849	A	C	0.49	chr6:21878618:A:C	A	C	0.530973	Y	0.469027	-0.020973
rs35159226	chr6	26649602	26649609	ZNF322	.	intronic	rs35159226	Known	6	26649830	C	CT	0.308	chr6:26649602:C:CT,CAT	C	CT,CAT	0.561947,0.0929204	Y	0.561974	0.253974					dbSNP reports multiple lenghts of T duplication/deletion alleles for this variant but only dupT has an ALFA allele frequency >0 for global frequency (dupT=0.6223; ref=TTTTTTT,alt=TTTTTTTT). Assumed C is the reference allele and CT is the alternate allele.
rs62407547	chr6	30248934	30248935	HCG17	.	ncRNA_intronic	rs375611687	Known	6	30216712	C	T	0.05	chr6:30248935:T:C	T	C	0.0132743	Y	0.0132743	-0.0367257					Original variant rs375611687 merged into variant rs62407547
rs9275160	chr6	32684842	32684843	HLA-DQB1;HLA-DQA2	18186;56548	intergenic	rs9275160	Known	6	32652620	A	G	0.281	chr6:32684843:G:A	G	A	0.221239	Y	0.221239	-0.059761
rs9469899	chr6	34825346	34825347	UHRF1BP1	.	intronic	rs9469899	Known	6	34793124	A	G	0.672	chr6:34825347:G:A	G	A	0.836283	Y	0.836283	0.164283
rs4714485	chr6	41568848	41568849	FOXP4	.	intronic	rs4714485	Known	6	41536587	G	T	0.47	chr6:41568849:T:G	T	G	0.561947	Y	0.561947	0.091947
rs9472120	chr6	43742047	43742048	MRPS18A;VEGFA	54236;28161	intergenic	rs9472120	Known	6	43709785	C	T	0.565	chr6:43742048:C:T	C	T	0.415929	Y	0.584071	0.019071
rs9443189	chr6	75786164	75786165	MYO6	.	intronic	rs9443189	Known	6	76495882	A	G	0.478	chr6:75786165:A:G	A	G	0.561947	Y	0.438053	-0.039947
rs2038542	chr6	108974089	108974090	ARMC2	.	UTR3	rs2038542	Known	6	109295293	C	T	0.271	chr6:108974090:T:C	T	C	0.349558	Y	0.349558	0.078558
rs339351	chr6	116879270	116879271	RFX6	.	intronic	rs339351	Known	6	117200434	C	A	0.744	chr6:116879271:C:A	C	A	0.216814	Y	0.783186	0.039186
rs150184171	chr6	133971579	133971604	TBPL1	.	intronic	rs71681861	Known	6	134292717	G	GTGTTGT	0.45	chr6:133971579:GTGTTGT:G	GTGTTGT	G	0.482301	Y	0.482301	0.032301					Original variant rs71681861 withdrawn, variant rs150184171 selected
rs13215045	chr6	153126380	153126381	RGS17	.	intronic	rs13215045	Known	6	153447516	C	T	0.552	chr6:153126381:C:T	C	T	0.504425	Y	0.495575	-0.056425
rs963800	chr6	159729246	159729247	SOD2;WTAP	.	intronic	rs963800	Known	6	160150279	C	T	0.504	chr6:159729247:C:T,*	C	T,*	0.530973,0.0221239	Y	0.446903	-0.0570969					Overlaps variant chr6:159729245:TAC:T; AF = 0.0221239
rs4646284	chr6	160160511	160160513	SLC22A1;SLC22A2	1793;56244	intergenic	rs4646284	Known	6	160581543	TG	T	0.366	chr6:160160511:T:TG	T	TG	0.486726	Y	0.486726	0.120726					dbSNP reports only one alternate allele for this variant (chr6:160160512-160160513, ref=GG, alt=GGG)
rs4513875	chr7	1888522	1888523	MAD1L1	.	intronic	rs4513875	Known	7	1928159	T	C	0.13	chr7:1888523:C:T	C	T	0.0353982	Y	0.0353982	-0.0946018
rs11452686	chr7	20374487	20374502	ITGB8	.	intronic	rs11452686	Known	7	20414110	T	TA	0.383	chr7:20374487:TAA:TAAA,TAAAA,TA,T	TAA	TAAA,TAAAA,TA,T	0.676991,0.0221239,0.0929204,0.00884956	N - indel repeat	NA	NA
rs9655205	chr7	20959591	20959592	LINC01162	.	ncRNA_intronic	rs9655205	Known	7	20999211	C	A	0.162	chr7:20959592:C:A	C	A	0.862832	Y	0.137168	-0.024832
rs35389879	chr7	21772424	21772425	DNAH11	.	intronic	rs35389879	Known	7	21812043	T	G	0.11	chr7:21772425:G:T	G	T	0.0707965	Y	0.0707965	-0.0392035
rs6956484	chr7	27525242	27525243	HIBADH	199	downstream	rs6956484	Known	7	27564862	A	C	0.495	chr7:27525243:A:C	A	C	0.442478	Y	0.557522	0.062522
rs10486567	chr7	27936943	27936944	JAZF1	.	intronic	rs10486567	Known	7	27976563	G	A	0.707	chr7:27936944:G:A	G	A	0.243363	Y	0.756637	0.049637	0.764	0.741	1.13 (0.89, 1.43)	0.3263
rs12701838	chr7	40837873	40837874	SUGCT	.	intronic	rs12701838	Known	7	40877473	A	G	0.893	chr7:40837874:A:G	A	G	0.0575221	Y	0.942478	0.0494779
rs834608	chr7	47412319	47412320	TNS3	.	intronic	rs834608	Known	7	47451918	A	T	0.634	chr7:47412320:A:T	A	T	0.30531	Y	0.69469	0.06069
rs6955627	chr7	92948445	92948446	CDK6-AS1;SAMD9	31259;151067	intergenic	rs6955627	Known	7	92577760	C	T	0.562	chr7:92948446:C:T	C	T	0.469027	Y	0.530973	-0.031027
rs4727386	chr7	98059127	98059128	OCM2;LMTK2	69024;47734	intergenic	rs4727386	Known	7	97688440	A	G	0.827	chr7:98059128:G:A,*,GAAAA,GAAAGAAAA,GAAAGAAAGAAAA,GAAAGAAAGAAAGAAAA	G	A	0.716814,0.0840708,0.0663717,0.0486726,0.0309735,0.013274	Y	0.716814	-0.110186					Overlaps multiple indels; chr7:98059101:AAAGAAAGAAAGAAAGAAAGAAAGAAAG:A, AF=0.00884956; chr7:98059109:AAAGAAAGAAAGAAAGAAAG:*,A, AF=0.039823,0.00442478; chr7:98059113:AAAGAAAGAAAGAAAG:A,*, AF=0.00442478,0.0575221; chr7:98059117:AAAGAAAGAAAG:*,A, AF=0.0714286,0.0178571; chr7:98059121:AAAGAAAG:A,*, AF=0.00884956,0.0486726; chr7:98059123:AGAAAG:*,AAAAG, AF=0.0442478,0.0265487; chr7:98059125:AAAG:*,A, …
rs870167	chr8	8641292	8641293	PRAG1;CLDN23	254854;60644	intergenic	rs870167	Known	8	8498803	A	G	0.895	chr8:8641293:A:G	A	G	0.146018	Y	0.853982	-0.041018
rs2572375	chr8	11359945	11359946	TDH	.	ncRNA_intronic	rs2572375	Known	8	11217455	C	T	0.915	chr8:11359946:T:C	T	C	0.99115	Y	0.99115	0.07615
rs6557704	chr8	23613271	23613272	SLC25A37;NKX3-1	37809;65421	intergenic	rs6557704	Known	8	23470785	A	G	0.083	chr8:23613272:A:G	A	G	0.951327	Y	0.048673	-0.034327
rs1160267	chr8	23672007	23672008	SLC25A37;NKX3-1	96545;6685	intergenic	rs1160267	Known	8	23529521	G	A	0.709	chr8:23672008:G:A	G	A	0.20354	Y	0.79646	0.08746
rs74273823	chr8	26036685	26036691	EBF2	.	intronic	rs141811748	Known	8	25894201	C	CCAAA	0.095	chr8:26036685:CCAAA:C	CCAAA	C	0.079646	Y	0.079646	-0.015354					Original variant rs141811748 merged into variant rs74273823
rs12677206	chr8	26205648	26205649	EBF2;PPP2R2A	160236;85859	intergenic	rs12677206	Known	8	26063165	A	C	0.317	chr8:26205649:C:A	C	A	0.402655	Y	0.402655	0.085655
rs11467	chr8	38787395	38787396	TACC1	.	UTR5	rs11467	Known	8	38644914	A	G	0.541	chr8:38787396:A:G	A	G	0.539823	Y	0.460177	-0.080823
rs73700335	chr8	107910878	107910879	RSPO2	.	intronic	rs73700335	Known	8	108923107	G	A	0.94	chr8:107910879:G:A	G	A	0.039823	Y	0.960177	0.020177
rs57588856	chr8	126824680	126824683	LRATD2;PCAT1	266203;188472	intergenic	rs57588856	Known	8	127836925	CAA	C	0.651	chr8:126824680:CAA:C	CAA	C	0.451327	Y	0.548673	-0.102327					dbSNP only reports one alternate allele for this variant (chr8:126824681-126824683, ref=AAA, alt=A)
rs6984837	chr8	126889403	126889404	LRATD2;PCAT1	330926;123750	intergenic	rs6984837	Known	8	127901649	A	G	0.885	chr8:126889404:G:A	G	A	0.969027	Y	0.969027	0.084027
rs7011138	chr8	126909954	126909955	LRATD2;PCAT1	351477;103199	intergenic	rs7011138	Known	8	127922200	A	T	0.951	chr8:126909955:A:T	A	T	0.0221239	Y	0.977876	0.0268761
rs7463326	chr8	127015708	127015709	PCAT1	.	ncRNA_intronic	rs7463326	Known	8	128027954	G	A	0.843	chr8:127015709:G:A	G	A	0.0707965	Y	0.929203	0.0862035
rs72725854	chr8	127062569	127062570	PCAT1;PCAT2	41556;10124	intergenic	rs72725854	Known	8	128074815	T	A	0.061	chr8:127062570:A:T	A	T	0.137168	Y	0.137168	0.076168
rs77541621	chr8	127064900	127064901	PCAT1;PCAT2	43887;7793	intergenic	rs77541621	Known	8	128077146	A	G	0.004	chr8:127064901:G:A	G	A	0.00442478	Y	0.00442478	0.00042478
rs72725879	chr8	127091723	127091724	PRNCR1	.	ncRNA_exonic	rs72725879	Known	8	128103969	T	C	0.337	chr8:127091724:C:T	C	T	0.393805	Y	0.393805	0.056805
rs183373024	chr8	127091871	127091872	PRNCR1	.	ncRNA_exonic	rs183373024	Known	8	128104117	G	A	0.002	chr8:127091872:A	A	--	0	N - fixed	0	-0.002					Variant not found
rs78809737	chr8	127091972	127091973	PRNCR1	.	ncRNA_exonic	rs78809737	Known	8	128104218	G	A	0.99	chr8:127091973:G	G	--	0	N - fixed	1	0.01
rs201057014	chr8	127313109	127313110	CASC21;CASC8	.	ncRNA_intronic	rs201057014	Known	8	128325355	T	C	0.106	chr8:127313110:C:T	C	T	0.115044	Y	0.115044	0.009044
rs17464492	chr8	127330620	127330621	CASC21;CASC8	.	ncRNA_intronic	rs17464492	Known	8	128342866	A	G	0.787	chr8:127330621:A:G	A	G	0.115044	Y	0.884956	0.097956
rs6983267	chr8	127401059	127401060	CCAT2	.	ncRNA_exonic	rs6983267	Known	8	128413305	G	T	0.886	chr8:127401060:G:T	G	T	0.0221239	Y	0.977876	0.0918761	0.983	0.99	0.61 (0.24, 1.59)	0.3107
rs10090154	chr8	127519891	127519892	CASC8;CASC11	37753;180716	intergenic	rs10090154	Known	8	128532137	T	C	0.178	chr8:127519892:T:C	T	C	0.787611	Y	0.212389	0.034389
rs34265760	chr8	127523297	127523298	CASC8;CASC11	41159;177310	intergenic	rs34265760	Known	8	128535543	T	C	0.965	chr8:127523298:T:C	T	C	0.0176991	Y	0.982301	0.0173009
rs12549761	chr8	127528530	127528531	CASC8;CASC11	46392;172077	intergenic	rs12549761	Known	8	128540776	C	G	0.951	chr8:127528531:C:G	C	G	0.00884956	Y	0.99115	0.0401504
rs34540271	chr9	18554774	18554775	ADAMTSL1	.	intronic	rs34540271	Known	9	18554773	C	T	0.873	chr9:18554775:C:T	C	T	0.10177	Y	0.89823	0.02523
rs10122990	chr9	19072247	19072248	HAUS6	.	intronic	rs10122990	Known	9	19072246	C	A	0.664	chr9:19072248:A:C	A	C	0.774336	Y	0.774336	0.110336
rs17694493	chr9	22041998	22041999	CDKN2B-AS1	.	ncRNA_intronic	rs17694493	Known	9	22041998	G	C	0.113	chr9:22041999:C:G	C	G	0.106195	Y	0.106195	-0.006805
rs10122495	chr9	34049780	34049781	UBAP2	582	upstream	rs10122495	Known	9	34049779	T	A	0.258	chr9:34049781:T:A	T	A	0.712389	Y	0.287611	0.029611
rs142727307	chr9	79475808	79475810	LOC101927450;TLE4	330143;95964	intergenic	rs142727307	Known	9	82090723	T	TG	0.36	chr9:79475808:TG:T	TG	T	0.380531	Y	0.380531	0.020531					dbSNP only reports one alternate allele for this variant (chr9:79475809-79475810, ref=GG, alt=G)
rs4451364	chr9	106770452	106770453	LINC01505;ZNF462	90653;92713	intergenic	rs4451364	Known	9	109532734	A	G	0.65	chr9:106770453:G:A	G	A	0.575221	Y	0.575221	-0.074779
rs817872	chr9	107382605	107382606	RAD23B;LINC01509	50412;37678	intergenic	rs817872	Known	9	110144887	C	T	0.484	chr9:107382606:C:T	C	T	0.460177	Y	0.539823	0.055823
rs143655302	chr9	107527935	107527936	KLF4;ACTL7B	38167;1326653	intergenic	rs143655302	Known	9	110290217	G	A	0.996	chr9:107527936:G	G	--	0	N - fixed	1	0.004
rs2241167	chr9	127667836	127667837	STXBP1	.	intronic	rs2241167	Known	9	130430116	A	G	0.673	chr9:127667837:A:G	A	G	0.300885	Y	0.699115	0.026115
rs12634	chr9	129811256	129811257	TOR1B	.	UTR3	rs12634	Known	9	132573536	T	G	0.234	chr9:129811257:G:T	G	T	0.243363	Y	0.243363	0.009363
rs12781100	chr10	792695	792696	DIP2C;LARP4B	103028;14218	intergenic	rs12781100	Known	10	838636	T	C	0.038	chr10:792696:C	C	--	0	N - fixed	0	-0.038
rs7075427	chr10	45609494	45609495	MARCHF8;ZFAND4	14589;6005	intergenic	rs7075427	Known	10	46104943	A	C	0.982	chr10:45609495:A	A	--	0	N - fixed	1	0.018
rs11599847	chr10	46227792	46227793	ANTXRLP1	.	ncRNA_intronic	rs11599847	Known	10	47599029	T	C	0.987	chr10:46227793:T	T	--	0	N - fixed	1	0.013
rs10993994	chr10	46046325	46046326	MSMB	57	upstream	rs10993994	Known	10	51549496	T	C	0.609	chr10:46046326:A:G	A	G	0.323009	Y	0.676991	0.067991	0.694	0.687	1.04 (0.83, 1.3)	0.7639	Alleles updated from T>C (GRCh37.p13) to A>G (GRCh38.p14); risk allele assumed to be A
rs11817544	chr10	78477241	78477242	LINC00595;ZMIZ1-AS1	197029;466084	intergenic	rs11817544	Known	10	80236999	C	A	0.801	chr10:78477242:C:A	C	A	0.128319	Y	0.871681	0.070681
rs12412705	chr10	79076240	79076241	ZMIZ1	.	intronic	rs12412705	Known	10	80835998	C	T	0.406	chr10:79076241:T:C	T	C	0.548673	Y	0.548673	0.142673
rs1935581	chr10	88435391	88435392	RNLS	.	intronic	rs1935581	Known	10	90195149	C	T	0.217	chr10:88435392:C:T	C	T	0.929204	Y	0.070796	-0.146204	0.07	0.07	0.99 (0.66, 1.49)	0.9738
rs12262998	chr10	102668958	102668959	TRIM8;ARL3	10640;4772	intergenic	rs12262998	Known	10	104428716	C	T	0.761	chr10:102668959:C:T	C	T	0.137168	Y	0.862832	0.101832
rs10885396	chr10	112951995	112951996	TCF7L2	.	intronic	rs10885396	Known	10	114711755	T	C	0.64	chr10:112951996:C:T	C	T	0.761062	Y	0.761062	0.121062
rs4558107	chr10	121035412	121035413	WDR11;FGFR2	125889;442917	intergenic	rs4558107	Known	10	122794926	A	G	0.188	chr10:121035413:G:A	G	A	0.132743	Y	0.132743	-0.055257
rs140783917	chr10	121074968	121074969	WDR11;FGFR2	165445;403361	intergenic	rs140783917	Known	10	122834482	C	T	0.988	chr10:121074969:C	C	--	0	N - fixed	1	0.012
rs10788167	chr10	121294503	121294504	WDR11;FGFR2	384980;183826	intergenic	rs10788167	Known	10	123054018	T	A	0.79	chr10:121294504:T:A	T	A	0.243363	Y	0.756637	-0.033363
rs10749415	chr10	121425788	121425789	WDR11;FGFR2	516265;52541	intergenic	rs10749415	Known	10	123185303	A	G	0.771	chr10:121425789:G:A	G	A	0.778761	Y	0.778761	0.007761
rs12769682	chr10	125008924	125008925	CTBP2	.	intronic	rs12769682	Known	10	126697494	C	G	0.164	chr10:125008925:G:C	G	C	0.238938	Y	0.238938	0.074938
rs1881502	chr11	1486281	1486282	MOB2	.	intronic	rs1881502	Known	11	1507512	T	C	0.092	chr11:1486282:T:C	T	C	0.80531	Y	0.19469	0.10269
rs11043143	chr11	2212862	2212863	MIR4686;ASCL2	39725;55635	intergenic	rs11043143	Known	11	2234093	T	C	0.305	chr11:2212863:T:C	T	C	0.606195	Y	0.393805	0.088805
rs61890184	chr11	7526355	7526356	PPFIBP2	.	intronic	rs61890184	Known	11	7547587	A	G	0.17	chr11:7526356:G:A	G	A	0.212389	Y	0.212389	0.042389
rs68010938	chr11	47406658	47406659	MIR4487;SLC39A13	5617;1836	intergenic	rs68010938	Known	11	47428209	T	TA	0.059	chr11:47406658:TA:T	TA	T	0.00442478	Y	0.00442478	-0.0545752					dbSNP only reports one alternate allele for this variant (chr11:47406659, ref=A, alt=*)
rs1048374	chr11	59135205	59135206	FAM111A-DT	.	ncRNA_exonic	rs1048374	Known	11	58902679	G	A	0.084	chr11:59135206:A:G	A	G	0.0973451	Y	0.0973451	0.0133451
rs2277283	chr11	62140967	62140968	INCENP	.	exonic	rs2277283	Known	11	61908440	C	T	0.168	chr11:62140968:T:C	T	C	0.0840708	Y	0.0840708	-0.0839292	0.089	0.075	1.19 (0.81, 1.75)	0.3634
rs12785905	chr11	67184493	67184494	KDM2A	.	intronic	rs12785905	Known	11	66951965	C	G	0.011	chr11:67184494:G	G	--	0	N - fixed	0	-0.011
rs3018690	chr11	69115457	69115458	TPCN2;LOC338694	24861;31770	intergenic	rs3018690	Known	11	68882926	T	C	0.736	chr11:69115458:C:T	C	T	0.778761	Y	0.778761	0.042761
rs11825796	chr11	69213320	69213321	LOC338694;MYEOV	41759;80834	intergenic	rs11825796	Known	11	68980788	A	G	0.512	chr11:69213321:G:A	G	A	0.685841	Y	0.685841	0.173841
rs11228580	chr11	69234874	69234875	LOC338694;MYEOV	63313;59280	intergenic	rs11228580	Known	11	69002342	C	T	0.161	chr11:69234875:T:C	T	C	0.30531	Y	0.30531	0.14431
rs3918298	chr11	69648504	69648505	CCND1	.	intronic	rs3918298	Known	11	69463273	A	G	0.236	chr11:69648505:G:A	G	A	0.292035	Y	0.292035	0.056035
rs56159348	chr11	76556286	76556287	EMSY;LRRC32	3256;101237	intergenic	rs56159348	Known	11	76267331	T	G	0.801	chr11:76556287:T:G	T	G	0.212389	Y	0.787611	-0.013389
rs11568818	chr11	102530929	102530930	MMP7	183	upstream	rs11568818	Known	11	102401661	T	C	0.55	chr11:102530930:T:C	T	C	0.482301	Y	0.517699	-0.032301
rs74911261	chr11	108486409	108486410	POGLUT3	.	exonic	rs74911261	Known	11	108357137	A	G	0.005	chr11:108486410:G	G	--	0	N - fixed	0	-0.005	0	0	NA	NA
rs5794883	chr11	113829824	113829846	USP28	.	intronic	rs56969947	Known	11	113700546	C	CA	0.594	chr11:113829824:CAAAA:CAAA,CAA,CAAAAA,CA,CAAAAAA,C	CAAAA	CAAA,CAA,CAAAAA,CA,CAAAAAA,C	0.420354,0.168142,0.0132743,0,0,0.0132743	N - indel repeat	NA	NA					Original variant rs56969947 merged into variant rs5794883
rs138466039	chr11	125184896	125184897	PKNOX2	.	intronic	rs138466039	Known	11	125054793	T	C	0.002	chr11:125184897:C	C	--	0	N - fixed	0	-0.002
rs878987	chr11	134396477	134396478	B3GAT1	.	intronic	rs878987	Known	11	134266372	G	A	0.189	chr11:134396478:A:G	A	G	0.230089	Y	0.230089	0.041089
rs2066827	chr12	12718164	12718165	CDKN1B	.	exonic	rs2066827	Known	12	12871099	T	G	0.29	chr12:12718165:T:G	T	G	0.69469	Y	0.30531	0.01531
rs77216612	chr12	12725048	12725049	APOLD1	868	upstream	rs77216612	Known	12	12877983	A	G	0.928	chr12:12725049:A:G	A	G	0.0309735	Y	0.969027	0.0410265
rs10845938	chr12	14263983	14263984	GRIN2B;ATF7IP	282382;101648	intergenic	rs10845938	Known	12	14416918	G	A	0.424	chr12:14263984:A:G	A	G	0.331858	Y	0.331858	-0.092142
rs80130819	chr12	48025834	48025835	COL2A1;SENP1	21359;17062	intergenic	rs80130819	Known	12	48419618	A	C	0.981	chr12:48025835:A	A	--	0	N - fixed	1	0.019
rs56222401	chr12	49278930	49278931	TUBA1C;LOC101927267	4331;13700	intergenic	rs56222401	Known	12	49672714	G	A	0.535	chr12:49278931:A:G	A	G	0.50885	Y	0.50885	-0.02615
rs113925811	chr12	52915147	52915148	KRT8	.	intronic	rs113925811	Known	12	53308932	A	C	0.15	chr12:52915148:C:A	C	A	0.163717	Y	0.163717	0.013717
rs187809440	chr12	52935446	52935447	KRT8	.	intronic	rs187809440	Known	12	53329231	T	C	--	chr12:52935447:C	C	--	0	N - fixed	0	NA					Variant not found
rs7968403	chr12	64619043	64619044	RASSF3	.	intronic	rs7968403	Known	12	65012824	T	C	0.839	chr12:64619044:T:C	T	C	0.150442	Y	0.849558	0.010558
rs4842687	chr12	89762599	89762600	ATP2B1-AS1;LINC02399	50648;185093	intergenic	rs4842687	Known	12	90156377	A	G	0.599	chr12:89762600:G:A	G	A	0.659292	Y	0.659292	0.060292
rs77121786	chr12	102052896	102052897	WASHC3	.	intronic	rs77121786	Known	12	102446675	G	T	0.188	chr12:102052897:T:G	T	G	0.159292	Y	0.159292	-0.028708
rs1270884	chr12	114247765	114247766	LINC02459;TBX5	5996;106145	intergenic	rs1270884	Known	12	114685571	A	G	0.204	chr12:114247766:A:G	A	G	0.924779	Y	0.075221	-0.128779
rs7295014	chr12	132491402	132491403	FBRSL1	.	intronic	rs7295014	Known	12	133067989	G	A	0.475	chr12:132491403:G:A	G	A	0.469027	Y	0.530973	0.055973
rs1327653	chr13	50502303	50502304	DLEU1	.	ncRNA_intronic	rs1327653	Known	13	51076440	T	C	0.304	chr13:50502304:C:T,*	C	T,*	0.283186,0.0132743	Y	0.283186	-0.020814					Overlaps another variant chr13:50502300:TTACCTC:T; AF = 0.0132743
rs7489409	chr13	73142723	73142724	KLF5;LINC00392	65182;421520	intergenic	rs7489409	Known	13	73716861	C	T	0.173	chr13:73142724:C:T	C	T	0.862832	Y	0.137168	-0.035832
rs7336001	chr13	73421739	73421740	KLF5;LINC00392	344198;142504	intergenic	rs7336001	Known	13	73995877	G	C	0.984	chr13:73421740:G	G	--	0	N - fixed	1	0.016
rs75823044	chr13	109708436	109708437	LINC00399;LINC00676	306798;19837	intergenic	rs75823044	Known	13	110360784	T	C	0.022	chr13:109708437:C:T	C	T	0.0265487	Y	0.0265487	0.0045487
rs1004030	chr14	22836439	22836440	MMP14	145	upstream	rs1004030	Known	14	23305649	T	C	0.625	chr14:22836440:T:C	T	C	0.345133	Y	0.654867	0.029867
rs6571758	chr14	36666988	36666989	PAX9	.	intronic	rs6571758	Known	14	37136194	G	A	0.572	chr14:36666989:A:G	A	G	0.681416	Y	0.681416	0.109416
rs11849126	chr14	37675386	37675387	TTC6	.	intronic	rs11849126	Known	14	38144592	G	A	0.773	chr14:37675387:G:A	G	A	0.323009	Y	0.676991	-0.096009
rs4901313	chr14	52920390	52920391	FERMT2	.	intronic	rs4901313	Known	14	53387109	G	T	0.705	chr14:52920391:T:G	T	G	0.628319	Y	0.628319	-0.076681
rs8005621	chr14	60639980	60639981	SALRNA1	.	ncRNA_exonic	rs8005621	Known	14	61106699	G	A	0.348	chr14:60639981:G:A	G	A	0.451327	Y	0.548673	0.200673
rs114053368	chr14	64139413	64139414	SYNE2	.	intronic	rs114053368	Novel	14	64606132	T	A	0.2	chr14:64139414:AT:TT,A,*,ATT	AT	TT,A,*,ATT	0.243363,0.00884956,0.0265487,0.0353982	Y	0.243363	0.043363
rs79133931	chr14	64221207	64221208	SYNE2	.	intronic	rs79133931	Known	14	64687926	T	C	0.019	chr14:64221208:C:T	C	T	0.0309735	Y	0.0309735	0.0119735
rs2093202	chr14	68457190	68457191	RAD51B	.	intronic	rs2093202	Known	14	68923908	A	G	0.4	chr14:68457191:A:G	A	G	0.530973	Y	0.469027	0.069027
rs767127	chr14	68667546	68667547	RAD51B	.	intronic	rs767127	Known	14	69134264	G	A	0.477	chr14:68667547:A:G	A	G	0.535398	Y	0.535398	0.058398
rs17565772	chr14	70289615	70289616	ADAM21P1;COX16	41815;35465	intergenic	rs17565772	Known	14	70756333	G	A	0.219	chr14:70289616:A:G	A	G	0.20354	Y	0.20354	-0.01546
rs11561564	chr15	40672845	40672846	KNL1;RAD51-AS1	8505;20909	intergenic	rs11561564	Known	15	40965044	G	A	0.9	chr15:40672846:A:G	A	G	0.960177	Y	0.960177	0.060177
rs33984059	chr15	56093669	56093670	RFX7	.	exonic	rs33984059	Known	15	56385868	A	G	0.996	chr15:56093670:A	A	--	0	N - fixed	1	0.004	1	1	NA	NA	Variant not found
rs74634457	chr15	66543365	66543366	ZWILCH	.	intronic	rs74634457	Known	15	66835704	G	A	0.087	chr15:66543366:A:G	A	G	0.0309735	Y	0.0309735	-0.0560265
rs8023793	chr15	66649754	66649755	LINC01169	.	ncRNA_intronic	rs8023793	Known	15	66942093	A	C	0.338	chr15:66649755:C:A	C	A	0.327434	Y	0.327434	-0.010566
rs12913603	chr15	70376484	70376485	TLE3;LINC02205	278568;127422	intergenic	rs12913603	Known	15	70668824	A	C	0.644	chr15:70376485:A:C	A	C	0.378378	Y	0.621622	-0.022378
rs7188897	chr16	54435418	54435419	LINC02140;LOC101927480	64720;411832	intergenic	rs7188897	Known	16	54469331	T	C	0.136	chr16:54435419:C:T	C	T	0.0619469	Y	0.0619469	-0.0740531
rs13380763	chr16	54644392	54644393	LINC02140;LOC101927480	273694;202858	intergenic	rs13380763	Known	16	54678305	C	T	0.827	chr16:54644393:C:T	C	T	0.0752212	Y	0.924779	0.0977788
rs11863709	chr16	57620663	57620664	ADGRG1	.	intronic	rs11863709	Known	16	57654576	C	T	0.966	chr16:57620664:C:T	C	T	0.0575221	Y	0.942478	-0.0235221
rs28709974	chr16	79813734	79813735	LINC01229;LOC102724084	12392;342223	intergenic	rs28709974	Known	16	79847632	C	T	0.076	chr16:79813735:T:C	T	C	0.0663717	Y	0.0663717	-0.0096283
rs8052913	chr16	82132575	82132576	HSD17B2;MPHOSPH6	34042;15586	intergenic	rs8052913	Known	16	82166181	C	T	0.581	chr16:82132576:C:T	C	T	0.318584	Y	0.681416	0.100416
rs684232	chr17	715724	715725	VPS53	886	upstream	rs684232	Known	17	618965	C	T	0.653	chr17:715725:T:C	T	C	0.623894	Y	0.623894	-0.029106
rs78378222	chr17	7668433	7668434	TP53	.	UTR3	rs78378222	Known	17	7571752	G	T	0.002	chr17:7668434:T	T	--	0	N - fixed	0	-0.002
rs9895704	chr17	7897763	7897764	CHD3	.	intronic	rs9895704	Novel	17	7801082	T	C	0.886	chr17:7897764:T:C	T	C	0.154867	Y	0.845133	-0.040867
rs28441558	chr17	7899799	7899800	CHD3	.	intronic	rs28441558	Known	17	7803118	C	T	0.038	chr17:7899800:T:C	T	C	0.10177	Y	0.10177	0.06377
rs72811270	chr17	12682141	12682142	MYOCD-AS1	.	ncRNA_intronic	rs72811270	Known	17	12585459	A	G	0.201	chr17:12682142:G:A	G	A	0.261062	Y	0.261062	0.060062
rs73991216	chr17	31566868	31566869	MIR193A;MIR4725	6786;8400	intergenic	rs73991216	Novel	17	29893888	G	A	0.888	chr17:31566869:G:A	G	A	0.163717	Y	0.836283	-0.051717
rs4795646	chr17	31765878	31765879	MIR365B;COPRS	190358;85993	intergenic	rs4795646	Known	17	30092898	G	A	0.928	chr17:31765879:G:A	G	A	0.0132743	Y	0.986726	0.0587257
rs3110641	chr17	37687413	37687414	HNF1B	.	intronic	rs3110641	Known	17	36047417	A	G	0.544	chr17:37687414:G:A	G	A	0.637168	Y	0.637168	0.093168
rs11649743	chr17	37714970	37714971	HNF1B	.	intronic	rs11649743	Known	17	36074979	G	A	0.926	chr17:37714971:A:G	A	G	0.884956	Y	0.884956	-0.041044
rs11263763	chr17	37743573	37743574	HNF1B	.	intronic	rs11263763	Known	17	36103565	A	G	0.597	chr17:37743574:A:G	A	G	0.216814	Y	0.783186	0.186186
rs138213197	chr17	48728342	48728343	HOXB13	.	exonic	rs138213197	Known	17	46805705	T	C	--	chr17:48728343:C	C	--	0	N - fixed	0	NA
rs2960158	chr17	49302942	49302943	ZNF652	.	intronic	rs2960158	Known	17	47380305	T	C	0.842	chr17:49302943:T:C	T	C	0.199115	Y	0.800885	-0.041115
rs565189650	chr17	49320882	49320883	ZNF652	.	intronic	rs386797533	Known	17	47398245	T	C	0.086	chr17:49320883:C	C	--	0	N - fixed	0	-0.086					Variant ID corrected from rs386797533 (alleles CG/TCGT) to rs565189650 (alleles T/C) from Conti et al., 2021. Variant not found; risk variant overlaps variant rs530923403 chr17:49320882:T:TTG; AF=0.0619469
rs12938538	chr17	58348665	58348666	TSPOAP1-AS1	.	ncRNA_intronic	rs12938538	Known	17	56426027	T	C	0.628	chr17:58348666:T:C	T	C	0.464602	Y	0.535398	-0.092602
rs66883347	chr17	71121391	71121393	CASC17	.	ncRNA_intronic	rs148511027	Known	17	69117532	G	GTTAT	0.213	chr17:71121391:G:GTTAT,A	G	GTTAT,A	0.867257,0.00442478	Y	0.128318	-0.0846818					Original variant rs148511027 merged into variant rs66883347
rs8089411	chr18	54244951	54244952	MBD2;POLI	20283;24527	intergenic	rs8089411	Known	18	51771322	C	T	0.275	chr18:54244952:T:C	T	C	0.221239	Y	0.221239	-0.053761
rs35283980	chr18	59078766	59078767	OACYLP;SEC11C	25553;61117	intergenic	rs35283980	Known	18	56745999	C	G	0.682	chr18:59078767:C:G	C	G	0.376106	Y	0.623894	-0.058106
rs397698226	chr18	63293960	63293971	BCL2	.	intronic	rs11381388	Known	18	60961193	CT	C	0.386	chr18:63293960:CT:CTT,C,CTTT	CT	CTT,C,CTTT	0.376106,0.00442478,0.00442478	N - indel repeat	NA	NA					Original variant rs11381388 no longer supported, variant rs397698226 selected
rs11876000	chr18	75323557	75323558	TSHZ1;SMIM21	33614;85918	intergenic	rs11876000	Known	18	73035513	T	G	0.381	chr18:75323558:T:G	T	G	0.482301	Y	0.517699	0.136699
rs9959454	chr18	79010819	79010820	SALL3;ATP9B	11851;58574	intergenic	rs9959454	Known	18	76770820	A	G	0.762	chr18:79010820:A:G	A	G	0.274336	Y	0.725664	-0.036336
rs10412482	chr19	17117743	17117744	MYO9B	.	intronic	rs10412482	Known	19	17228554	C	T	0.47	chr19:17117744:C:T	C	T	0.50885	Y	0.49115	0.02115
rs17501397	chr19	31677436	31677437	THEG5;LINC01533	83656;348425	intergenic	rs17501397	Known	19	32168343	C	T	0.981	chr19:31677437:C	C	--	0	N - fixed	1	0.019
rs59710626	chr19	38057453	38057454	SIPA1L3	.	intronic	rs59710626	Known	19	38548094	G	T	0.921	chr19:38057454:G:T	G	T	0.123894	Y	0.876106	-0.044894
rs4802297	chr19	38247489	38247490	DPF1;PPP1R14A	17776;3747	intergenic	rs4802297	Known	19	38738130	G	C	0.681	chr19:38247490:G:C	G	C	0.362832	Y	0.637168	-0.043832
rs11673591	chr19	41480022	41480023	PCAT19	.	ncRNA_intronic	rs11673591	Known	19	41985931	T	A	0.206	chr19:41480023:T:A	T	A	0.951327	Y	0.048673	-0.157327
rs2659051	chr19	50842311	50842312	LOC105372441	.	ncRNA_intronic	rs2659051	Known	19	51345568	G	C	0.832	chr19:50842312:C:G	C	G	0.889381	Y	0.889381	0.057381
rs61752561	chr19	50858125	50858126	KLK3	.	exonic	rs61752561	Known	19	51361382	G	A	0.992	chr19:50858126:G	G	--	0	N - fixed	1	0.008	1	1	NA	NA
rs76765083	chr19	50859458	50859459	KLK3	.	intronic	rs76765083	Known	19	51362715	T	G	0.986	chr19:50859459:T	T	--	0	N - fixed	1	0.014
rs6039055	chr20	886680	886681	ANGPT4	.	intronic	rs6039055	Known	20	867324	A	G	0.466	chr20:886681:A:G	A	G	0.663717	Y	0.336283	-0.129717
rs11480453	chr20	32759706	32759719	COMMD7;DNMT3B	16239;2679	intergenic	rs11480453	Known	20	31347512	C	CA	0.24	chr20:32759706:CA:C,CAA,CAAA,CAAAA	CA	C,CAA,CAAA,CAAAA	0,0.738938,0.00884956,0.0884956	N - indel repeat	NA	NA
rs6141551	chr20	35419166	35419167	UQCC1;GDF5-AS1	7025;13862	intergenic	rs6141551	Known	20	34006970	C	T	0.335	chr20:35419167:T:C	T	C	0.154867	Y	0.154867	-0.180133
rs73909841	chr20	50932269	50932270	ADNP-AS1	.	ncRNA_intronic	rs73909841	Known	20	49548807	T	C	0.868	chr20:50932270:T:C	T	C	0.079646	Y	0.920354	0.052354
rs6126986	chr20	53848179	53848180	LOC105372672;SUMO1P1	213590;26321	intergenic	rs6126986	Known	20	52464719	C	T	0.751	chr20:53848180:C:T	C	T	0.146018	Y	0.853982	0.102982
rs139135938	chr20	62426005	62426027	RBBP8NL	.	intronic	rs11467114	Known	20	61001061	TGGCAGTGGCAGC	T	0.5	chr20:62426005:TGGCAGTGGCAGC:T	TGGCAGTGGCAGC	T	0.49115	Y	0.50885	0.00885					Original variant rs11467114 withdrawn, variant rs139135938 selected
rs381331	chr20	63598635	63598636	GMEB2	.	intronic	rs381331	Known	20	62229989	A	G	0.325	chr20:63598636:G:A	G	A	0.221239	Y	0.221239	-0.103761
rs3787099	chr20	63676163	63676164	RTEL1-TNFRSF6B	.	ncRNA_intronic	rs3787099	Known	20	62307517	A	G	0.932	chr20:63676164:A:G	A	G	0.0132743	Y	0.986726	0.0547257
rs1058319	chr20	63743035	63743036	SLC2A4RG	.	UTR3	rs1058319	Known	20	62374389	C	T	0.955	chr20:63743036:C	C	--	0	N - fixed	1	0.045
rs150947563	chr20	63809817	63809818	ZBTB46-AS1	.	ncRNA_intronic	rs150947563	Novel	20	62441171	C	T	0.984	chr20:63809818:C:T	C	T	0.00884956	Y	0.99115	0.00715044
rs11701433	chr21	38924486	38924487	LOC400867	.	ncRNA_intronic	rs11701433	Known	21	40296411	C	T	0.279	chr21:38924487:C:T	C	T	0.871681	Y	0.128319	-0.150681
rs61735792	chr21	41494404	41494405	TMPRSS2	.	exonic	rs61735792	Known	21	42866332	A	G	0.003	chr21:41494405:G	G	--	0	N - fixed	0	-0.003
rs9978557	chr21	41510534	41510535	TMPRSS2;PCSEAT	2377;69940	intergenic	rs9978557	Known	21	42882462	T	C	0.05	chr21:41510535:C:T	C	T	0.0132743	Y	0.0132743	-0.0367257
rs1978060	chr22	19762001	19762002	TBX1	.	intronic	rs1978060	Known	22	19749525	G	A	0.739	chr22:19762002:A:G	A	G	0.809735	Y	0.809735	0.070735
rs9625483	chr22	28492950	28492951	TTC28	.	intronic	rs9625483	Known	22	28888939	G	A	0.996	chr22:28492951:G	G	--	0	N - fixed	1	0.004
rs17886163	chr22	28695158	28695159	CHEK2	.	exonic	rs17886163	Known	22	29091147	C	A	0.014	chr22:28695159:A	A	--	0	N - fixed	0	-0.014					Variant not found
rs1555913934	chr22	28695867	28695869	CHEK2	.	exonic	rs1555913934	Known	22	29091856	A	AG	--	chr22:28695867-28695869:CAG	--	--	NA	N - unclear risk variant	NA	NA					Variant not found. Uncertain about the reference allele for the risk variant. Unclear if increased risk is caused by a deletion of G (ref=AG?) or if the insertion of G (ref=A?) is protective. No ALFA allele frequency reported for this variant on dbSNP.
rs138708	chr22	38742326	38742327	SUN2	.	exonic	rs138708	Known	22	39138332	G	A	0.993	chr22:38742327:G	G	--	0	N - fixed	1	0.007	0.998*	1*	NA	0.2548
rs34584683	chr22	40103102	40103103	TNRC6B	.	intronic	rs34584683	Known	22	40499107	T	A	0.601	chr22:40103103:A:T	A	T	0.535398	Y	0.535398	-0.065602
rs6003062	chr22	43103734	43103735	TTLL1;BIK	14344;7015	intergenic	rs6003062	Known	22	43499741	G	A	0.947	chr22:43103735:G:A	G	A	0.0176991	Y	0.982301	0.0353009
rs5759167	chr22	43104205	43104206	TTLL1;BIK	14815;6544	intergenic	rs5759167	Known	22	43500212	G	T	0.75	chr22:43104206:G:T	G	T	0.172566	Y	0.827434	0.077434	0.849	0.827	1.18 (0.89, 1.56)	0.2543
rs9615099	chr22	45302267	45302268	UPK3A;FAM118A	6394;6692	intergenic	rs9615099	Known	22	45698149	T	A	0.407	chr22:45302268:T:A	T	A	0.650442	Y	0.349558	-0.057442
rs960417	chrX	9843054	9843055	SHROOM2	.	intronic	rs960417	Known	X	9811095	A	G	0.747	chrX:9843055:G:A	G	A	0.79646	Y	0.79646	0.04946
rs17321482	chrX	11464513	11464514	ARHGAP6	.	intronic	rs17321482	Known	X	11482634	C	T	0.961	chrX:11464514:C:T	C	T	0.00884956	Y	0.99115	0.0301504
rs5972255	chrX	30878202	30878203	TAB3	.	intronic	rs5972255	Known	X	30896320	T	C	0.434	chrX:30878203:C:T	C	T	0.623894	Y	0.623894	0.189894
rs11338635	chrX	51502424	51502425	LINC01496	.	ncRNA_intronic	rs11338635	Known	X	51245276	GA	G	0.354	chrX:51502424:GA:G	GA	G	0.575221	Y	0.424779	0.070779					dbSNP only reports one alternate allele for this variant (chrX:51502425, ref=A, alt=*)
rs5943724	chrX	52666844	52666845	SSX7;SSX2B	11945;30051	intergenic	rs5943724	Known	X	52695895	A	G	0.222	chrX:52666845:G:A	G	A	0.30531	Y	0.30531	0.08331
rs4826594	chrX	54427972	54427973	WNK3;TSR2	69927;12402	intergenic	rs4826594	Known	X	54454406	A	G	0.439	chrX:54427973:G:A	G	A	0.561947	Y	0.561947	0.122947
rs5919393	chrX	67605514	67605515	AR	.	intronic	rs5919393	Known	X	66825357	T	C	0.146	chrX:67605515:C:T	C	T	0.0176991	Y	0.0176991	-0.128301
rs371707439	chrX	70920057	70920058	TEX11;SLC7A3	11347;5522	intergenic	rs371707439	Known	X	70139908	A	G	0.117	chrX:70920058:G	G	--	NA	N - fixed	0	-0.117					Variant not found
Logistic regression was used, P values are unadjusted
1 GRCh38 variant positions are from UCSC (dbSNP 155)
2 Gene information fetched through ANNOVAR from hg38 ensGene (Gencode v43, last update from UCSC 2023-02-15)
3 Calculated for variants available on the exomic array (451 cases, 292 controls)
4 Variants are listed in VCF format in the order chromosome, position (GRCh38), reference allele, alternate allele(s). Allele frequencies (AF) are listed in order of the alternate alleles, respectively
* Rare variants in the exomic array that were processed with zCall v3.43 to improve genotype calls. There were no changes to allele frequencies for these three SNPs after zCall processing.
References:
Chen, F. et al. Evidence of Novel Susceptibility Variants for Prostate Cancer and a Multiancestry Polygenic Risk Score Associated with Aggressive Disease in Men of African Ancestry. Eur Urol. 2023 Jul;84(1):13-21. doi: 10.1016/j.eururo.2023.01.022. Epub 2023 Mar 3. PMID: 36872133.
Conti, DV et al. Trans-ancestry genome-wide association meta-analysis of prostate cancer identifies new susceptibility loci and informs genetic risk prediction. Nat Genet. 2021 Jan;53(1):65-75. doi: 10.1038/s41588-020-00748-0. Epub 2021 Jan 4. Erratum in: Nat Genet. 2021 Jan 20;: PMID: 33398198; PMCID: PMC8148035.
