# Supplementary material for: Prostate cancer genetic risk and associated aggressive disease in men of African ancestry
Source: Nat Commun. 2023 Dec 5;14:8037. doi: 10.1038/s41467-023-43726-w (PMC10697980; doi:10.1038/s41467-023-43726-w)
Supplement: Supplementary file 6 — Supplementary Data 3 [file 41467_2023_43726_MOESM6_ESM.xlsx]

## Sheet: Sheet1
Supplementary Data 3. Risk allele frequency (RAF) in our South African population (N=113) for the top 136 associated variants from the Uganda prostate cancer GWAS study (UGPCS) (Du et al., 2018) and for the African Ancestry prostate cancer study (AAPC) which were reported by Du et al., 2018. None of these variants were genotyped in the exome array.
									UGPCS				AAPC
rsID	Chr	Position start (GRCh38)1	Position end (GRCh38)1	Risk allele	Reference allele	Gene(s)2	Distance away (bp)2	Variant type2	Cases RAF	Controls RAF	OR (95%CI)	P-Value	Cases RAF	Controls RAF	OR (95%CI)	P-Value	South African PCa RAF (N=113)
rs1977673	chr1	79985452	79985453	C	T	ADGRL4;LINC01781	978723;550302	intergenic	0.59	0.5	1.57(1.29, 1.92)	7.27×10-6	0.54	0.53	1.02(0.96, 1.08)	0.55	0.50885
rs1340676	chr1	79986352	79986353	T	G	ADGRL4;LINC01781	979623;549402	intergenic	0.6	0.5	1.55(1.28, 1.88)	5.92×10-6	0.55	0.53	1.03(0.97, 1.09)	0.3	0.530973
rs2050469	chr1	79986835	79986836	T	A	ADGRL4;LINC01781	980106;548919	intergenic	0.61	0.51	1.56(1.29, 1.89)	4.49×10-6	0.55	0.54	1.03(0.97, 1.09)	0.4	0.526549
rs1340678	chr1	79987112	79987113	T	G	ADGRL4;LINC01781	980383;548642	intergenic	0.61	0.51	1.56(1.29, 1.89)	4.29×10-6	0.55	0.54	1.03(0.97, 1.09)	0.41	0.530973
rs1340680	chr1	79987448	79987449	G	C	ADGRL4;LINC01781	980719;548306	intergenic	0.6	0.5	1.56(1.29, 1.89)	5.14×10-6	0.55	0.53	1.04(0.98, 1.10)	0.2	0.526549
rs12095604	chr1	89431555	89431556	C	T	GBP1P1;LRRC8B	6622;93273	intergenic	0.16	0.1	2.10(1.53, 2.88)	4.84×10-6	0.12	0.12	1.03(0.93, 1.13)	0.6	0.106195
rs3767731	chr1	224227913	224227914	T	C	LOC101927164	.	ncRNA_exonic	0.38	0.28	1.58(1.29, 1.93)	9.16×10-6	0.33	0.34	0.96(0.90, 1.02)	0.17	0.29646
rs73928479	chr2	41076364	41076365	A	T	SLC8A1;LINC01913	563930;801190	intergenic	0.98	0.94	3.45(2.03, 5.86)	5.00×10-6	0.96	0.96	1.08(0.93, 1.26)	0.31	0.920354
rs73928501	chr2	41079511	41079512	T	C	SLC8A1;LINC01913	567077;798043	intergenic	0.98	0.94	3.52(2.07, 6.01)	3.80×10-6	0.96	0.96	1.08(0.93, 1.26)	0.31	0.920354
rs60024409	chr2	41081532	41081533	T	C	SLC8A1;LINC01913	569098;796022	intergenic	0.98	0.94	3.55(2.08, 6.07)	3.51×10-6	0.96	0.96	1.08(0.92, 1.25)	0.35	0.929203
rs148184576	chr2	41094220	41094221	A	G	SLC8A1;LINC01913	581786;783334	intergenic	0.98	0.94	3.59(2.09, 6.16)	3.42×10-6	0.96	0.96	1.08(0.93, 1.26)	0.29	0.920354
rs2443902	chr2	97135630	97135631	C	T	ANKRD36	.	intronic	0.13	0.07	2.28(1.59, 3.25)	6.40×10-6	0.11	0.11	1.04(0.94, 1.14)	0.46	0.084071
rs7588752	chr2	97183931	97183932	T	G	ANKRD36	.	intronic	0.12	0.07	2.21(1.56, 3.14)	7.70×10-6	0.11	0.11	1.03(0.94, 1.13)	0.48	0.084071
rs6431219	chr2	127104556	127104557	C	T	BIN1	.	intronic	0.6	0.51	1.55(1.28, 1.88)	8.13×10-6	0.55	0.56	0.98(0.92, 1.04)	0.48	0.415929
rs11916600	chr3	184052217	184052218	G	C	HTR3C	829	upstream	0.83	0.77	1.78(1.38, 2.29)	8.99×10-6	0.83	0.84	0.98(0.90, 1.06)	0.54	0.845133
rs73052473	chr3	184055407	184055408	G	A	HTR3C	.	intronic	0.92	0.86	2.08(1.51, 2.86)	7.58×10-6	0.93	0.93	0.96(0.85, 1.08)	0.48	0.89823
rs73052475	chr3	184055412	184055413	G	A	HTR3C	.	intronic	0.92	0.87	2.12(1.53, 2.94)	6.54×10-6	0.94	0.94	0.94(0.83, 1.07)	0.34	0.924779
rs142364627	chr3	184055809	184055809	A	AT	HTR3C	.	intronic	0.92	0.86	2.08(1.51, 2.86)	7.38×10-6	0.93	0.93	0.96(0.86, 1.08)	0.51	1
rs61539668	chr3	184055810	184055811	C	G	HTR3C	.	intronic	0.92	0.86	2.08(1.51, 2.86)	7.70×10-6	0.93	0.93	0.96(0.85, 1.08)	0.48	1
rs57213098	chr3	184055811	184055812	T	C	HTR3C	.	intronic	0.92	0.86	2.08(1.51, 2.86)	7.71×10-6	0.93	0.93	0.96(0.85, 1.08)	0.48	1
rs73042308	chr3	184084405	184084406	G	A	HTR3C;HTR3E-AS1	23733;10712	intergenic	0.93	0.88	2.09(1.51, 2.89)	8.70×10-6	0.95	0.95	1.00(0.87, 1.15)	0.995	0.942478
rs113283808	chr3	184090477	184090478	G	A	HTR3C;HTR3E-AS1	29805;4640	intergenic	0.93	0.88	2.13(1.53, 2.95)	5.96×10-6	0.95	0.95	1.00(0.87, 1.15)	0.99	0.946903
rs73042325	chr3	184091329	184091330	A	C	HTR3C;HTR3E-AS1	30657;3788	intergenic	0.93	0.88	2.12(1.52, 2.95)	7.81×10-6	0.95	0.95	1.01(0.88, 1.16)	0.89	0.951327
rs73042396	chr3	184094976	184094977	A	G	HTR3E-AS1	141	downstream	0.93	0.88	2.15(1.55, 2.98)	4.90×10-6	0.95	0.95	1.00(0.87, 1.15)	0.97	0.946903
rs141828188	chr3	184099441	184099442	C	A	HTR3E-AS1	.	ncRNA_intronic	0.93	0.88	2.19(1.57, 3.05)	3.90×10-6	0.95	0.95	1.00(0.87, 1.16)	0.98	0.946903
-	chr4	180491203	180491204	T	TCTCTC				0.97	0.93	3.04(1.88, 4.91)	5.41×10-6	0.97	0.97	0.95(0.79, 1.14)	0.57	1
rs201870367	chr4	180491281	180491282	AG	A	LINC00290	572808	intergenic	0.97	0.93	3.04(1.88, 4.91)	5.43×10-6	0.97	0.97	0.95(0.79, 1.14)	0.57	0.955752
rs115294351	chr4	180491669	180491670	T	C	LINC00290	572420	intergenic	0.97	0.93	3.04(1.88, 4.90)	5.44×10-6	0.97	0.97	0.95(0.79, 1.14)	0.57	0.955752
rs1833727	chr4	180492185	180492186	T	C	LINC00290	571904	intergenic	0.97	0.93	3.03(1.88, 4.89)	5.47×10-6	0.97	0.97	0.95(0.79, 1.14)	0.58	0.955752
rs1833726	chr4	180492230	180492231	C	T	LINC00290	571859	intergenic	0.97	0.93	3.03(1.88, 4.89)	5.47×10-6	0.97	0.97	0.95(0.79, 1.14)	0.58	0.955752
rs369542361	chr4	180492813	180492820	TGA	T	LINC00290	571275	intergenic	0.97	0.93	3.03(1.88, 4.88)	5.50×10-6	0.97	0.97	0.95(0.79, 1.14)	0.58	0.955752
rs191942895	chr4	180492850	180492851	T	C	LINC00290	571239	intergenic	0.97	0.93	3.03(1.88, 4.88)	5.50×10-6	0.97	0.97	0.95(0.79, 1.14)	0.58	0.955752
rs181860787	chr4	180492851	180492852	C	T	LINC00290	571238	intergenic	0.97	0.93	3.02(1.88, 4.88)	5.49×10-6	0.97	0.97	0.95(0.79, 1.14)	0.58	0.955752
rs113946114	chr4	180492889	180492890	C	G	LINC00290	571200	intergenic	0.97	0.93	3.02(1.88, 4.87)	5.49×10-6	0.97	0.97	0.95(0.79, 1.14)	0.58	0.955752
rs139675196	chr4	180493099	180493100	G	C	LINC00290	570990	intergenic	0.97	0.93	3.02(1.87, 4.86)	5.54×10-6	0.97	0.97	0.95(0.80, 1.14)	0.58	0.955752
rs115414625	chr4	180493156	180493157	C	G	LINC00290	570933	intergenic	0.97	0.93	3.02(1.87, 4.86)	5.56×10-6	0.97	0.97	0.95(0.80, 1.14)	0.58	0.955752
rs78923694	chr4	180493485	180493486	C	T	LINC00290	570604	intergenic	0.97	0.93	3.02(1.87, 4.86)	5.53×10-6	0.97	0.97	0.95(0.80, 1.14)	0.58	0.955752
rs116485782	chr4	180493547	180493548	T	C	LINC00290	570542	intergenic	0.97	0.93	3.02(1.87, 4.86)	5.55×10-6	0.97	0.97	0.95(0.80, 1.14)	0.58	0.955752
rs113558905	chr4	180493683	180493684	T	G	LINC00290	570406	intergenic	0.97	0.93	3.01(1.87, 4.85)	5.55×10-6	0.97	0.97	0.95(0.80, 1.14)	0.58	0.955752
rs371311300	chr4	180495786	180495787	C	A	LINC00290	568303	intergenic	0.97	0.93	2.97(1.84, 4.79)	7.89×10-6	0.97	0.97	0.95(0.80, 1.14)	0.59	0.955752
rs143555288	chr4	180505716	180505717	G	T	LINC00290	558373	intergenic	0.97	0.93	2.88(1.81, 4.58)	8.70×10-6	0.97	0.97	0.95(0.79, 1.14)	0.58	0.951327
rs142791707	chr4	180506688	180506689	G	T	LINC00290	557401	intergenic	0.97	0.93	2.87(1.80, 4.56)	8.95×10-6	0.97	0.97	0.95(0.79, 1.14)	0.58	0.946903
rs76861935	chr5	116942356	116942357	C	T	LINC02214;LINC00992	180148;473155	intergenic	0.92	0.86	2.02(1.48, 2.75)	8.61×10-6	0.92	0.92	1.03(0.92, 1.15)	0.61	0.933628
rs113257807	chr5	116942394	116942395	C	T	LINC02214;LINC00992	180186;473117	intergenic	0.92	0.86	2.02(1.48, 2.75)	8.73×10-6	0.92	0.92	1.04(0.93, 1.16)	0.54	0.933628
rs12518354	chr5	162545330	162545331	A	T	GABRG2;CCNG1	389792;892240	intergenic	0.94	0.89	2.29(1.59, 3.31)	9.60×10-6	0.93	0.93	1.04(0.93, 1.17)	0.5	0.915929
rs57756387	chr5	162548590	162548591	A	T	GABRG2;CCNG1	393052;888980	intergenic	0.94	0.89	2.29(1.59, 3.31)	9.06×10-6	0.93	0.93	1.04(0.93, 1.17)	0.47	0.911504
rs77413432	chr5	162553303	162553304	C	G	GABRG2;CCNG1	397765;884267	intergenic	0.94	0.89	2.31(1.60, 3.34)	7.81×10-6	0.93	0.93	1.05(0.93, 1.18)	0.43	0.915929
rs55700842	chr5	162557605	162557606	G	C	GABRG2;CCNG1	402067;879965	intergenic	0.94	0.89	2.31(1.60, 3.34)	7.89×10-6	0.93	0.93	1.05(0.93, 1.18)	0.42	0.920354
rs17060512	chr5	162565391	162565392	T	C	GABRG2;CCNG1	409853;872179	intergenic	0.94	0.89	2.32(1.61, 3.35)	6.81×10-6	0.93	0.93	1.05(0.94, 1.18)	0.38	0.911504
rs7718671	chr5	179125713	179125714	A	G	ADAMTS2	.	intronic	0.91	0.86	2.44(1.64, 3.62)	1.00×10-5	0.84	0.82	1.09(1.01, 1.18)	0.03	0.915929
rs79774606	chr6	4905040	4905041	G	A	CDYL	.	intronic	0.87	0.81	1.93(1.44, 2.57)	9.20×10-6	0.85	0.86	0.97(0.89, 1.06)	0.54	0.880531
rs6979813	chr7	29103462	29103463	C	G	CPVL	.	intronic	0.79	0.72	1.70(1.35, 2.14)	6.45×10-6	0.74	0.74	1.01(0.94, 1.08)	0.82	0.787611
rs200219623	chr8	127061890	127061906	G	GCAGGAGAA	PCAT1;PCAT2	40876;10804	intergenic	0.26	0.18	1.86(1.47, 2.35)	2.11×10-7	0.2	0.14	1.59(1.46, 1.72)	5.56×10-29	0.245536
rs746971193	chr8	128083281	128083282	G	A	PVT1	.	ncRNA_intronic	0.11	0.04	2.94(2.01, 4.32)	3.12×10-8	0.08	0.04	2.46(2.15, 2.82)	2.50×10-38	0*
rs76229939	chr8	127073148	127073149	G	A	PCAT2	.	ncRNA_intronic	0.11	0.04	2.92(2.00, 4.28)	3.63×10-8	0.08	0.04	2.49(2.17, 2.85)	2.41×10-38	0.0884956
rs114798100	chr8	127073188	127073189	G	A	PCAT2	.	ncRNA_intronic	0.11	0.04	2.92(2.00, 4.28)	3.63×10-8	0.08	0.04	2.49(2.17, 2.85)	2.40×10-38	0.0884956
rs76595456	chr8	127075583	127075584	T	C	PCAT2	.	ncRNA_intronic	0.17	0.09	2.48(1.83, 3.35)	3.69×10-9	0.14	0.09	1.79(1.62, 1.97)	2.75×10-32	0.154867
rs75500912	chr8	127077290	127077291	C	A	PCAT2	.	ncRNA_intronic	0.14	0.07	2.29(1.67, 3.15)	3.18×10-7	0.1	0.06	1.73(1.54, 1.93)	5.71×10-22	0.106195
rs115297798	chr8	127080495	127080496	T	A	PRNCR1	.	ncRNA_exonic	0.09	0.03	2.93(1.89, 4.53)	1.36×10-6	0.06	0.03	2.54(2.17, 2.96)	5.10×10-32	0.0663717
rs73705708	chr8	127080665	127080666	G	A	PRNCR1	.	ncRNA_exonic	0.18	0.11	2.08(1.57, 2.75)	2.68×10-7	0.16	0.11	1.60(1.47, 1.75)	3.05×10-25	0.185841
rs73705709	chr8	127081838	127081839	C	G	PRNCR1	.	ncRNA_exonic	0.15	0.08	2.13(1.57, 2.90)	1.25×10-6	0.11	0.07	1.62(1.45, 1.80)	4.76×10-19	0.132743
rs59765225	chr8	127087519	127087520	G	A	PRNCR1	.	ncRNA_exonic	0.21	0.14	1.89(1.46, 2.44)	1.09×10-6	0.18	0.13	1.51(1.39, 1.64)	8.25×10-22	0.225664
rs56006726	chr8	127088193	127088194	C	G	PRNCR1	.	ncRNA_exonic	0.14	0.08	2.10(1.55, 2.86)	2.02×10-6	0.11	0.07	1.62(1.46, 1.80)	2.04×10-19	0.119469
rs565404286	chr8	127089439	127089440	C	A	PRNCR1	.	ncRNA_exonic	0.09	0.03	2.85(1.86, 4.37)	1.53×10-6	0.06	0.03	2.51(2.16, 2.93)	1.13×10-31	0.0663717
rs201592624	chr8	127089942	127089943	G	GA	PRNCR1	.	ncRNA_exonic	0.09	0.03	2.85(1.86, 4.38)	1.52×10-6	0.06	0.03	2.57(2.20, 3.01)	1.90×10-32	0.0663717
rs72725879	chr8	127091723	127091724	T	C	PRNCR1	.	ncRNA_exonic	0.45	0.36	1.58(1.30, 1.93)	4.73×10-6	0.41	0.34	1.41(1.32, 1.50)	1.42×10-27	0.393805
rs115266272	chr8	127094151	127094152	A	G	PRNCR1;CASC19	1557;93634	intergenic	0.09	0.03	2.77(1.81, 4.25)	2.79×10-6	0.06	0.03	2.43(2.08, 2.84)	2.87×10-29	0.0663717
rs146278672	chr8	127096078	127096079	T	C	PRNCR1;CASC19	3484;91707	intergenic	0.09	0.03	2.77(1.81, 4.25)	2.79×10-6	0.06	0.03	2.38(2.04, 2.77)	1.87×10-28	0.0663717
rs114099351	chr8	127098419	127098420	G	C	PRNCR1;CASC19	5825;89366	intergenic	0.09	0.03	2.77(1.81, 4.25)	2.79×10-6	0.06	0.03	2.38(2.04, 2.77)	1.87×10-28	0.0619469
rs202073575	chr8	127099764	127099765	T	TG	PRNCR1;CASC19	7169;88022	intergenic	0.09	0.03	2.77(1.81, 4.25)	2.78×10-6	0.06	0.03	2.38(2.04, 2.77)	1.87×10-28	0.0663717
rs145698299	chr8	127101087	127101088	T	G	PRNCR1;CASC19	8493;86698	intergenic	0.09	0.03	2.77(1.81, 4.25)	2.78×10-6	0.06	0.03	2.38(2.04, 2.77)	1.87×10-28	0.0663717
rs115207770	chr8	127104701	127104702	A	G	PRNCR1;CASC19	12107;83084	intergenic	0.09	0.03	2.77(1.81, 4.25)	2.77×10-6	0.06	0.03	2.38(2.04, 2.77)	1.70×10-28	0.0663717
rs190565485	chr8	127106969	127106970	C	T	PRNCR1;CASC19	14375;80816	intergenic	0.09	0.03	2.77(1.81, 4.25)	2.77×10-6	0.06	0.03	2.38(2.04, 2.78)	1.55×10-28	0.0663717
rs115238595	chr8	127114206	127114207	G	A	PRNCR1;CASC19	21612;73579	intergenic	0.09	0.03	2.77(1.81, 4.25)	2.75×10-6	0.06	0.03	2.38(2.04, 2.78)	1.47×10-28	0.0619469
rs114938413	chr8	127115125	127115126	G	A	PRNCR1;CASC19	22531;72660	intergenic	0.09	0.03	2.77(1.81, 4.25)	2.75×10-6	0.06	0.03	2.38(2.04, 2.78)	1.48×10-28	0.0663717
rs116041037	chr8	127119563	127119564	A	G	PRNCR1;CASC19	26969;68222	intergenic	0.09	0.03	2.78(1.81, 4.26)	2.70×10-6	0.06	0.03	2.38(2.04, 2.78)	1.47×10-28	0.0619469
rs116075424	chr8	127122129	127122130	A	G	PRNCR1;CASC19	29535;65656	intergenic	0.09	0.03	2.78(1.81, 4.26)	2.69×10-6	0.06	0.03	2.28(1.97, 2.65)	4.66×10-27	0.0663717
rs138925762	chr8	127122488	127122489	G	A	PRNCR1;CASC19	29894;65297	intergenic	0.09	0.03	2.78(1.81, 4.26)	2.69×10-6	0.06	0.03	2.39(2.05, 2.78)	1.22×10-28	0.0663717
rs114111380	chr8	127125298	127125299	T	C	PRNCR1;CASC19	32704;62487	intergenic	0.09	0.03	2.78(1.81, 4.26)	2.71×10-6	0.06	0.03	2.38(2.04, 2.78)	1.46×10-28	0.0619469
rs144912976	chr8	127125888	127125889	C	G	PRNCR1;CASC19	33294;61897	intergenic	0.09	0.03	2.78(1.81, 4.26)	2.78×10-6	0.06	0.03	2.37(2.03, 2.75)	8.46×10-29	0.0663717
rs115342523	chr8	127129428	127129429	C	A	PRNCR1;CASC19	36834;58357	intergenic	0.09	0.03	2.76(1.80, 4.24)	3.26×10-6	0.06	0.03	2.34(2.02, 2.73)	1.79×10-28	0.0663717
rs116040182	chr8	127129761	127129762	G	A	PRNCR1;CASC19	37167;58024	intergenic	0.09	0.03	2.76(1.80, 4.22)	3.36×10-6	0.07	0.03	2.32(2.00, 2.70)	4.05×10-28	0.0663717
rs149502620	chr8	127134776	127134777	A	G	PRNCR1;CASC19	42182;53009	intergenic	0.09	0.03	2.75(1.80, 4.22)	3.11×10-6	0.06	0.03	2.34(2.02, 2.73)	2.37×10-28	0.0619469
rs200825818	chr8	127138619	127138620	G	GT	PRNCR1;CASC19	46024;49167	intergenic	0.09	0.04	2.74(1.79, 4.19)	3.22×10-6	0.06	0.03	2.35(2.02, 2.74)	2.80×10-28	0.0663717
rs115894212	chr8	127146265	127146266	A	G	PRNCR1;CASC19	53671;41520	intergenic	0.09	0.04	2.72(1.78, 4.15)	3.60×10-6	0.06	0.03	2.35(2.02, 2.74)	2.97×10-28	0.0619469
rs552769507	chr8	127147208	127147209	C	T	PRNCR1;CASC19	54614;40577	intergenic	0.08	0.03	3.01(1.87, 4.83)	5.40×10-6	0.06	0.03	2.56(2.15, 3.05)	2.17×10-26	0
rs115705407	chr8	127149494	127149495	A	G	PRNCR1;CASC19	56900;38291	intergenic	0.09	0.03	2.75(1.79, 4.20)	3.20×10-6	0.06	0.03	2.38(2.04, 2.78)	1.46×10-28	0.0619469
rs146380832	chr8	127155305	127155306	A	G	PRNCR1;CASC19	62711;32480	intergenic	0.09	0.03	2.79(1.82, 4.27)	2.49×10-6	0.06	0.03	2.42(2.07, 2.83)	1.19×10-28	0.0619469
rs76784613	chr8	127164717	127164718	G	A	PRNCR1;CASC19	72123;23068	intergenic	0.09	0.04	2.86(1.87, 4.37)	1.24×10-6	0.06	0.03	2.11(1.81, 2.45)	2.87×10-22	0.0619469
rs139890247	chr8	127166165	127166166	T	C	PRNCR1;CASC19	73571;21620	intergenic	0.08	0.03	2.94(1.88, 4.60)	2.34×10-6	0.05	0.02	2.52(2.12, 2.99)	1.06×10-25	0.0575221
rs60955457	chr8	127173302	127173303	A	G	PRNCR1;CASC19	80708;14483	intergenic	0.1	0.05	2.38(1.62, 3.49)	9.12×10-6	0.07	0.04	1.83(1.60, 2.10)	3.02×10-18	0.0884956
rs146726331	chr8	127180646	127180647	A	G	PRNCR1;CASC19	88052;7139	intergenic	0.08	0.03	2.98(1.89, 4.70)	2.56×10-6	0.05	0.02	2.51(2.11, 2.99)	2.05×10-25	0.0575221
rs79655367	chr8	127180971	127180972	T	A	PRNCR1;CASC19	88377;6814	intergenic	0.26	0.18	1.71(1.36, 2.15)	4.85×10-6	0.19	0.17	1.12(1.04, 1.21)	3.49×10-3	0.199115
rs115316824	chr8	127181983	127181984	G	T	PRNCR1;CASC19	89389;5802	intergenic	0.08	0.03	2.88(1.85, 4.47)	2.72×10-6	0.06	0.03	2.37(2.02, 2.78)	3.37×10-26	0.0619469
rs1456304	chr8	127182448	127182449	T	A	PRNCR1;CASC19	89854;5337	intergenic	0.26	0.18	1.72(1.36, 2.16)	4.55×10-6	0.19	0.17	1.12(1.04, 1.21)	3.54×10-3	0.199115
rs115563653	chr8	127182509	127182510	A	T	PRNCR1;CASC19	89915;5276	intergenic	0.08	0.03	2.88(1.85, 4.47)	2.77×10-6	0.06	0.03	2.37(2.02, 2.78)	3.00×10-26	0.0619469
rs202048203	chr8	127184429	127184448	A	AAAAAT	PRNCR1;CASC19	91834;3357	intergenic	0.26	0.18	1.70(1.35, 2.15)	6.01×10-6	0.19	0.17	1.12(1.03, 1.20)	4.83×10-3	0.19469
rs16902008	chr8	127185049	127185050	G	T	PRNCR1;CASC19	92455;2736	intergenic	0.26	0.18	1.68(1.34, 2.11)	8.24×10-6	0.19	0.17	1.16(1.07, 1.25)	1.31×10-4	0.181416
rs116722593	chr8	127185901	127185902	T	C	PRNCR1;CASC19	93307;1884	intergenic	0.08	0.03	2.86(1.84, 4.45)	3.01×10-6	0.06	0.03	2.37(2.02, 2.78)	3.41×10-26	0.0619469
rs148974531	chr8	127194948	127194949	G	A	CASC19	.	ncRNA_intronic	0.08	0.03	2.85(1.83, 4.43)	3.32×10-6	0.06	0.02	2.39(2.04, 2.81)	2.42×10-26	0.0619469
rs114791469	chr8	127202364	127202365	T	C	CASC19;CCAT1	4738;5017	intergenic	0.08	0.04	2.67(1.74, 4.08)	6.69×10-6	0.06	0.03	2.33(1.99, 2.73)	7.64×10-26	0.0619469
rs543639059	chr8	127203860	127203861	C	T	CASC19;CCAT1	6234;3521	intergenic	0.12	0.06	2.29(1.61, 3.26)	4.10×10-6	0.07	0.04	2.00(1.74, 2.30)	2.95×10-22	0
rs7470818	chr9	11109778	11109779	A	C	PTPRD-AS2;TYRP1	489359;1583606	intergenic	0.8	0.71	1.67(1.33, 2.09)	9.46×10-6	0.66	0.66	0.98(0.92, 1.04)	0.53	0.787611
rs4434707	chr9	11125139	11125140	T	C	PTPRD-AS2;TYRP1	504720;1568245	intergenic	0.69	0.6	1.59(1.29, 1.95)	9.53×10-6	0.56	0.56	0.95(0.90, 1.01)	0.095	0.659292
rs2151715	chr9	11130397	11130398	G	C	PTPRD-AS2;TYRP1	509978;1562987	intergenic	0.79	0.7	1.74(1.38, 2.18)	2.52×10-6	0.67	0.67	0.98(0.92, 1.05)	0.58	0.778761
rs10959640	chr9	11225905	11225906	C	T	PTPRD-AS2;TYRP1	605486;1467479	intergenic	0.76	0.68	1.70(1.36, 2.13)	3.32×10-6	0.67	0.68	0.96(0.90, 1.02)	0.18	0.707965
rs4741206	chr9	12079332	12079333	G	A	PTPRD-AS2;TYRP1	1458913;614052	intergenic	0.85	0.78	1.78(1.38, 2.30)	8.90×10-6	0.79	0.8	0.96(0.89, 1.03)	0.28	0.752212
rs73408421	chr9	12184023	12184024	A	G	PTPRD-AS2;TYRP1	1563604;509361	intergenic	0.85	0.76	1.81(1.42, 2.30)	1.39×10-6	0.8	0.8	0.98(0.91, 1.06)	0.61	0.765487
rs11003686	chr10	53578094	53578095	A	G	MBL2;PCDH15	805311;224676	intergenic	0.15	0.1	2.06(1.50, 2.84)	9.09×10-6	0.12	0.12	0.99(0.91, 1.09)	0.91	0.079646
rs140971918	chr13	36861530	36861531	G	C	SMAD9	.	intronic	0.71	0.63	1.68(1.34, 2.09)	4.13×10-6	0.75	0.74	1.03(0.96, 1.10)	0.41	0.690265
rs61708973	chr13	112621107	112621108	C	T	TUBGCP3;ATP11AUN	32923;25936	intergenic	0.48	0.39	1.63(1.31, 2.01)	7.63×10-6	0.34	0.33	1.04(0.97, 1.11)	0.25	0.367257
rs9549550	chr13	112621644	112621645	T	A	TUBGCP3;ATP11AUN	33460;25399	intergenic	0.73	0.64	1.66(1.34, 2.06)	3.91×10-6	0.63	0.62	1.00(0.94, 1.06)	0.99	0.628319
rs9549551	chr13	112621989	112621990	A	G	TUBGCP3;ATP11AUN	33805;25054	intergenic	0.64	0.55	1.67(1.35, 2.07)	2.95×10-6	0.54	0.54	1.01(0.95, 1.07)	0.72	0.539823
rs234439	chr14	97356527	97356528	G	A	LINC02304;LINC02325	197792;102288	intergenic	0.87	0.79	1.78(1.39, 2.26)	3.21×10-6	0.79	0.79	1.00(0.93, 1.07)	0.99	0.884956
rs140698498	chr16	7550104	7550110	A	AT	RBFOX1	.	intronic	0.87	0.8	1.86(1.42, 2.44)	6.07×10-6	0.85	0.85	1.04(0.96, 1.13)	0.36	1
rs112896149	chr16	7552978	7552979	G	A	RBFOX1	.	intronic	0.86	0.8	1.87(1.43, 2.45)	5.04×10-6	0.84	0.84	1.03(0.95, 1.12)	0.45	0.743363
rs66718777	chr18	49664067	49664068	C	T	LIPG;ACAA2	64884;118096	intergenic	0.92	0.87	2.06(1.50, 2.84)	9.93×10-6	0.92	0.92	1.02(0.91, 1.13)	0.76	0.902655
rs8093567	chr18	49679975	49679976	T	A	LIPG;ACAA2	80792;102188	intergenic	0.9	0.84	2.01(1.51, 2.69)	2.32×10-6	0.91	0.91	1.05(0.95, 1.16)	0.37	0.858407
rs114181512	chr18	49680768	49680769	C	T	LIPG;ACAA2	81585;101395	intergenic	0.9	0.84	2.02(1.50, 2.71)	2.90×10-6	0.92	0.92	1.03(0.92, 1.14)	0.64	0.893805
rs113490493	chr18	49681844	49681845	A	C	LIPG;ACAA2	82661;100319	intergenic	0.9	0.84	1.96(1.48, 2.61)	3.39×10-6	0.91	0.91	1.00(0.90, 1.11)	0.99	0.858407
rs117201167	chr18	49682095	49682096	C	T	LIPG;ACAA2	82912;100068	intergenic	0.9	0.84	2.02(1.51, 2.71)	2.55×10-6	0.91	0.91	1.05(0.94, 1.16)	0.4	0.884956
rs201497371	chr18	49684097	49684109	GATCTGGATTGTC	G	LIPG;ACAA2	84913;98055	intergenic	0.91	0.84	2.03(1.51, 2.73)	2.82×10-6	0.92	0.92	1.02(0.92, 1.14)	0.66	0.893805
rs59922605	chr18	49696653	49696654	T	C	LIPG;ACAA2	97470;85510	intergenic	0.92	0.86	2.04(1.49, 2.79)	8.79×10-6	0.93	0.93	1.01(0.90, 1.13)	0.91	0.902655
rs2722752	chr19	44371827	44371828	T	C	ZNF112;ZNF285	4613;10487	intergenic	0.8	0.72	1.76(1.37, 2.25)	7.03×10-6	0.72	0.72	0.99(0.93, 1.06)	0.79	0.734513
rs2571082	chr19	44371828	44371829	G	A	ZNF112;ZNF285	4614;10486	intergenic	0.8	0.72	1.76(1.38, 2.25)	6.99×10-6	0.72	0.72	0.99(0.93, 1.06)	0.79	0.734513
rs12978865	chr19	56685138	56685139	A	T	ZNF835;ZIM2-AS1	13382;80183	intergenic	0.78	0.7	1.63(1.31, 2.03)	9.68×10-6	0.72	0.71	1.03(0.97, 1.10)	0.34	0.668142
rs12971881	chr19	56685663	56685664	G	T	ZNF835;ZIM2-AS1	13907;79658	intergenic	0.78	0.7	1.63(1.31, 2.02)	9.56×10-6	0.72	0.71	1.03(0.97, 1.10)	0.31	0.668142
rs9653124	chr19	56685727	56685728	C	T	ZNF835;ZIM2-AS1	13971;79594	intergenic	0.78	0.7	1.63(1.31, 2.02)	9.43×10-6	0.72	0.71	1.03(0.97, 1.11)	0.31	0.663717
rs7258285	chr19	56687204	56687205	G	A	ZNF835;ZIM2-AS1	15448;78117	intergenic	0.78	0.7	1.66(1.34, 2.06)	3.49×10-6	0.72	0.71	1.04(0.97, 1.11)	0.3	0.668142
rs6034548	chr20	16609811	16609812	A	C	KIF16B;SNRPB2	36364;120214	intergenic	0.46	0.37	1.57(1.29, 1.93)	9.90×10-6	0.36	0.37	0.97(0.92, 1.04)	0.41	0.420354
rs61005944	chr1	224217785	224217795	CT	C	LOC101927143;LOC101927164	4506;1827	intergenic	0.31	0.22	1.77(1.41, 2.23)	1.23×10-6	0.27	0.28	0.94(0.88, 1.01)	0.08	0.526548
rs5855014	chr3	184083405	184083412	GC	G	HTR3C;HTR3E-AS1	22732;11712	intergenic	0.91	0.85	2.12(1.55, 2.91)	2.84×10-6	0.92	0.93	0.98(0.87, 1.10)	0.76	0.89823
rs28769350	chr3	184090583	184090584	GC	AC	HTR3C;HTR3E-AS1	29910;4534	intergenic	0.78	0.71	1.65(1.33, 2.05)	5.11×10-6	0.85	0.85	0.99(0.92, 1.08)	0.9	0.818584
rs72725854	chr8	127062569	127062570	T	A	PCAT1;PCAT2	41556;10124	intergenic	0.14	0.06	3.37(2.36, 4.82)	2.14×10-11	0.12	0.06	2.30(2.06, 2.57)	1.11×10-49	0.137168
rs549201274	chr8	127109079	127109080	T	G	PRNCR1;CASC19	16485;78706	intergenic	0.09	0.03	2.77(1.81, 4.25)	2.76×10-6	0.06	0.03	2.38(2.04, 2.78)	1.44×10-28	0.0663717
rs7325069	chr13	112620497	112620498	G	A	TUBGCP3;ATP11AUN	32313;26546	intergenic	0.72	0.62	1.63(1.33, 1.99)	2.54×10-6	0.6	0.6	0.98(0.92, 1.04)	0.53	0.597345
1 GRCh38 variant positions are from UCSC (dbSNP 155)
2 Gene information fetched through ANNOVAR from hg38 ensGene (Gencode v43, last update from UCSC 2023-02-15)
*rs746971193 dbSNP 155 alleles are T/C, risk allele frequency reported in South African PCa is for allele C
Reference:
Du Z, et al. Genetic risk of prostate cancer in Ugandan men. Prostate 78, 370-376 (2018). DOI: 10.1002/pros.23481
