# Supplementary material for: Prostate cancer genetic risk and associated aggressive disease in men of African ancestry
Source: Nat Commun. 2023 Dec 5;14:8037. doi: 10.1038/s41467-023-43726-w (PMC10697980; doi:10.1038/s41467-023-43726-w)
Supplement: Supplementary file 7 — Supplementary Data 4 [file 41467_2023_43726_MOESM7_ESM.xlsx]

## Sheet: Sheet1
Supplementary Data 4. Risk allele frequencies (RAF) for the top 30 associated variants from the Ghana GWAS study (Cook et al., 2014) in South African PCa sequenced cases, and for the samples genotyped on the exomic array, where available.
								Ghana GWAS Study				SAPCS (Current study)
rsID	Chr	Position (GRCh38)	Risk Allele	Alternate Allele	Gene(s)2	Distance away (bp)2	Variant type2	Cases RAF (N=474)	Controls RAF (N=458)	OR (95% CI)	P value	Sequence Data South African PCa RAF (N=113)	Exome Array Data South African PCa RAF (N=451)	Exome Array Data South African Controls RAF (N=292)	OR (95% CI)1	P-value1
rs10905371	chr10	8438081	G	A	LINC00708;LOC105376398	169776;134666	intergenic	0.074	0.142	0.41 (0.29, 0.58)	2.77E−07	0.115044
rs10905374	chr10	8439523	A	G	LINC00708;LOC105376398	171218;133224	intergenic	0.077	0.145	0.42 (0.29, 0.59)	4.43E−07	0.10177
rs10961884	chr9	15111575	C	T	LOC389705;TTC39B	91851;52047	intergenic	0.086	0.023	3.96 (2.23, 7.02)	1.11E−06	0
rs114246623	chr3	6893379	A	G	GRM7-AS2	.	ncRNA_intronic	0.078	0.015	4.93 (2.53, 9.59)	7.70E−07	0
rs114799364	chr1	18574060	T	C	KLHDC7A;PAX7	88074;56786	intergenic	0.038	0.073	0.33 (0.20, 0.53)	2.72E−06	0.0309735
rs115899206	chr6	40117125	G	A	MOCS1;LINC00951	182663;227220	intergenic	0.052	0.015	4.91 (2.49, 9.68)	1.59E−06	0.0353982
rs116679801	chr5	141332387	G	C	PCDHGA1	.	exonic	0.071	0.037	3.00 (1.83, 4.91)	8.49E−06	0.0575221
rs116776862	chr5	140797490	A	G	PCDHA1;PCDHA2	.	intronic	0.089	0.045	2.67 (1.72, 4.14)	6.86E−06	0.039823
rs12057381	chr1	57303844	A	G	DAB1	.	intronic	0.068	0.132	0.45 (0.31, 0.64)	8.44E−06	0.0309735
rs12251624	chr10	8437294	C	T	LINC00708;LOC105376398	168989;135453	intergenic	0.091	0.159	0.46 (0.33, 0.64)	2.62E−06	0.150442
rs12477565	chr2	120323684	T	G	RALB;INHBB	28974;22452	intergenic	0.514	0.42	1.68 (1.35, 2.08)	2.25E−06	0.530973
rs1329536	chr6	47695590	T	C	ADGRF2	.	UTR3	0.096	0.051	2.54 (1.68, 3.84)	6.20E−06	0.044248
rs13432692	chr2	5945068	T	C	SILC1	.	ncRNA_intronic	0.443	0.541	0.63 (0.51, 0.77)	7.02E−06	0.473451
rs147739031	chr8	3389886	G	A	CSMD1	.	intronic	0.039	0.005	11.48 (3.78, 34.90)	9.96E−07	0
rs17097185	chr5	141331530	G	C	PCDHGA1	.	exonic	0.077	0.039	3.02 (1.88, 4.84)	2.70E−06	0.0575221	0.06541	0.06507	1.01 (0.66, 1.54)	0.9686
rs2056150	chr2	14463166	A	G	LINC00276;LRATD1	62208;169551	intergenic	0.405	0.321	1.70 (1.34, 2.15)	1.03E−05	0.340708
rs285198	chr20	43736094	A	G	GTSF1L;LINC01728	9092;158624	intergenic	0.519	0.431	1.64 (1.32, 2.03)	7.87E−06	0.469027
rs28747043*	chr6	32687731	G	A	HLA-DQB1;HLA-DQA2	21074;53660	intergenic	0.265	0.371	0.56 (0.44, 0.71)	1.05E−06	0.181416
rs2993385	chr10	8420476	C	T	LINC00708;LOC105376398	152171;152271	intergenic	0.11	0.178	0.50 (0.37, 0.68)	5.94E−06	0.154867
rs34575154	chr5	140787368	G	A	PCDHA1	.	exonic	0.089	0.044	2.80 (1.79, 4.38)	3.56E−06	0.039823	0.04656	0.05308	0.88 (0.56, 1.4)	0.5994
rs370971	chr20	43742455	A	G	GTSF1L;LINC01728	15453;152263	intergenic	0.518	0.428	1.65 (1.33, 2.04)	4.92E−06	0.446903
rs4151685	chr5	140834220	C	A	PCDHA1;PCDHA2;PCDHA3;PCDHA4;PCDHA5;PCDHA6	.	intronic	0.089	0.044	2.80 (1.79, 4.38)	3.52E−06	0.039823
rs61749035	chr5	141339183	T	G	PCDHGA2	.	exonic	0.077	0.037	3.22 (2.00, 5.19)	7.50E−07	0.0575221
rs6878145	chr5	141338985	G	A	PCDHGA2	.	exonic	0.076	0.039	2.94 (1.83, 4.73)	4.94E−06	0.0575221	0.06541	0.06507	1.01 (0.66, 1.54)	0.9686
rs7090925	chr10	8437905	G	A	LINC00708;LOC105376398	169600;134842	intergenic	0.091	0.159	0.46 (0.33, 0.64)	2.62E−06	0.159292
rs7096374	chr10	8442150	T	C	LINC00708;LOC105376398	173845;130597	intergenic	0.076	0.143	0.42 (0.30, 0.59)	5.16E−07	0.0619469
rs73146440	chr7	68400815	G	A	LOC102723427;CT66	368125;1193989	intergenic	0.012	0.038	0.19 (0.09, 0.41)	7.53E−06	0.00884956
rs75404762	chr13	29987993	C	T	LINC00544;LINC00365	37505;115185	intergenic	0.043	0.015	4.49 (2.27, 8.90)	7.04E−06	0.0176991
rs7896254	chr10	8444198	A	G	LINC00708;LOC105376398	175893;128549	intergenic	0.044	0.1	0.33 (0.21, 0.51)	3.27E−07	0.0442478
rs7918885	chr10	8432632	G	T	LINC00708;LOC105376398	164327;140115	intergenic	0.076	0.145	0.40 (0.28, 0.57)	1.29E−07	0.115044
Logistic regression was used, P values are unadjusted
* rsID updated from rs115850745 to rs28747043
1 Calculated for variants available on the exomic array (451 cases, 292 controls)
2 Gene information fetched through ANNOVAR from hg38 ensGene (Gencode v43, last update from UCSC 2023-02-15)
Reference:
Cook MB, et al. A genome-wide association study of prostate cancer in West African men. Hum Genet 133, 509-521 (2014). DOI: 10.1007/s00439-013-1387-z
