# Supplementary material for: Prostate cancer genetic risk and associated aggressive disease in men of African ancestry
Source: Nat Commun. 2023 Dec 5;14:8037. doi: 10.1038/s41467-023-43726-w (PMC10697980; doi:10.1038/s41467-023-43726-w)
Supplement: Supplementary file 8 — Supplementary Data 5 [file 41467_2023_43726_MOESM8_ESM.xlsx]

## Sheet: Sheet1
Supplementary Data 5. Summary of clinical information for the exome study population. PSA, prostate-specific antigen; ISUP, International Society of Urological Pathology.
Age	Cases (N=451)	Controls (N=292)
Mean	70.52	69.99
SD	9.21	9.07
Median	71	70
Range	49 – 102	45 – 99
PSA (ng/ml)	Counts (%)	Counts (%)
≤ 4	5 (1.15%)	59 (20.85%)
4.01 - 9.99	23 (5.28%)	81 (28.62%)
10 - 19.99	55 (12.61%)	80 (28.27%)
20 - 49.99	80 (18.35%)	43 (15.19%)
50 - 99.99	77 (17.66%)	10 (3.53%)
³ 100	196 (44.95%)	10 (3.53%)
Missing	37	24
ISUP Grade	Counts (%)
1	122 (32.8%)
2	47 (12.63%)
3	46 (12.37%)
4	80 (21.51%)
5	77 (20.7%)
Missing	101
