# Supplementary material for: Prostate cancer genetic risk and associated aggressive disease in men of African ancestry
Source: Nat Commun. 2023 Dec 5;14:8037. doi: 10.1038/s41467-023-43726-w (PMC10697980; doi:10.1038/s41467-023-43726-w)
Supplement: Supplementary file 9 — Supplementary Data 6 [file 41467_2023_43726_MOESM9_ESM.xlsx]

## Sheet: Sheet1
Supplementary Data 6. Risk allele frequencies, odds ratios (OR), and P-values for 397 known cancer variants out out of 2477 previously summarised (Harlemon et al., 2020) that were available on the exomic array.
									MADCaP (Harlemon et al., 2020)
					SAPCS (current study)				Ghana		Nigeria		Senegal	South Africa
rsID	chr	pos_hg38	Allele1	Allele2	Exome Array Data South African PCa A1 freq (N=451)	Exome Array Data South African Controls A1 freq (N=292)	OR (95% CI)	P-value	MILITARY_A1freq (59 cases, 59 controls)	KBTH_A1freq (53 cases, 58 controls)	UCH_A1freq (56 cases, 56 controls)	UATH_A1freq (56 cases, 57 controls)	HOGGY_A1freq (56 cases, 59 controls)	SU_A1freq (58 cases, 53 controls)	WITS_A1freq (61 cases, 61 controls)	LINK	STUDY	DISEASE_TRAIT
rs13303010	1	959193	A	G	0.084	0.082	1.03 (0.7, 1.5)	0.8882	0.119	0.081	0.13	0.155	0.178	0.117	0.119	www.ncbi.nlm.nih.gov/pubmed/29422604	Genome-wide meta-analysis identifies five new susceptibility loci for pancreatic cancer.	Pancreatic cancer
rs17401966	1	10325413	G	A	0.041	0.038	1.09 (0.64, 1.87)	0.7468	0.043	0.059	0.058	0.044	0.044	0.027	0.037	www.ncbi.nlm.nih.gov/pubmed/29246937	Genome-Wide Association Study Identifies a New Locus at 7q21.13 Associated with Hepatitis B Virus-Related Hepatocellular Carcinoma.	Hepatitis B virus-related hepatocellular carcinoma
rs17401966	1	10325413	G	A	0.041	0.038	1.09 (0.64, 1.87)	0.7468	0.043	0.059	0.058	0.044	0.044	0.027	0.037	www.ncbi.nlm.nih.gov/pubmed/20676096	Genome-wide association study identifies 1p36.22 as a new susceptibility locus for hepatocellular carcinoma in chronic hepatitis B virus carriers.	Hepatocellular carcinoma
rs880315	1	10736809	C	T	0.105	0.084	1.28 (0.9, 1.84)	0.1729	0.103	0.136	0.155	0.159	0.174	0.139	0.109	www.ncbi.nlm.nih.gov/pubmed/29455858	A Large-Scale Multi-ancestry Genome-wide Study Accounting for Smoking Behavior Identifies Multiple Significant Loci for Blood Pressure.	Diastolic blood pressure (cigarette smoking interaction)
rs880315	1	10736809	C	T	0.105	0.084	1.28 (0.9, 1.84)	0.1729	0.103	0.136	0.155	0.159	0.174	0.139	0.109	www.ncbi.nlm.nih.gov/pubmed/29455858	A Large-Scale Multi-ancestry Genome-wide Study Accounting for Smoking Behavior Identifies Multiple Significant Loci for Blood Pressure.	Systolic blood pressure (cigarette smoking interaction)
rs17367504	1	11802721	G	A	0.114	0.098	1.19 (0.85, 1.68)	0.3137	0.111	0.099	0.08	0.084	0.057	0.063	0.111	www.ncbi.nlm.nih.gov/pubmed/29455858	A Large-Scale Multi-ancestry Genome-wide Study Accounting for Smoking Behavior Identifies Multiple Significant Loci for Blood Pressure.	Diastolic blood pressure (cigarette smoking interaction)
rs17367504	1	11802721	G	A	0.114	0.098	1.19 (0.85, 1.68)	0.3137	0.111	0.099	0.08	0.084	0.057	0.063	0.111	www.ncbi.nlm.nih.gov/pubmed/29455858	A Large-Scale Multi-ancestry Genome-wide Study Accounting for Smoking Behavior Identifies Multiple Significant Loci for Blood Pressure.	Systolic blood pressure (cigarette smoking interaction)
rs7538876	1	17395867	A	G	0.289	0.294	0.98 (0.78, 1.23)	0.8306	0.377	0.409	0.33	0.341	0.3	0.351	0.295	www.ncbi.nlm.nih.gov/pubmed/25855136	New basal cell carcinoma susceptibility loci.	Basal cell carcinoma
rs7538876	1	17395867	A	G	0.289	0.294	0.98 (0.78, 1.23)	0.8306	0.377	0.409	0.33	0.341	0.3	0.351	0.295	www.ncbi.nlm.nih.gov/pubmed/24403052	Germline sequence variants in TGM3 and RGS22 confer risk of basal cell carcinoma.	Basal cell carcinoma
rs7538876	1	17395867	A	G	0.289	0.294	0.98 (0.78, 1.23)	0.8306	0.377	0.409	0.33	0.341	0.3	0.351	0.295	www.ncbi.nlm.nih.gov/pubmed/18849993	Common variants on 1p36 and 1q42 are associated with cutaneous basal cell carcinoma but not with melanoma or pigmentation traits.	Basal cell carcinoma
rs16861326	1	17967993	A	G	0.123	0.13	0.94 (0.69, 1.28)	0.6879	0.093	0.131	0.094	0.089	0.087	0.095	0.053	www.ncbi.nlm.nih.gov/pubmed/20932654	Genome-wide association study to identify single nucleotide polymorphisms (SNPs) associated with the development of erectile dysfunction in African-American men after radiotherapy for prostate cancer.	Erectile dysfunction and prostate cancer treatment
rs910696	1	30094749	A	G	0.17	0.168	1.01 (0.77, 1.34)	0.9273	0.182	0.216	0.205	0.221	0.191	0.176	0.18	www.ncbi.nlm.nih.gov/pubmed/19247474	Genome-wide and candidate gene association study of cigarette smoking behaviors.	Smoking behavior
rs673604	1	35222214	T	C	0.338	0.327	1.05 (0.84, 1.31)	0.6581	0.342	0.342	0.33	0.381	0.491	0.266	0.303	www.ncbi.nlm.nih.gov/pubmed/21499250	Genome-wide association study identifies a common variant associated with risk of endometrial cancer.	Endometrial cancer
rs657452	1	49124175	G	A	0.388	0.381	1.03 (0.83, 1.27)	0.8142	0.443	0.349	0.486	0.386	0.405	0.37	0.363	www.ncbi.nlm.nih.gov/pubmed/28443625	Genome-wide meta-analysis of 241,258 adults accounting for smoking behaviour identifies novel loci for obesity traits.	BMI (adjusted for smoking behaviour)
rs657452	1	49124175	G	A	0.388	0.381	1.03 (0.83, 1.27)	0.8142	0.443	0.349	0.486	0.386	0.405	0.37	0.363	www.ncbi.nlm.nih.gov/pubmed/28443625	Genome-wide meta-analysis of 241,258 adults accounting for smoking behaviour identifies novel loci for obesity traits.	Body mass index (joint analysis main effects and smoking interaction)
rs2481665	1	62129005	C	T	0.045	0.022	2.09 (1.11, 3.94)	0.01962	0.055	0.036	0.058	0.054	0.035	0.005	0.025	www.ncbi.nlm.nih.gov/pubmed/28443625	Genome-wide meta-analysis of 241,258 adults accounting for smoking behaviour identifies novel loci for obesity traits.	BMI (adjusted for smoking behaviour)
rs2481665	1	62129005	C	T	0.045	0.022	2.09 (1.11, 3.94)	0.01962	0.055	0.036	0.058	0.054	0.035	0.005	0.025	www.ncbi.nlm.nih.gov/pubmed/28443625	Genome-wide meta-analysis of 241,258 adults accounting for smoking behaviour identifies novel loci for obesity traits.	Body mass index (joint analysis main effects and smoking interaction)
rs7553864	1	87147675	C	T	0.474	0.43	1.2 (0.97, 1.48)	0.09108	0.5	0.505	0.554	0.558	0.544	0.446	0.393	www.ncbi.nlm.nih.gov/pubmed/19247474	Genome-wide and candidate gene association study of cigarette smoking behaviors.	Smoking behavior
rs2806864	1	116927159	C	G	0.417	0.456	0.85 (0.69, 1.05)	0.1421	0.453	0.487	0.5	0.433	0.416	0.459	0.376	www.ncbi.nlm.nih.gov/pubmed/20932654	Genome-wide association study to identify single nucleotide polymorphisms (SNPs) associated with the development of erectile dysfunction in African-American men after radiotherapy for prostate cancer.	Erectile dysfunction and prostate cancer treatment
rs10923574	1	118488075	A	C	0.255	0.3	0.8 (0.63, 1.01)	0.05892	0.261	0.23	0.232	0.186	0.322	0.252	0.275	www.ncbi.nlm.nih.gov/pubmed/29059683	Association analysis identifies 65 new breast cancer risk loci.	Breast cancer
rs11249433	1	121538815	G	A	0.028	0.026	1.08 (0.56, 2.06)	0.8215	0.038	0.027	0.071	0.063	0.104	0.036	0.012	www.ncbi.nlm.nih.gov/pubmed/19330030	A multistage genome-wide association study in breast cancer identifies two new risk alleles at 1p11.2 and 14q24.1 (RAD51L1).	Breast cancer
rs11249433	1	121538815	G	A	0.028	0.026	1.08 (0.56, 2.06)	0.8215	0.038	0.027	0.071	0.063	0.104	0.036	0.012	www.ncbi.nlm.nih.gov/pubmed/25751625	Genome-wide association analysis of more than 120,000 individuals identifies 15 new susceptibility loci for breast cancer.	Breast cancer
rs11249433	1	121538815	G	A	0.028	0.026	1.08 (0.56, 2.06)	0.8215	0.038	0.027	0.071	0.063	0.104	0.036	0.012	www.ncbi.nlm.nih.gov/pubmed/23535729	Large-scale genotyping identifies 41 new loci associated with breast cancer risk.	Breast cancer
rs11249433	1	121538815	G	A	0.028	0.026	1.08 (0.56, 2.06)	0.8215	0.038	0.027	0.071	0.063	0.104	0.036	0.012	www.ncbi.nlm.nih.gov/pubmed/29059683	Association analysis identifies 65 new breast cancer risk loci.	Breast cancer
rs11205303	1	149934520	C	T	0.011	0.015	0.72 (0.29, 1.77)	0.4686	0	0.005	0.005	0.009	0.022	0.014	0.02	www.ncbi.nlm.nih.gov/pubmed/29059683	Association analysis identifies 65 new breast cancer risk loci.	Breast cancer
rs41264285	1	155061442	T	C	0.184	0.194	0.94 (0.72, 1.22)	0.6261	0.203	0.209	0.152	0.177	0.209	0.185	0.16	www.ncbi.nlm.nih.gov/pubmed/30643251	Association studies of up to 1.2 million individuals yield new insights into the genetic etiology of tobacco and alcohol use.	Smoking initiation (ever regular vs never regular) (MTAG)
rs2808630	1	159711078	C	T	0.123	0.147	0.81 (0.6, 1.1)	0.1845	0.064	0.117	0.162	0.146	0.149	0.149	0.107	www.ncbi.nlm.nih.gov/pubmed/18385676	Genome-wide association scan of tag SNPs identifies a susceptibility locus for lung cancer at 15q25.1.	Lung cancer
rs543874	1	177920345	G	A	0.223	0.197	1.17 (0.9, 1.51)	0.233	0.297	0.284	0.228	0.25	0.197	0.225	0.231	www.ncbi.nlm.nih.gov/pubmed/28443625	Genome-wide meta-analysis of 241,258 adults accounting for smoking behaviour identifies novel loci for obesity traits.	BMI (adjusted for smoking behaviour)
rs543874	1	177920345	G	A	0.223	0.197	1.17 (0.9, 1.51)	0.233	0.297	0.284	0.228	0.25	0.197	0.225	0.231	www.ncbi.nlm.nih.gov/pubmed/28443625	Genome-wide meta-analysis of 241,258 adults accounting for smoking behaviour identifies novel loci for obesity traits.	BMI in smokers
rs543874	1	177920345	G	A	0.223	0.197	1.17 (0.9, 1.51)	0.233	0.297	0.284	0.228	0.25	0.197	0.225	0.231	www.ncbi.nlm.nih.gov/pubmed/28443625	Genome-wide meta-analysis of 241,258 adults accounting for smoking behaviour identifies novel loci for obesity traits.	Body mass index (joint analysis main effects and smoking interaction)
rs10752881	1	183004356	G	A	0.351	0.346	1.02 (0.82, 1.27)	0.8265	0.364	0.225	0.326	0.286	0.27	0.482	0.434	www.ncbi.nlm.nih.gov/pubmed/24836286	Large-scale genetic study in East Asians identifies six new loci associated with colorectal cancer risk.	Colorectal cancer
rs2274432	1	184051811	A	G	0.088	0.098	0.89 (0.62, 1.27)	0.513	0.131	0.092	0.091	0.08	0.196	0.105	0.092	www.ncbi.nlm.nih.gov/pubmed/28443625	Genome-wide meta-analysis of 241,258 adults accounting for smoking behaviour identifies novel loci for obesity traits.	Waist circumference adjusted for BMI (adjusted for smoking behaviour)
rs2274432	1	184051811	A	G	0.088	0.098	0.89 (0.62, 1.27)	0.513	0.131	0.092	0.091	0.08	0.196	0.105	0.092	www.ncbi.nlm.nih.gov/pubmed/28443625	Genome-wide meta-analysis of 241,258 adults accounting for smoking behaviour identifies novel loci for obesity traits.	Waist circumference adjusted for BMI (joint analysis main effects and smoking interaction)
rs6428370	1	196875463	A	G	0.418	0.447	0.89 (0.72, 1.1)	0.2707	0.275	0.315	0.306	0.314	0.339	0.387	0.466	www.ncbi.nlm.nih.gov/pubmed/19684603	Germline genomic variants associated with childhood acute lymphoblastic leukemia.	Acute lymphoblastic leukemia (childhood)
rs3790844	1	200038304	G	A	0.09	0.098	0.91 (0.64, 1.3)	0.6128	0.102	0.118	0.063	0.128	0.1	0.072	0.082	www.ncbi.nlm.nih.gov/pubmed/20101243	A genome-wide association study identifies pancreatic cancer susceptibility loci on chromosomes 13q22.1, 1q32.1 and 5p15.33.	Pancreatic cancer
rs3790844	1	200038304	G	A	0.09	0.098	0.91 (0.64, 1.3)	0.6128	0.102	0.118	0.063	0.128	0.1	0.072	0.082	www.ncbi.nlm.nih.gov/pubmed/26098869	Common variation at 2p13.3, 3q29, 7p13 and 17q25.1 associated with susceptibility to pancreatic cancer.	Pancreatic cancer
rs3790844	1	200038304	G	A	0.09	0.098	0.91 (0.64, 1.3)	0.6128	0.102	0.118	0.063	0.128	0.1	0.072	0.082	www.ncbi.nlm.nih.gov/pubmed/29422604	Genome-wide meta-analysis identifies five new susceptibility loci for pancreatic cancer.	Pancreatic cancer
rs6687758	1	221991606	G	A	0.188	0.175	1.1 (0.84, 1.44)	0.5013	0.124	0.149	0.176	0.186	0.209	0.135	0.152	www.ncbi.nlm.nih.gov/pubmed/29471430	GWAS Identifies Two Novel Colorectal Cancer Loci at 16q24.1 and 20q13.12.	Colorectal cancer
rs6687758	1	221991606	G	A	0.188	0.175	1.1 (0.84, 1.44)	0.5013	0.124	0.149	0.176	0.186	0.209	0.135	0.152	www.ncbi.nlm.nih.gov/pubmed/20972440	Meta-analysis of three genome-wide association studies identifies susceptibility loci for colorectal cancer at 1q41, 3q26.2, 12q13.13 and 20q13.33.	Colorectal cancer
rs6687758	1	221991606	G	A	0.188	0.175	1.1 (0.84, 1.44)	0.5013	0.124	0.149	0.176	0.186	0.209	0.135	0.152	www.ncbi.nlm.nih.gov/pubmed/26965516	Identification of Susceptibility Loci and Genes for Colorectal Cancer Risk.	Colorectal cancer
rs6687758	1	221991606	G	A	0.188	0.175	1.1 (0.84, 1.44)	0.5013	0.124	0.149	0.176	0.186	0.209	0.135	0.152	www.ncbi.nlm.nih.gov/pubmed/24836286	Large-scale genetic study in East Asians identifies six new loci associated with colorectal cancer risk.	Colorectal cancer
rs6687758	1	221991606	G	A	0.188	0.175	1.1 (0.84, 1.44)	0.5013	0.124	0.149	0.176	0.186	0.209	0.135	0.152	www.ncbi.nlm.nih.gov/pubmed/29917119	Novel Common Genetic Susceptibility Loci for Colorectal Cancer.	Colorectal cancer
rs801114	1	228862088	T	G	0.13	0.139	0.93 (0.68, 1.25)	0.6186	0.161	0.158	0.161	0.181	0.139	0.122	0.127	www.ncbi.nlm.nih.gov/pubmed/25855136	New basal cell carcinoma susceptibility loci.	Basal cell carcinoma
rs801114	1	228862088	T	G	0.13	0.139	0.93 (0.68, 1.25)	0.6186	0.161	0.158	0.161	0.181	0.139	0.122	0.127	www.ncbi.nlm.nih.gov/pubmed/24403052	Germline sequence variants in TGM3 and RGS22 confer risk of basal cell carcinoma.	Basal cell carcinoma
rs801114	1	228862088	T	G	0.13	0.139	0.93 (0.68, 1.25)	0.6186	0.161	0.158	0.161	0.181	0.139	0.122	0.127	www.ncbi.nlm.nih.gov/pubmed/18849993	Common variants on 1p36 and 1q42 are associated with cutaneous basal cell carcinoma but not with melanoma or pigmentation traits.	Basal cell carcinoma
rs7554607	1	237103303	G	A	0.412	0.392	1.09 (0.88, 1.35)	0.4363	0.403	0.307	0.33	0.31	0.378	0.478	0.418	www.ncbi.nlm.nih.gov/pubmed/19684603	Germline genomic variants associated with childhood acute lymphoblastic leukemia.	Acute lymphoblastic leukemia (childhood)
rs12569163	1	241715245	G	T	0.022	0.024	0.92 (0.46, 1.84)	0.8207	0.025	0.054	0.018	0.04	0.071	0.023	0.025	www.ncbi.nlm.nih.gov/pubmed/20923822	Radiation pharmacogenomics: a genome-wide association approach to identify radiation response biomarkers using human lymphoblastoid cell lines.	Radiation response
rs1881797	1	247526230	T	C	0.375	0.389	0.94 (0.76, 1.17)	0.5878	0.402	0.391	0.437	0.438	0.413	0.414	0.384	www.ncbi.nlm.nih.gov/pubmed/19684603	Germline genomic variants associated with childhood acute lymphoblastic leukemia.	Acute lymphoblastic leukemia (childhood)
rs219553	2	21354871	G	A	0.212	0.176	1.25 (0.96, 1.64)	0.09449	0.267	0.23	0.228	0.248	0.222	0.191	0.197	www.ncbi.nlm.nih.gov/pubmed/20932654	Genome-wide association study to identify single nucleotide polymorphisms (SNPs) associated with the development of erectile dysfunction in African-American men after radiotherapy for prostate cancer.	Erectile dysfunction and prostate cancer treatment
rs6741148	2	38050689	T	G	0.267	0.277	0.95 (0.75, 1.2)	0.6654	0.297	0.302	0.281	0.33	0.257	0.252	0.258	www.ncbi.nlm.nih.gov/pubmed/20932654	Genome-wide association study to identify single nucleotide polymorphisms (SNPs) associated with the development of erectile dysfunction in African-American men after radiotherapy for prostate cancer.	Erectile dysfunction and prostate cancer treatment
rs2716734	2	39720581	T	C	0.457	0.481	0.91 (0.74, 1.12)	0.3571	0.326	0.383	0.348	0.434	0.33	0.545	0.484	www.ncbi.nlm.nih.gov/pubmed/20932654	Genome-wide association study to identify single nucleotide polymorphisms (SNPs) associated with the development of erectile dysfunction in African-American men after radiotherapy for prostate cancer.	Erectile dysfunction and prostate cancer treatment
rs1465618	2	43326810	T	C	0.093	0.067	1.44 (0.97, 2.13)	0.07183	0.038	0.099	0.071	0.084	0.074	0.063	0.053	www.ncbi.nlm.nih.gov/pubmed/19767753	Identification of seven new prostate cancer susceptibility loci through a genome-wide association study.	Prostate cancer
rs1465618	2	43326810	T	C	0.093	0.067	1.44 (0.97, 2.13)	0.07183	0.038	0.099	0.071	0.084	0.074	0.063	0.053	www.ncbi.nlm.nih.gov/pubmed/29892016	Association analyses of more than 140,000 men identify 63 new prostate cancer susceptibility loci.	Prostate cancer
rs10194115	2	47012873	T	G	0.251	0.243	1.04 (0.82, 1.32)	0.7467	0.254	0.277	0.243	0.261	0.237	0.239	0.188	www.ncbi.nlm.nih.gov/pubmed/20932654	Genome-wide association study to identify single nucleotide polymorphisms (SNPs) associated with the development of erectile dysfunction in African-American men after radiotherapy for prostate cancer.	Erectile dysfunction and prostate cancer treatment
rs2268363	2	48974189	G	A	0.481	0.456	1.11 (0.9, 1.37)	0.3329	0.39	0.527	0.531	0.487	0.465	0.473	0.463	www.ncbi.nlm.nih.gov/pubmed/20932654	Genome-wide association study to identify single nucleotide polymorphisms (SNPs) associated with the development of erectile dysfunction in African-American men after radiotherapy for prostate cancer.	Erectile dysfunction and prostate cancer treatment
rs3791679	2	55869757	G	A	0.022	0.039	0.55 (0.3, 1.02)	0.05323	0.026	0.05	0.018	0.013	0.048	0.023	0.012	www.ncbi.nlm.nih.gov/pubmed/28443625	Genome-wide meta-analysis of 241,258 adults accounting for smoking behaviour identifies novel loci for obesity traits.	Waist circumference adjusted for BMI (adjusted for smoking behaviour)
rs3791679	2	55869757	G	A	0.022	0.039	0.55 (0.3, 1.02)	0.05323	0.026	0.05	0.018	0.013	0.048	0.023	0.012	www.ncbi.nlm.nih.gov/pubmed/28443625	Genome-wide meta-analysis of 241,258 adults accounting for smoking behaviour identifies novel loci for obesity traits.	Waist circumference adjusted for BMI (joint analysis main effects and smoking interaction)
rs3791679	2	55869757	G	A	0.022	0.039	0.55 (0.3, 1.02)	0.05323	0.026	0.05	0.018	0.013	0.048	0.023	0.012	www.ncbi.nlm.nih.gov/pubmed/28443625	Genome-wide meta-analysis of 241,258 adults accounting for smoking behaviour identifies novel loci for obesity traits.	Waist circumference adjusted for BMI in smokers
rs10490113	2	59272212	C	A	0.102	0.137	0.72 (0.52, 0.98)	0.03947	0.157	0.117	0.196	0.168	0.165	0.077	0.074	www.ncbi.nlm.nih.gov/pubmed/17903305	A genome-wide association study of breast and prostate cancer in the NHLBIs Framingham Heart Study.	Breast cancer
rs1432295	2	60839531	G	A	0.171	0.188	0.89 (0.68, 1.16)	0.3853	0.148	0.131	0.183	0.103	0.139	0.153	0.178	www.ncbi.nlm.nih.gov/pubmed/24149102	Variation at 3p24.1 and 6q23.3 influences the risk of Hodgkins lymphoma.	Hodgkins lymphoma
rs1432295	2	60839531	G	A	0.171	0.188	0.89 (0.68, 1.16)	0.3853	0.148	0.131	0.183	0.103	0.139	0.153	0.178	www.ncbi.nlm.nih.gov/pubmed/21037568	A genome-wide association study of Hodgkins lymphoma identifies new susceptibility loci at 2p16.1 (REL), 8q24.21 and 10p14 (GATA3).	Hodgkins lymphoma
rs6545977	2	63074029	G	A	0.35	0.322	1.14 (0.91, 1.42)	0.2585	0.539	0.569	0.405	0.522	0.496	0.347	0.338	www.ncbi.nlm.nih.gov/pubmed/19767753	Identification of seven new prostate cancer susceptibility loci through a genome-wide association study.	Prostate cancer
rs4254535	2	68971256	C	T	0.376	0.36	1.07 (0.86, 1.33)	0.5263	0.403	0.432	0.388	0.429	0.357	0.311	0.295	www.ncbi.nlm.nih.gov/pubmed/19654303	Deciphering the impact of common genetic variation on lung cancer risk: a genome-wide association study.	Lung cancer
rs17483466	2	111039881	G	A	0.019	0.015	1.23 (0.54, 2.77)	0.6217	0.047	0.018	0.045	0.027	0.035	0.014	0.012	www.ncbi.nlm.nih.gov/pubmed/22700719	Common variation at 6p21.31 (BAK1) influences the risk of chronic lymphocytic leukemia.	Chronic lymphocytic leukemia
rs17483466	2	111039881	G	A	0.019	0.015	1.23 (0.54, 2.77)	0.6217	0.047	0.018	0.045	0.027	0.035	0.014	0.012	www.ncbi.nlm.nih.gov/pubmed/18758461	A genome-wide association study identifies six susceptibility loci for chronic lymphocytic leukemia.	Chronic lymphocytic leukemia
rs17483466	2	111039881	G	A	0.019	0.015	1.23 (0.54, 2.77)	0.6217	0.047	0.018	0.045	0.027	0.035	0.014	0.012	www.ncbi.nlm.nih.gov/pubmed/23770605	Genome-wide association study identifies multiple risk loci for chronic lymphocytic leukemia.	Chronic lymphocytic leukemia
rs1427593	2	136797654	T	C	0.18	0.187	0.95 (0.73, 1.25)	0.7313	0.237	0.211	0.246	0.223	0.254	0.162	0.178	www.ncbi.nlm.nih.gov/pubmed/20686608	Genome-wide association study of pancreatic cancer in Japanese population.	Pancreatic cancer
rs10210358	2	141038051	G	A	0.378	0.397	0.92 (0.74, 1.14)	0.4574	0.462	0.441	0.353	0.389	0.426	0.369	0.439	www.ncbi.nlm.nih.gov/pubmed/20932654	Genome-wide association study to identify single nucleotide polymorphisms (SNPs) associated with the development of erectile dysfunction in African-American men after radiotherapy for prostate cancer.	Erectile dysfunction and prostate cancer treatment
rs202124287	2	151677702	T	C	0	0	NA	NA	0.009	0.009	0.009	0.013	0.026	0.023	0.029	www.ncbi.nlm.nih.gov/pubmed/27114598	Clinical and Genetic Risk Factors for Acute Pancreatitis in Patients With Acute Lymphoblastic Leukemia.	Asparaginase-induced acute pancreatitis in acute lymphoblastic leukemia (onset time)
rs10195252	2	164656581	T	C	0.181	0.218	0.79 (0.61, 1.03)	0.08078	0.186	0.193	0.25	0.226	0.23	0.171	0.172	www.ncbi.nlm.nih.gov/pubmed/28443625	Genome-wide meta-analysis of 241,258 adults accounting for smoking behaviour identifies novel loci for obesity traits.	Waist circumference adjusted for BMI (adjusted for smoking behaviour)
rs10195252	2	164656581	T	C	0.181	0.218	0.79 (0.61, 1.03)	0.08078	0.186	0.193	0.25	0.226	0.23	0.171	0.172	www.ncbi.nlm.nih.gov/pubmed/28443625	Genome-wide meta-analysis of 241,258 adults accounting for smoking behaviour identifies novel loci for obesity traits.	Waist circumference adjusted for BMI (joint analysis main effects and smoking interaction)
rs10195252	2	164656581	T	C	0.181	0.218	0.79 (0.61, 1.03)	0.08078	0.186	0.193	0.25	0.226	0.23	0.171	0.172	www.ncbi.nlm.nih.gov/pubmed/28443625	Genome-wide meta-analysis of 241,258 adults accounting for smoking behaviour identifies novel loci for obesity traits.	Waist-to-hip ratio adjusted for BMI (adjusted for smoking behaviour)
rs10195252	2	164656581	T	C	0.181	0.218	0.79 (0.61, 1.03)	0.08078	0.186	0.193	0.25	0.226	0.23	0.171	0.172	www.ncbi.nlm.nih.gov/pubmed/28443625	Genome-wide meta-analysis of 241,258 adults accounting for smoking behaviour identifies novel loci for obesity traits.	Waist-to-hip ratio adjusted for BMI (joint analysis main effects and smoking interaction)
rs7574865	2	191099907	T	G	0.108	0.108	1 (0.72, 1.41)	0.9815	0.144	0.117	0.086	0.115	0.096	0.086	0.139	www.ncbi.nlm.nih.gov/pubmed/23242368	Genetic variants in STAT4 and HLA-DQ genes confer risk of hepatitis B virus-related hepatocellular carcinoma.	Hepatocellular carcinoma in hepatitis B infection
rs1569175	2	200157231	T	C	0.177	0.192	0.91 (0.7, 1.19)	0.4833	0.203	0.252	0.259	0.214	0.17	0.171	0.221	www.ncbi.nlm.nih.gov/pubmed/19176441	Genome-wide interrogation of germline genetic variation associated with treatment response in childhood acute lymphoblastic leukemia.	Response to treatment for acute lymphoblastic leukemia
rs3769823	2	201258272	A	G	0.399	0.385	1.06 (0.86, 1.31)	0.5938	0.517	0.509	0.446	0.42	0.414	0.342	0.393	www.ncbi.nlm.nih.gov/pubmed/28177523	Association between genetic variation within vitamin D receptor-DNA binding sites and risk of basal cell carcinoma.	Basal cell carcinoma
rs3769823	2	201258272	A	G	0.399	0.385	1.06 (0.86, 1.31)	0.5938	0.517	0.509	0.446	0.42	0.414	0.342	0.393	www.ncbi.nlm.nih.gov/pubmed/29739929	Genome-wide association study in 176,678 Europeans reveals genetic loci for tanning response to sun exposure.	Non-melanoma skin cancer
rs13387042	2	217041109	G	A	0.177	0.192	0.91 (0.7, 1.19)	0.4833	0.22	0.261	0.174	0.179	0.213	0.158	0.193	www.ncbi.nlm.nih.gov/pubmed/20453838	Genome-wide association study identifies five new breast cancer susceptibility loci.	Breast cancer
rs13387042	2	217041109	G	A	0.177	0.192	0.91 (0.7, 1.19)	0.4833	0.22	0.261	0.174	0.179	0.213	0.158	0.193	www.ncbi.nlm.nih.gov/pubmed/20872241	A combined analysis of genome-wide association studies in breast cancer.	Breast cancer
rs13387042	2	217041109	G	A	0.177	0.192	0.91 (0.7, 1.19)	0.4833	0.22	0.261	0.174	0.179	0.213	0.158	0.193	www.ncbi.nlm.nih.gov/pubmed/21263130	Novel breast cancer susceptibility locus at 9q31.2: results of a genome-wide association study.	Breast cancer
rs13387042	2	217041109	G	A	0.177	0.192	0.91 (0.7, 1.19)	0.4833	0.22	0.261	0.174	0.179	0.213	0.158	0.193	www.ncbi.nlm.nih.gov/pubmed/19330030	A multistage genome-wide association study in breast cancer identifies two new risk alleles at 1p11.2 and 14q24.1 (RAD51L1).	Breast cancer
rs13387042	2	217041109	G	A	0.177	0.192	0.91 (0.7, 1.19)	0.4833	0.22	0.261	0.174	0.179	0.213	0.158	0.193	www.ncbi.nlm.nih.gov/pubmed/17529974	Common variants on chromosomes 2q35 and 16q12 confer susceptibility to estrogen receptor-positive breast cancer.	Breast cancer
rs13387042	2	217041109	G	A	0.177	0.192	0.91 (0.7, 1.19)	0.4833	0.22	0.261	0.174	0.179	0.213	0.158	0.193	www.ncbi.nlm.nih.gov/pubmed/25751625	Genome-wide association analysis of more than 120,000 individuals identifies 15 new susceptibility loci for breast cancer.	Breast cancer
rs13387042	2	217041109	G	A	0.177	0.192	0.91 (0.7, 1.19)	0.4833	0.22	0.261	0.174	0.179	0.213	0.158	0.193	www.ncbi.nlm.nih.gov/pubmed/23535729	Large-scale genotyping identifies 41 new loci associated with breast cancer risk.	Breast cancer
rs12621643	2	223053265	G	T	0.487	0.515	0.89 (0.72, 1.1)	0.2796	0.496	0.5	0.491	0.505	0.461	0.496	0.508	www.ncbi.nlm.nih.gov/pubmed/19684603	Germline genomic variants associated with childhood acute lymphoblastic leukemia.	Acute lymphoblastic leukemia (childhood)
rs1656402	2	232561816	T	C	0.523	0.548	0.91 (0.73, 1.12)	0.352	0.39	0.37	0.405	0.396	0.396	0.463	0.463	www.ncbi.nlm.nih.gov/pubmed/21079520	Genome-wide association study on overall survival of advanced non-small cell lung cancer patients treated with carboplatin and paclitaxel.	Non-small cell lung cancer (survival)
rs11892031	2	233656637	C	A	0.226	0.202	1.15 (0.89, 1.49)	0.2706	0.191	0.234	0.212	0.177	0.187	0.18	0.246	www.ncbi.nlm.nih.gov/pubmed/24163127	Genome-wide association study identifies multiple loci associated with bladder cancer risk.	Bladder cancer
rs11892031	2	233656637	C	A	0.226	0.202	1.15 (0.89, 1.49)	0.2706	0.191	0.234	0.212	0.177	0.187	0.18	0.246	www.ncbi.nlm.nih.gov/pubmed/20972438	A multi-stage genome-wide association study of bladder cancer identifies multiple susceptibility loci.	Bladder cancer
rs2292884	2	237534583	A	G	0.481	0.503	0.91 (0.74, 1.13)	0.4016	0.386	0.342	0.357	0.381	0.339	0.523	0.48	www.ncbi.nlm.nih.gov/pubmed/21743057	Genome-wide association study identifies new prostate cancer susceptibility loci.	Prostate cancer
rs2292884	2	237534583	A	G	0.481	0.503	0.91 (0.74, 1.13)	0.4016	0.386	0.342	0.357	0.381	0.339	0.523	0.48	www.ncbi.nlm.nih.gov/pubmed/29892016	Association analyses of more than 140,000 men identify 63 new prostate cancer susceptibility loci.	Prostate cancer
rs4973768	3	27374522	T	C	0.35	0.329	1.1 (0.88, 1.37)	0.392	0.423	0.315	0.375	0.283	0.365	0.35	0.306	www.ncbi.nlm.nih.gov/pubmed/20453838	Genome-wide association study identifies five new breast cancer susceptibility loci.	Breast cancer
rs4973768	3	27374522	T	C	0.35	0.329	1.1 (0.88, 1.37)	0.392	0.423	0.315	0.375	0.283	0.365	0.35	0.306	www.ncbi.nlm.nih.gov/pubmed/21263130	Novel breast cancer susceptibility locus at 9q31.2: results of a genome-wide association study.	Breast cancer
rs4973768	3	27374522	T	C	0.35	0.329	1.1 (0.88, 1.37)	0.392	0.423	0.315	0.375	0.283	0.365	0.35	0.306	www.ncbi.nlm.nih.gov/pubmed/19330027	Newly discovered breast cancer susceptibility loci on 3p24 and 17q23.2.	Breast cancer
rs4973768	3	27374522	T	C	0.35	0.329	1.1 (0.88, 1.37)	0.392	0.423	0.315	0.375	0.283	0.365	0.35	0.306	www.ncbi.nlm.nih.gov/pubmed/25751625	Genome-wide association analysis of more than 120,000 individuals identifies 15 new susceptibility loci for breast cancer.	Breast cancer
rs4973768	3	27374522	T	C	0.35	0.329	1.1 (0.88, 1.37)	0.392	0.423	0.315	0.375	0.283	0.365	0.35	0.306	www.ncbi.nlm.nih.gov/pubmed/23535729	Large-scale genotyping identifies 41 new loci associated with breast cancer risk.	Breast cancer
rs4973768	3	27374522	T	C	0.35	0.329	1.1 (0.88, 1.37)	0.392	0.423	0.315	0.375	0.283	0.365	0.35	0.306	www.ncbi.nlm.nih.gov/pubmed/29059683	Association analysis identifies 65 new breast cancer risk loci.	Breast cancer
rs1530057	3	29533972	T	G	0	0	NA	NA	0.004	0	0.018	0	0	0.009	0	www.ncbi.nlm.nih.gov/pubmed/19654303	Deciphering the impact of common genetic variation on lung cancer risk: a genome-wide association study.	Lung cancer
rs4678680	3	32978543	T	G	0.421	0.425	0.99 (0.8, 1.22)	0.8977	0.352	0.327	0.402	0.336	0.47	0.386	0.434	www.ncbi.nlm.nih.gov/pubmed/21105107	Genetic variations at loci involved in the immune response are risk factors for hepatocellular carcinoma.	Hepatocellular carcinoma
rs9311171	3	37954986	T	G	0.362	0.4	0.85 (0.69, 1.05)	0.1423	0.475	0.478	0.451	0.443	0.47	0.333	0.303	www.ncbi.nlm.nih.gov/pubmed/17903305	A genome-wide association study of breast and prostate cancer in the NHLBIs Framingham Heart Study.	Prostate cancer
rs1052501	3	41883906	T	C	0.193	0.223	0.83 (0.65, 1.08)	0.1657	0.225	0.264	0.223	0.201	0.383	0.142	0.182	www.ncbi.nlm.nih.gov/pubmed/22120009	Common variation at 3p22.1 and 7p15.3 influences multiple myeloma risk.	Multiple myeloma
rs2272007	3	41954644	C	T	0.168	0.211	0.76 (0.58, 0.98)	0.03772	0.191	0.212	0.205	0.204	0.348	0.131	0.176	www.ncbi.nlm.nih.gov/pubmed/23502783	The CCND1 c.870G>A polymorphism is a risk factor for t(11;14)(q13;q32) multiple myeloma.	Multiple myeloma (hyperdiploidy)
rs123509	3	42691976	T	C	0.063	0.067	0.94 (0.62, 1.44)	0.7835	0.038	0.104	0.054	0.084	0.065	0.122	0.086	www.ncbi.nlm.nih.gov/pubmed/28090653	Genome-Wide Study Links PNPLA3 Variant With Elevated Hepatic Transaminase After Acute Lymphoblastic Leukemia Therapy.	Alanine aminotransferase (ALT) levels after remission induction therapy in actute lymphoblastic leukemia (ALL)
rs11539086	3	58566602	G	C	0.221	0.226	0.97 (0.76, 1.25)	0.8241	0.214	0.203	0.302	0.288	0.281	0.185	0.221	www.ncbi.nlm.nih.gov/pubmed/29228715	Bayesian and frequentist analysis of an Austrian genome-wide association study of colorectal cancer and advanced adenomas.	Colorectal cancer
rs1053338	3	63982224	G	A	0.02	0.022	0.89 (0.43, 1.84)	0.7614	0.008	0.018	0	0.018	0.009	0.009	0.004	www.ncbi.nlm.nih.gov/pubmed/25751625	Genome-wide association analysis of more than 120,000 individuals identifies 15 new susceptibility loci for breast cancer.	Breast cancer
rs1053338	3	63982224	G	A	0.02	0.022	0.89 (0.43, 1.84)	0.7614	0.008	0.018	0	0.018	0.009	0.009	0.004	www.ncbi.nlm.nih.gov/pubmed/29059683	Association analysis identifies 65 new breast cancer risk loci.	Breast cancer
rs9860730	3	64715470	A	G	0.076	0.053	1.48 (0.95, 2.29)	0.07847	0.102	0.126	0.121	0.08	0.161	0.077	0.078	www.ncbi.nlm.nih.gov/pubmed/28443625	Genome-wide meta-analysis of 241,258 adults accounting for smoking behaviour identifies novel loci for obesity traits.	Waist circumference adjusted for BMI (adjusted for smoking behaviour)
rs9860730	3	64715470	A	G	0.076	0.053	1.48 (0.95, 2.29)	0.07847	0.102	0.126	0.121	0.08	0.161	0.077	0.078	www.ncbi.nlm.nih.gov/pubmed/28443625	Genome-wide meta-analysis of 241,258 adults accounting for smoking behaviour identifies novel loci for obesity traits.	Waist circumference adjusted for BMI (joint analysis main effects and smoking interaction)
rs2660753	3	87061524	C	T	0.371	0.399	0.89 (0.72, 1.1)	0.2853	0.39	0.369	0.464	0.474	0.374	0.333	0.381	www.ncbi.nlm.nih.gov/pubmed/26443449	Large-scale association analysis in Asians identifies new susceptibility loci for prostate cancer.	Prostate cancer
rs2660753	3	87061524	C	T	0.371	0.399	0.89 (0.72, 1.1)	0.2853	0.39	0.369	0.464	0.474	0.374	0.333	0.381	www.ncbi.nlm.nih.gov/pubmed/18264097	Multiple newly identified loci associated with prostate cancer susceptibility.	Prostate cancer
rs2660753	3	87061524	C	T	0.371	0.399	0.89 (0.72, 1.1)	0.2853	0.39	0.369	0.464	0.474	0.374	0.333	0.381	www.ncbi.nlm.nih.gov/pubmed/29892016	Association analyses of more than 140,000 men identify 63 new prostate cancer susceptibility loci.	Prostate cancer
rs9284813	3	87103019	G	A	0.444	0.433	1.04 (0.85, 1.29)	0.6977	0.492	0.428	0.46	0.504	0.535	0.446	0.48	www.ncbi.nlm.nih.gov/pubmed/20676098	Genome-wide association study identifies five new susceptibility loci for prostate cancer in the Japanese population.	Prostate cancer
rs7629490	3	87192347	T	C	0.205	0.221	0.91 (0.71, 1.17)	0.4665	0.171	0.216	0.162	0.146	0.196	0.307	0.198	www.ncbi.nlm.nih.gov/pubmed/21743057	Genome-wide association study identifies new prostate cancer susceptibility loci.	Prostate cancer
rs651907	3	101881880	T	C	0.483	0.449	1.15 (0.93, 1.42)	0.19	0.422	0.5	0.518	0.491	0.526	0.467	0.517	www.ncbi.nlm.nih.gov/pubmed/26965516	Identification of Susceptibility Loci and Genes for Colorectal Cancer Risk.	Colorectal cancer
rs6437740	3	107746970	C	T	0.246	0.212	1.21 (0.94, 1.55)	0.1322	0.301	0.302	0.308	0.305	0.274	0.234	0.217	www.ncbi.nlm.nih.gov/pubmed/19247474	Genome-wide and candidate gene association study of cigarette smoking behaviors.	Smoking behavior
rs16845107	3	113409144	A	C	0.1	0.098	1.02 (0.72, 1.45)	0.8909	0.089	0.095	0.089	0.106	0.104	0.086	0.103	www.ncbi.nlm.nih.gov/pubmed/29228715	Bayesian and frequentist analysis of an Austrian genome-wide association study of colorectal cancer and advanced adenomas.	Colorectal cancer
rs6438208	3	114451425	G	A	0.406	0.449	0.84 (0.68, 1.04)	0.1023	0.402	0.351	0.41	0.478	0.396	0.378	0.422	www.ncbi.nlm.nih.gov/pubmed/30643258	Genome-wide association analyses of risk tolerance and risky behaviors in over 1 million individuals identify hundreds of loci and shared genetic influences.	Smoking status (ever vs never smokers)
rs10934853	3	128319530	C	A	0.183	0.155	1.22 (0.92, 1.62)	0.1584	0.174	0.176	0.223	0.168	0.217	0.153	0.152	www.ncbi.nlm.nih.gov/pubmed/19767754	Genome-wide association and replication studies identify four variants associated with prostate cancer susceptibility.	Prostate cancer
rs10934853	3	128319530	C	A	0.183	0.155	1.22 (0.92, 1.62)	0.1584	0.174	0.176	0.223	0.168	0.217	0.153	0.152	www.ncbi.nlm.nih.gov/pubmed/29892016	Association analyses of more than 140,000 men identify 63 new prostate cancer susceptibility loci.	Prostate cancer
rs800082	3	144621363	T	C	0.245	0.25	0.97 (0.76, 1.24)	0.8276	0.165	0.164	0.201	0.255	0.226	0.2	0.225	www.ncbi.nlm.nih.gov/pubmed/19247474	Genome-wide and candidate gene association study of cigarette smoking behaviors.	Smoking behavior
rs345013	3	145456001	G	A	0.047	0.059	0.79 (0.49, 1.25)	0.3112	0.03	0.086	0.081	0.059	0.048	0.064	0.087	www.ncbi.nlm.nih.gov/pubmed/17903305	A genome-wide association study of breast and prostate cancer in the NHLBIs Framingham Heart Study.	Prostate cancer
rs12696304	3	169763483	C	G	0.37	0.342	1.13 (0.91, 1.4)	0.2801	0.415	0.356	0.405	0.366	0.487	0.307	0.328	www.ncbi.nlm.nih.gov/pubmed/26237428	Genome-wide meta-analysis identifies five new susceptibility loci for cutaneous malignant melanoma.	Cutaneous malignant melanoma
rs12696304	3	169763483	C	G	0.37	0.342	1.13 (0.91, 1.4)	0.2801	0.415	0.356	0.405	0.366	0.487	0.307	0.328	www.ncbi.nlm.nih.gov/pubmed/30429480	Novel pleiotropic risk loci for melanoma and nevus density implicate multiple biological pathways.	Nevus count or cutaneous melanoma
rs10936599	3	169774313	T	C	0.02	0.015	1.3 (0.58, 2.92)	0.5218	0.008	0.018	0.005	0.013	0.022	0.041	0.029	www.ncbi.nlm.nih.gov/pubmed/24163127	Genome-wide association study identifies multiple loci associated with bladder cancer risk.	Bladder cancer
rs10936599	3	169774313	T	C	0.02	0.015	1.3 (0.58, 2.92)	0.5218	0.008	0.018	0.005	0.013	0.022	0.041	0.029	www.ncbi.nlm.nih.gov/pubmed/24292274	A genome-wide association study identifies multiple susceptibility loci for chronic lymphocytic leukemia.	Chronic lymphocytic leukemia
rs10936599	3	169774313	T	C	0.02	0.015	1.3 (0.58, 2.92)	0.5218	0.008	0.018	0.005	0.013	0.022	0.041	0.029	www.ncbi.nlm.nih.gov/pubmed/20972440	Meta-analysis of three genome-wide association studies identifies susceptibility loci for colorectal cancer at 1q41, 3q26.2, 12q13.13 and 20q13.33.	Colorectal cancer
rs10936599	3	169774313	T	C	0.02	0.015	1.3 (0.58, 2.92)	0.5218	0.008	0.018	0.005	0.013	0.022	0.041	0.029	www.ncbi.nlm.nih.gov/pubmed/23955597	Common variation at 3q26.2, 6p21.33, 17p11.2 and 22q13.1 influences multiple myeloma risk.	Multiple myeloma
rs9290663	3	178712151	T	A	0.39	0.435	0.83 (0.67, 1.03)	0.08688	0.314	0.284	0.326	0.354	0.365	0.4	0.375	www.ncbi.nlm.nih.gov/pubmed/19684603	Germline genomic variants associated with childhood acute lymphoblastic leukemia.	Acute lymphoblastic leukemia (childhood)
rs6444087	3	185904041	G	A	0.308	0.322	0.94 (0.75, 1.17)	0.5779	0.284	0.273	0.306	0.297	0.283	0.324	0.369	www.ncbi.nlm.nih.gov/pubmed/19247474	Genome-wide and candidate gene association study of cigarette smoking behaviors.	Smoking behavior
rs4488809	3	189638472	C	T	0.322	0.337	0.93 (0.75, 1.16)	0.5257	0.309	0.323	0.29	0.326	0.268	0.318	0.328	www.ncbi.nlm.nih.gov/pubmed/21725308	A genome-wide association study identifies two new lung cancer susceptibility loci at 13q12.12 and 22q12.2 in Han Chinese.	Lung cancer
rs4488809	3	189638472	C	T	0.322	0.337	0.93 (0.75, 1.16)	0.5257	0.309	0.323	0.29	0.326	0.268	0.318	0.328	www.ncbi.nlm.nih.gov/pubmed/23143601	Genome-wide association analysis identifies new lung cancer susceptibility loci in never-smoking women in Asia.	Lung cancer
rs10937405	3	189665394	T	C	0.378	0.421	0.84 (0.68, 1.03)	0.09627	0.286	0.27	0.241	0.297	0.235	0.432	0.406	www.ncbi.nlm.nih.gov/pubmed/22797724	A genome-wide association study identifies two new susceptibility loci for lung adenocarcinoma in the Japanese population.	Lung adenocarcinoma
rs10937405	3	189665394	T	C	0.378	0.421	0.84 (0.68, 1.03)	0.09627	0.286	0.27	0.241	0.297	0.235	0.432	0.406	www.ncbi.nlm.nih.gov/pubmed/20871597	Variation in TP63 is associated with lung adenocarcinoma susceptibility in Japanese and Korean populations.	Lung adenocarcinoma
rs710521	3	189928144	C	T	0.197	0.168	1.22 (0.93, 1.6)	0.1528	0.17	0.171	0.201	0.261	0.157	0.252	0.176	www.ncbi.nlm.nih.gov/pubmed/24163127	Genome-wide association study identifies multiple loci associated with bladder cancer risk.	Bladder cancer
rs710521	3	189928144	C	T	0.197	0.168	1.22 (0.93, 1.6)	0.1528	0.17	0.171	0.201	0.261	0.157	0.252	0.176	www.ncbi.nlm.nih.gov/pubmed/20972438	A multi-stage genome-wide association study of bladder cancer identifies multiple susceptibility loci.	Bladder cancer
rs710521	3	189928144	C	T	0.197	0.168	1.22 (0.93, 1.6)	0.1528	0.17	0.171	0.201	0.261	0.157	0.252	0.176	www.ncbi.nlm.nih.gov/pubmed/20348956	A sequence variant at 4p16.3 confers susceptibility to urinary bladder cancer.	Urinary bladder cancer
rs710521	3	189928144	C	T	0.197	0.168	1.22 (0.93, 1.6)	0.1528	0.17	0.171	0.201	0.261	0.157	0.252	0.176	www.ncbi.nlm.nih.gov/pubmed/18794855	Sequence variant on 8q24 confers susceptibility to urinary bladder cancer.	Urinary bladder cancer
rs7626795	3	190632672	G	A	0.508	0.514	0.98 (0.79, 1.2)	0.823	0.458	0.477	0.455	0.491	0.491	0.491	0.439	www.ncbi.nlm.nih.gov/pubmed/18385676	Genome-wide association scan of tag SNPs identifies a susceptibility locus for lung cancer at 15q25.1.	Lung cancer
rs2131877	3	195137645	A	G	0.214	0.211	1.02 (0.79, 1.32)	0.8774	0.216	0.159	0.201	0.23	0.23	0.243	0.209	www.ncbi.nlm.nih.gov/pubmed/20876614	A genome-wide association study reveals susceptibility variants for non-small cell lung cancer in the Korean population.	Non-small cell lung cancer
rs798766	4	1732512	T	C	0.185	0.202	0.9 (0.69, 1.17)	0.4187	0.292	0.347	0.321	0.345	0.265	0.203	0.197	www.ncbi.nlm.nih.gov/pubmed/24163127	Genome-wide association study identifies multiple loci associated with bladder cancer risk.	Bladder cancer
rs798766	4	1732512	T	C	0.185	0.202	0.9 (0.69, 1.17)	0.4187	0.292	0.347	0.321	0.345	0.265	0.203	0.197	www.ncbi.nlm.nih.gov/pubmed/20972438	A multi-stage genome-wide association study of bladder cancer identifies multiple susceptibility loci.	Bladder cancer
rs798766	4	1732512	T	C	0.185	0.202	0.9 (0.69, 1.17)	0.4187	0.292	0.347	0.321	0.345	0.265	0.203	0.197	www.ncbi.nlm.nih.gov/pubmed/20348956	A sequence variant at 4p16.3 confers susceptibility to urinary bladder cancer.	Urinary bladder cancer
rs10938397	4	45180510	G	A	0.256	0.208	1.31 (1.02, 1.69)	0.03318	0.162	0.164	0.243	0.177	0.241	0.156	0.194	www.ncbi.nlm.nih.gov/pubmed/28443625	Genome-wide meta-analysis of 241,258 adults accounting for smoking behaviour identifies novel loci for obesity traits.	BMI (adjusted for smoking behaviour)
rs10938397	4	45180510	G	A	0.256	0.208	1.31 (1.02, 1.69)	0.03318	0.162	0.164	0.243	0.177	0.241	0.156	0.194	www.ncbi.nlm.nih.gov/pubmed/28443625	Genome-wide meta-analysis of 241,258 adults accounting for smoking behaviour identifies novel loci for obesity traits.	BMI in smokers
rs10938397	4	45180510	G	A	0.256	0.208	1.31 (1.02, 1.69)	0.03318	0.162	0.164	0.243	0.177	0.241	0.156	0.194	www.ncbi.nlm.nih.gov/pubmed/28443625	Genome-wide meta-analysis of 241,258 adults accounting for smoking behaviour identifies novel loci for obesity traits.	Body mass index (joint analysis main effects and smoking interaction)
rs7697556	4	72649596	C	T	0.161	0.142	1.16 (0.86, 1.55)	0.3304	0.153	0.131	0.152	0.128	0.093	0.126	0.131	www.ncbi.nlm.nih.gov/pubmed/28443625	Genome-wide meta-analysis of 241,258 adults accounting for smoking behaviour identifies novel loci for obesity traits.	Waist circumference adjusted for BMI (adjusted for smoking behaviour)
rs7697556	4	72649596	C	T	0.161	0.142	1.16 (0.86, 1.55)	0.3304	0.153	0.131	0.152	0.128	0.093	0.126	0.131	www.ncbi.nlm.nih.gov/pubmed/28443625	Genome-wide meta-analysis of 241,258 adults accounting for smoking behaviour identifies novel loci for obesity traits.	Waist circumference adjusted for BMI (joint analysis main effects and smoking interaction)
rs12500426	4	94593458	A	C	0.317	0.327	0.96 (0.76, 1.19)	0.6873	0.398	0.356	0.366	0.385	0.348	0.396	0.328	www.ncbi.nlm.nih.gov/pubmed/19767753	Identification of seven new prostate cancer susceptibility loci through a genome-wide association study.	Prostate cancer
rs17021918	4	94641726	T	C	0.245	0.288	0.8 (0.64, 1.02)	0.06768	0.209	0.196	0.207	0.203	0.154	0.239	0.231	www.ncbi.nlm.nih.gov/pubmed/19767753	Identification of seven new prostate cancer susceptibility loci through a genome-wide association study.	Prostate cancer
rs17021918	4	94641726	T	C	0.245	0.288	0.8 (0.64, 1.02)	0.06768	0.209	0.196	0.207	0.203	0.154	0.239	0.231	www.ncbi.nlm.nih.gov/pubmed/29892016	Association analyses of more than 140,000 men identify 63 new prostate cancer susceptibility loci.	Prostate cancer
rs7679673	4	105140377	C	A	0.28	0.263	1.09 (0.86, 1.38)	0.4577	0.373	0.423	0.38	0.363	0.291	0.248	0.291	www.ncbi.nlm.nih.gov/pubmed/27197191	Cross-Cancer Genome-Wide Analysis of Lung, Ovary, Breast, Prostate, and Colorectal Cancer Reveals Novel Pleiotropic Associations.	Cancer (pleiotropy)
rs7679673	4	105140377	C	A	0.28	0.263	1.09 (0.86, 1.38)	0.4577	0.373	0.423	0.38	0.363	0.291	0.248	0.291	www.ncbi.nlm.nih.gov/pubmed/25939597	Two susceptibility loci identified for prostate cancer aggressiveness.	Prostate cancer
rs7679673	4	105140377	C	A	0.28	0.263	1.09 (0.86, 1.38)	0.4577	0.373	0.423	0.38	0.363	0.291	0.248	0.291	www.ncbi.nlm.nih.gov/pubmed/26034056	A large multiethnic genome-wide association study of prostate cancer identifies novel risk variants and substantial ethnic differences.	Prostate cancer
rs7679673	4	105140377	C	A	0.28	0.263	1.09 (0.86, 1.38)	0.4577	0.373	0.423	0.38	0.363	0.291	0.248	0.291	www.ncbi.nlm.nih.gov/pubmed/19767753	Identification of seven new prostate cancer susceptibility loci through a genome-wide association study.	Prostate cancer
rs7679673	4	105140377	C	A	0.28	0.263	1.09 (0.86, 1.38)	0.4577	0.373	0.423	0.38	0.363	0.291	0.248	0.291	www.ncbi.nlm.nih.gov/pubmed/29892016	Association analyses of more than 140,000 men identify 63 new prostate cancer susceptibility loci.	Prostate cancer
rs950063	4	125510764	C	T	0.141	0.139	1.02 (0.75, 1.37)	0.9093	0.11	0.09	0.04	0.089	0.144	0.14	0.139	www.ncbi.nlm.nih.gov/pubmed/19247474	Genome-wide and candidate gene association study of cigarette smoking behaviors.	Smoking behavior
rs17050782	4	139501980	G	A	0.124	0.148	0.82 (0.6, 1.11)	0.1892	0.106	0.095	0.112	0.102	0.174	0.109	0.123	www.ncbi.nlm.nih.gov/pubmed/19247474	Genome-wide and candidate gene association study of cigarette smoking behaviors.	Smoking behavior
rs1812175	4	144653692	A	G	0.258	0.243	1.08 (0.85, 1.38)	0.511	0.343	0.333	0.297	0.297	0.435	0.266	0.265	www.ncbi.nlm.nih.gov/pubmed/28443625	Genome-wide meta-analysis of 241,258 adults accounting for smoking behaviour identifies novel loci for obesity traits.	Waist circumference adjusted for BMI (adjusted for smoking behaviour)
rs1812175	4	144653692	A	G	0.258	0.243	1.08 (0.85, 1.38)	0.511	0.343	0.333	0.297	0.297	0.435	0.266	0.265	www.ncbi.nlm.nih.gov/pubmed/28443625	Genome-wide meta-analysis of 241,258 adults accounting for smoking behaviour identifies novel loci for obesity traits.	Waist circumference adjusted for BMI (joint analysis main effects and smoking interaction)
rs6552496	4	181371930	A	C	0.327	0.31	1.08 (0.86, 1.35)	0.4913	0.42	0.387	0.384	0.38	0.374	0.347	0.332	www.ncbi.nlm.nih.gov/pubmed/28317148	Bortezomib-induced peripheral neuropathy: A genome-wide association study on multiple myeloma patients.	Bortezomib-induced peripheral neuropathy in multiple myeloma
rs4975616	5	1315545	A	G	0.244	0.269	0.88 (0.69, 1.11)	0.2807	0.174	0.198	0.223	0.199	0.274	0.207	0.25	www.ncbi.nlm.nih.gov/pubmed/19654303	Deciphering the impact of common genetic variation on lung cancer risk: a genome-wide association study.	Lung cancer
rs402710	5	1320607	C	T	0.541	0.584	0.84 (0.68, 1.04)	0.102	0.492	0.482	0.518	0.46	0.487	0.509	0.545	www.ncbi.nlm.nih.gov/pubmed/18978790	Lung cancer susceptibility locus at 5p15.33.	Lung cancer
rs401681	5	1321972	C	T	0.428	0.472	0.84 (0.68, 1.03)	0.09167	0.364	0.378	0.415	0.372	0.357	0.342	0.414	www.ncbi.nlm.nih.gov/pubmed/25855136	New basal cell carcinoma susceptibility loci.	Basal cell carcinoma
rs401681	5	1321972	C	T	0.428	0.472	0.84 (0.68, 1.03)	0.09167	0.364	0.378	0.415	0.372	0.357	0.342	0.414	www.ncbi.nlm.nih.gov/pubmed/24403052	Germline sequence variants in TGM3 and RGS22 confer risk of basal cell carcinoma.	Basal cell carcinoma
rs401681	5	1321972	C	T	0.428	0.472	0.84 (0.68, 1.03)	0.09167	0.364	0.378	0.415	0.372	0.357	0.342	0.414	www.ncbi.nlm.nih.gov/pubmed/19151717	Sequence variants at the TERT-CLPTM1L locus associate with many cancer types.	Basal cell carcinoma
rs401681	5	1321972	C	T	0.428	0.472	0.84 (0.68, 1.03)	0.09167	0.364	0.378	0.415	0.372	0.357	0.342	0.414	www.ncbi.nlm.nih.gov/pubmed/24163127	Genome-wide association study identifies multiple loci associated with bladder cancer risk.	Bladder cancer
rs401681	5	1321972	C	T	0.428	0.472	0.84 (0.68, 1.03)	0.09167	0.364	0.378	0.415	0.372	0.357	0.342	0.414	www.ncbi.nlm.nih.gov/pubmed/20972438	A multi-stage genome-wide association study of bladder cancer identifies multiple susceptibility loci.	Bladder cancer
rs401681	5	1321972	C	T	0.428	0.472	0.84 (0.68, 1.03)	0.09167	0.364	0.378	0.415	0.372	0.357	0.342	0.414	www.ncbi.nlm.nih.gov/pubmed/18978787	Common 5p15.33 and 6p21.33 variants influence lung cancer risk.	Lung cancer
rs401681	5	1321972	C	T	0.428	0.472	0.84 (0.68, 1.03)	0.09167	0.364	0.378	0.415	0.372	0.357	0.342	0.414	www.ncbi.nlm.nih.gov/pubmed/21983787	Genome-wide association study identifies three new melanoma susceptibility loci.	Melanoma
rs401681	5	1321972	C	T	0.428	0.472	0.84 (0.68, 1.03)	0.09167	0.364	0.378	0.415	0.372	0.357	0.342	0.414	www.ncbi.nlm.nih.gov/pubmed/20101243	A genome-wide association study identifies pancreatic cancer susceptibility loci on chromosomes 13q22.1, 1q32.1 and 5p15.33.	Pancreatic cancer
rs401681	5	1321972	C	T	0.428	0.472	0.84 (0.68, 1.03)	0.09167	0.364	0.378	0.415	0.372	0.357	0.342	0.414	www.ncbi.nlm.nih.gov/pubmed/26098869	Common variation at 2p13.3, 3q29, 7p13 and 17q25.1 associated with susceptibility to pancreatic cancer.	Pancreatic cancer
rs401681	5	1321972	C	T	0.428	0.472	0.84 (0.68, 1.03)	0.09167	0.364	0.378	0.415	0.372	0.357	0.342	0.414	www.ncbi.nlm.nih.gov/pubmed/29422604	Genome-wide meta-analysis identifies five new susceptibility loci for pancreatic cancer.	Pancreatic cancer
rs31489	5	1342599	C	A	0.548	0.594	0.83 (0.67, 1.02)	0.07729	0.475	0.478	0.509	0.447	0.465	0.473	0.553	www.ncbi.nlm.nih.gov/pubmed/19836008	A genome-wide association study of lung cancer identifies a region of chromosome 5p15 associated with risk for adenocarcinoma.	Lung adenocarcinoma
rs12653946	5	1895715	T	C	0.526	0.5	1.11 (0.9, 1.36)	0.3367	0.403	0.409	0.477	0.416	0.461	0.487	0.454	www.ncbi.nlm.nih.gov/pubmed/20676098	Genome-wide association study identifies five new susceptibility loci for prostate cancer in the Japanese population.	Prostate cancer
rs12653946	5	1895715	T	C	0.526	0.5	1.11 (0.9, 1.36)	0.3367	0.403	0.409	0.477	0.416	0.461	0.487	0.454	www.ncbi.nlm.nih.gov/pubmed/22923026	Evaluating genetic risk for prostate cancer among Japanese and Latinos.	Prostate cancer
rs12653946	5	1895715	T	C	0.526	0.5	1.11 (0.9, 1.36)	0.3367	0.403	0.409	0.477	0.416	0.461	0.487	0.454	www.ncbi.nlm.nih.gov/pubmed/26443449	Large-scale association analysis in Asians identifies new susceptibility loci for prostate cancer.	Prostate cancer
rs1092913	5	10467590	A	G	0.225	0.24	0.92 (0.72, 1.18)	0.5121	0.289	0.225	0.297	0.283	0.386	0.198	0.238	www.ncbi.nlm.nih.gov/pubmed/21424380	Potential novel candidate polymorphisms identified in genome-wide association study for breast cancer susceptibility.	Breast cancer
rs35391	5	33955568	T	C	0.44	0.466	0.9 (0.73, 1.11)	0.3323	0.453	0.477	0.429	0.429	0.478	0.518	0.41	www.ncbi.nlm.nih.gov/pubmed/19340012	Genome-wide association study of tanning phenotype in a population of European ancestry.	Tanning
rs267759	5	36137518	A	G	0.078	0.067	1.18 (0.78, 1.76)	0.4344	0.108	0.144	0.094	0.12	0.17	0.059	0.066	www.ncbi.nlm.nih.gov/pubmed/19176441	Genome-wide interrogation of germline genetic variation associated with treatment response in childhood acute lymphoblastic leukemia.	Response to treatment for acute lymphoblastic leukemia
rs4415084	5	44662413	C	T	0.241	0.259	0.91 (0.71, 1.16)	0.4328	0.335	0.347	0.277	0.288	0.352	0.297	0.279	www.ncbi.nlm.nih.gov/pubmed/21263130	Novel breast cancer susceptibility locus at 9q31.2: results of a genome-wide association study.	Breast cancer
rs7716600	5	44874903	A	C	0.167	0.185	0.89 (0.67, 1.16)	0.3844	0.137	0.127	0.161	0.107	0.202	0.168	0.172	www.ncbi.nlm.nih.gov/pubmed/20872241	A combined analysis of genome-wide association studies in breast cancer.	Breast cancer
rs459193	5	56510924	A	G	0.538	0.556	0.93 (0.75, 1.14)	0.4769	0.453	0.413	0.397	0.455	0.496	0.64	0.508	www.ncbi.nlm.nih.gov/pubmed/28443625	Genome-wide meta-analysis of 241,258 adults accounting for smoking behaviour identifies novel loci for obesity traits.	Waist-to-hip ratio adjusted for BMI (adjusted for smoking behaviour)
rs459193	5	56510924	A	G	0.538	0.556	0.93 (0.75, 1.14)	0.4769	0.453	0.413	0.397	0.455	0.496	0.64	0.508	www.ncbi.nlm.nih.gov/pubmed/28443625	Genome-wide meta-analysis of 241,258 adults accounting for smoking behaviour identifies novel loci for obesity traits.	Waist-to-hip ratio adjusted for BMI (joint analysis main effects and smoking interaction)
rs459193	5	56510924	A	G	0.538	0.556	0.93 (0.75, 1.14)	0.4769	0.453	0.413	0.397	0.455	0.496	0.64	0.508	www.ncbi.nlm.nih.gov/pubmed/28443625	Genome-wide meta-analysis of 241,258 adults accounting for smoking behaviour identifies novel loci for obesity traits.	Waist-to-hip ratio adjusted for BMI (smoking interaction)
rs889312	5	56736057	C	A	0.522	0.524	0.99 (0.81, 1.22)	0.9459	0.343	0.324	0.33	0.319	0.365	0.482	0.439	www.ncbi.nlm.nih.gov/pubmed/20453838	Genome-wide association study identifies five new breast cancer susceptibility loci.	Breast cancer
rs889312	5	56736057	C	A	0.522	0.524	0.99 (0.81, 1.22)	0.9459	0.343	0.324	0.33	0.319	0.365	0.482	0.439	www.ncbi.nlm.nih.gov/pubmed/17529967	Genome-wide association study identifies novel breast cancer susceptibility loci.	Breast cancer
rs889312	5	56736057	C	A	0.522	0.524	0.99 (0.81, 1.22)	0.9459	0.343	0.324	0.33	0.319	0.365	0.482	0.439	www.ncbi.nlm.nih.gov/pubmed/25751625	Genome-wide association analysis of more than 120,000 individuals identifies 15 new susceptibility loci for breast cancer.	Breast cancer
rs889312	5	56736057	C	A	0.522	0.524	0.99 (0.81, 1.22)	0.9459	0.343	0.324	0.33	0.319	0.365	0.482	0.439	www.ncbi.nlm.nih.gov/pubmed/23535729	Large-scale genotyping identifies 41 new loci associated with breast cancer risk.	Breast cancer
rs889312	5	56736057	C	A	0.522	0.524	0.99 (0.81, 1.22)	0.9459	0.343	0.324	0.33	0.319	0.365	0.482	0.439	www.ncbi.nlm.nih.gov/pubmed/24493630	A genome-wide association study of early-onset breast cancer identifies PFKM as a novel breast cancer gene and supports a common genetic spectrum for breast cancer at any age.	Breast cancer (early onset)
rs10052657	5	59111944	A	C	0.124	0.158	0.76 (0.56, 1.02)	0.06794	0.089	0.095	0.125	0.103	0.096	0.122	0.156	www.ncbi.nlm.nih.gov/pubmed/25129146	Joint analysis of three genome-wide association studies of esophageal squamous cell carcinoma in Chinese populations.	Esophageal squamous cell carcinoma
rs2112347	5	75719417	T	G	0.537	0.546	0.96 (0.78, 1.19)	0.7155	0.417	0.355	0.38	0.5	0.5	0.613	0.55	www.ncbi.nlm.nih.gov/pubmed/28443625	Genome-wide meta-analysis of 241,258 adults accounting for smoking behaviour identifies novel loci for obesity traits.	BMI (adjusted for smoking behaviour)
rs2112347	5	75719417	T	G	0.537	0.546	0.96 (0.78, 1.19)	0.7155	0.417	0.355	0.38	0.5	0.5	0.613	0.55	www.ncbi.nlm.nih.gov/pubmed/28443625	Genome-wide meta-analysis of 241,258 adults accounting for smoking behaviour identifies novel loci for obesity traits.	Body mass index (joint analysis main effects and smoking interaction)
rs933688	5	91466931	G	A	0.184	0.151	1.27 (0.96, 1.69)	0.09531	0.199	0.155	0.23	0.201	0.248	0.168	0.172	www.ncbi.nlm.nih.gov/pubmed/19247474	Genome-wide and candidate gene association study of cigarette smoking behaviors.	Smoking behavior
rs421379	5	91979496	C	T	0.212	0.226	0.92 (0.72, 1.19)	0.529	0.207	0.211	0.236	0.25	0.191	0.246	0.207	www.ncbi.nlm.nih.gov/pubmed/23319801	Identification of inherited genetic variations influencing prognosis in early-onset breast cancer.	Breast cancer (prognosis)
rs421379	5	91979496	C	T	0.212	0.226	0.92 (0.72, 1.19)	0.529	0.207	0.211	0.236	0.25	0.191	0.246	0.207	www.ncbi.nlm.nih.gov/pubmed/25526632	A genome wide meta-analysis study for identification of common variation associated with breast cancer prognosis.	Breast cancer (survival)
rs27524	5	96766240	A	G	0.42	0.408	1.05 (0.85, 1.3)	0.629	0.504	0.496	0.505	0.509	0.487	0.468	0.406	www.ncbi.nlm.nih.gov/pubmed/22286212	Genome-wide association study of classical Hodgkin lymphoma and Epstein-Barr virus status-defined subgroups.	Hodgkins lymphoma
rs20541	5	132660272	A	G	0.296	0.298	0.99 (0.79, 1.24)	0.9364	0.157	0.176	0.174	0.177	0.091	0.282	0.275	www.ncbi.nlm.nih.gov/pubmed/22286212	Genome-wide association study of classical Hodgkin lymphoma and Epstein-Barr virus status-defined subgroups.	Hodgkins lymphoma
rs32579	5	149831285	C	T	0.477	0.512	0.87 (0.71, 1.07)	0.1841	0.381	0.496	0.441	0.415	0.435	0.427	0.426	www.ncbi.nlm.nih.gov/pubmed/19340012	Genome-wide association study of tanning phenotype in a population of European ancestry.	Tanning
rs2033195	5	154130036	T	C	0.359	0.366	0.97 (0.78, 1.2)	0.7768	0.43	0.414	0.406	0.407	0.457	0.288	0.353	www.ncbi.nlm.nih.gov/pubmed/30643251	Association studies of up to 1.2 million individuals yield new insights into the genetic etiology of tobacco and alcohol use.	Smoking initiation (ever regular vs never regular) (MTAG)
rs6556756	5	164462274	G	T	0.045	0.045	0.99 (0.6, 1.65)	0.9794	0.051	0.068	0.018	0.049	0.048	0.064	0.041	www.ncbi.nlm.nih.gov/pubmed/17903305	A genome-wide association study of breast and prostate cancer in the NHLBIs Framingham Heart Study.	Breast cancer
rs4868125	5	171854871	C	G	0.483	0.485	1 (0.81, 1.23)	0.9634	0.36	0.428	0.362	0.403	0.5	0.473	0.426	www.ncbi.nlm.nih.gov/pubmed/28443625	Genome-wide meta-analysis of 241,258 adults accounting for smoking behaviour identifies novel loci for obesity traits.	Waist circumference adjusted for BMI (adjusted for smoking behaviour)
rs4868125	5	171854871	C	G	0.483	0.485	1 (0.81, 1.23)	0.9634	0.36	0.428	0.362	0.403	0.5	0.473	0.426	www.ncbi.nlm.nih.gov/pubmed/28443625	Genome-wide meta-analysis of 241,258 adults accounting for smoking behaviour identifies novel loci for obesity traits.	Waist circumference adjusted for BMI (joint analysis main effects and smoking interaction)
rs6596805	6	1294916	A	G	0.406	0.389	1.07 (0.87, 1.33)	0.5117	0.517	0.487	0.428	0.474	0.461	0.391	0.389	www.ncbi.nlm.nih.gov/pubmed/29942513	Associations of single nucleotide polymorphisms with mucinous colorectal cancer: genome-wide common variant and gene-based rare variant analyses.	Mucinous adenocarcinoma in colorectal cancer
rs9502893	6	1339954	T	C	0.383	0.376	1.03 (0.83, 1.27)	0.8007	0.428	0.491	0.393	0.469	0.417	0.414	0.385	www.ncbi.nlm.nih.gov/pubmed/20686608	Genome-wide association study of pancreatic cancer in Japanese population.	Pancreatic cancer
rs438259	6	9030103	A	G	0.241	0.24	1 (0.79, 1.28)	0.9701	0.259	0.293	0.219	0.217	0.235	0.216	0.252	www.ncbi.nlm.nih.gov/pubmed/20732626	Family-based genome-wide association scan of attention-deficit/hyperactivity disorder.	Attention deficit hyperactivity disorder
rs10484246	6	9450964	A	T	0.194	0.19	1.03 (0.79, 1.34)	0.8506	0.097	0.081	0.04	0.044	0.113	0.167	0.184	www.ncbi.nlm.nih.gov/pubmed/17903295	Genetic correlates of longevity and selected age-related phenotypes: a genome-wide association study in the Framingham Study.	Morbidity-free survival
rs16889440	6	24544739	T	C	0.362	0.368	0.98 (0.79, 1.21)	0.8259	0.265	0.275	0.286	0.228	0.189	0.464	0.426	www.ncbi.nlm.nih.gov/pubmed/20923822	Radiation pharmacogenomics: a genome-wide association approach to identify radiation response biomarkers using human lymphoblastoid cell lines.	Radiation response
rs4324798	6	28808340	A	G	0.052	0.053	0.98 (0.62, 1.56)	0.9343	0.114	0.095	0.116	0.124	0.017	0.045	0.037	www.ncbi.nlm.nih.gov/pubmed/19836008	A genome-wide association study of lung cancer identifies a region of chromosome 5p15 associated with risk for adenocarcinoma.	Lung adenocarcinoma
rs3132610	6	30576624	G	A	0.028	0.029	0.95 (0.51, 1.78)	0.8742	0.017	0.014	0.018	0.04	0.013	0.032	0.016	www.ncbi.nlm.nih.gov/pubmed/29059683	Association analysis identifies 65 new breast cancer risk loci.	Breast cancer
rs6457327	6	31106253	A	C	0.212	0.166	1.35 (1.03, 1.77)	0.02966	0.316	0.25	0.266	0.243	0.304	0.239	0.219	www.ncbi.nlm.nih.gov/pubmed/20639881	Genome-wide association study of follicular lymphoma identifies a risk locus at 6p21.32.	Follicular lymphoma
rs6457327	6	31106253	A	C	0.212	0.166	1.35 (1.03, 1.77)	0.02966	0.316	0.25	0.266	0.243	0.304	0.239	0.219	www.ncbi.nlm.nih.gov/pubmed/19620980	Genetic variants at 6p21.33 are associated with susceptibility to follicular lymphoma.	Follicular lymphoma
rs130067	6	31150734	G	T	0.178	0.142	1.31 (0.98, 1.75)	0.06455	0.212	0.18	0.188	0.155	0.222	0.198	0.156	www.ncbi.nlm.nih.gov/pubmed/21743467	Seven prostate cancer susceptibility loci identified by a multi-stage genome-wide association study.	Prostate cancer
rs130067	6	31150734	G	T	0.178	0.142	1.31 (0.98, 1.75)	0.06455	0.212	0.18	0.188	0.155	0.222	0.198	0.156	www.ncbi.nlm.nih.gov/pubmed/29892016	Association analyses of more than 140,000 men identify 63 new prostate cancer susceptibility loci.	Prostate cancer
rs2596542	6	31398818	C	T	0.463	0.498	0.87 (0.71, 1.07)	0.1887	0.432	0.418	0.411	0.383	0.557	0.496	0.488	www.ncbi.nlm.nih.gov/pubmed/21499248	Genome-wide association study identifies a susceptibility locus for HCV-induced hepatocellular carcinoma.	Hepatocellular carcinoma
rs2248462	6	31479019	A	G	0.051	0.051	0.99 (0.62, 1.59)	0.9746	0.131	0.141	0.121	0.156	0.165	0.032	0.054	www.ncbi.nlm.nih.gov/pubmed/22286212	Genome-wide association study of classical Hodgkin lymphoma and Epstein-Barr virus status-defined subgroups.	Hodgkins lymphoma
rs2857595	6	31600692	A	G	0.492	0.498	0.98 (0.79, 1.2)	0.8198	0.394	0.41	0.513	0.554	0.335	0.482	0.492	www.ncbi.nlm.nih.gov/pubmed/25194280	Genome-wide association study identifies three susceptibility loci for laryngeal squamous cell carcinoma in the Chinese population.	Laryngeal squamous cell carcinoma
rs3117582	6	31652743	G	T	0.058	0.039	1.49 (0.9, 2.47)	0.1162	0.017	0.05	0.071	0.049	0	0.045	0.078	www.ncbi.nlm.nih.gov/pubmed/19836008	A genome-wide association study of lung cancer identifies a region of chromosome 5p15 associated with risk for adenocarcinoma.	Lung adenocarcinoma
rs3117582	6	31652743	G	T	0.058	0.039	1.49 (0.9, 2.47)	0.1162	0.017	0.05	0.071	0.049	0	0.045	0.078	www.ncbi.nlm.nih.gov/pubmed/19654303	Deciphering the impact of common genetic variation on lung cancer risk: a genome-wide association study.	Lung cancer
rs3117582	6	31652743	G	T	0.058	0.039	1.49 (0.9, 2.47)	0.1162	0.017	0.05	0.071	0.049	0	0.045	0.078	www.ncbi.nlm.nih.gov/pubmed/18978787	Common 5p15.33 and 6p21.33 variants influence lung cancer risk.	Lung cancer
rs9267673	6	31915902	T	C	0.191	0.168	1.17 (0.89, 1.54)	0.2639	0.25	0.257	0.225	0.19	0.202	0.257	0.176	www.ncbi.nlm.nih.gov/pubmed/21105107	Genetic variations at loci involved in the immune response are risk factors for hepatocellular carcinoma.	Hepatocellular carcinoma
rs3096696	6	32154695	A	C	0.125	0.118	1.07 (0.78, 1.47)	0.6823	0.191	0.216	0.167	0.217	0.215	0.113	0.139	www.ncbi.nlm.nih.gov/pubmed/25987655	Genome-wide analysis links NFATC2 with asparaginase hypersensitivity.	Asparaginase hypersensitivity in acute lymphoblastic leukemia
rs3130284	6	32172710	C	T	0.125	0.118	1.07 (0.78, 1.47)	0.6823	0.192	0.216	0.176	0.217	0.228	0.114	0.141	www.ncbi.nlm.nih.gov/pubmed/25987655	Genome-wide analysis links NFATC2 with asparaginase hypersensitivity.	Asparaginase hypersensitivity in acute lymphoblastic leukemia
rs3096702	6	32224554	A	G	0.101	0.113	0.88 (0.63, 1.23)	0.4576	0.153	0.158	0.107	0.106	0.096	0.09	0.103	www.ncbi.nlm.nih.gov/pubmed/23535732	Identification of 23 new prostate cancer susceptibility loci using the iCOGS custom genotyping array.	Prostate cancer
rs3096702	6	32224554	A	G	0.101	0.113	0.88 (0.63, 1.23)	0.4576	0.153	0.158	0.107	0.106	0.096	0.09	0.103	www.ncbi.nlm.nih.gov/pubmed/29892016	Association analyses of more than 140,000 men identify 63 new prostate cancer susceptibility loci.	Prostate cancer
rs926070	6	32289789	G	A	0.182	0.216	0.81 (0.62, 1.05)	0.1069	0.25	0.264	0.33	0.345	0.461	0.171	0.225	www.ncbi.nlm.nih.gov/pubmed/24292274	A genome-wide association study identifies multiple susceptibility loci for chronic lymphocytic leukemia.	Chronic lymphocytic leukemia
rs3129891	6	32447303	A	G	0.332	0.306	1.12 (0.9, 1.4)	0.314	0.269	0.25	0.201	0.177	0.122	0.32	0.332	www.ncbi.nlm.nih.gov/pubmed/26272072	An Immunochip-based interaction study of contrasting interaction effects with smoking in ACPA-positive versus ACPA-negative rheumatoid arthritis.	ACPA-positive rheumatoid arthritis (smoking interaction)
rs6903608	6	32460508	C	T	0.312	0.288	1.12 (0.89, 1.41)	0.3279	0.309	0.315	0.415	0.425	0.348	0.275	0.353	www.ncbi.nlm.nih.gov/pubmed/24149102	Variation at 3p24.1 and 6q23.3 influences the risk of Hodgkins lymphoma.	Hodgkins lymphoma
rs6903608	6	32460508	C	T	0.312	0.288	1.12 (0.89, 1.41)	0.3279	0.309	0.315	0.415	0.425	0.348	0.275	0.353	www.ncbi.nlm.nih.gov/pubmed/21037568	A genome-wide association study of Hodgkins lymphoma identifies new susceptibility loci at 2p16.1 (REL), 8q24.21 and 10p14 (GATA3).	Hodgkins lymphoma
rs6903608	6	32460508	C	T	0.312	0.288	1.12 (0.89, 1.41)	0.3279	0.309	0.315	0.415	0.425	0.348	0.275	0.353	www.ncbi.nlm.nih.gov/pubmed/24920014	A meta-analysis of Hodgkin lymphoma reveals 19p13.3 TCF3 as a novel susceptibility locus.	Hodgkins lymphoma
rs9268853	6	32461866	C	T	0.185	0.214	0.83 (0.64, 1.08)	0.1709	0.177	0.198	0.188	0.204	0.222	0.255	0.164	www.ncbi.nlm.nih.gov/pubmed/23349640	Susceptibility loci associated with specific and shared subtypes of lymphoid malignancies.	Lymphoma
rs2395185	6	32465390	T	G	0.184	0.214	0.83 (0.64, 1.07)	0.1546	0.174	0.198	0.188	0.204	0.219	0.246	0.15	www.ncbi.nlm.nih.gov/pubmed/22286212	Genome-wide association study of classical Hodgkin lymphoma and Epstein-Barr virus status-defined subgroups.	Hodgkins lymphoma
rs2395185	6	32465390	T	G	0.184	0.214	0.83 (0.64, 1.07)	0.1546	0.174	0.198	0.188	0.204	0.219	0.246	0.15	www.ncbi.nlm.nih.gov/pubmed/23143601	Genome-wide association analysis identifies new lung cancer susceptibility loci in never-smoking women in Asia.	Lung cancer
rs9272105	6	32632222	G	A	0.331	0.32	1.05 (0.84, 1.32)	0.6441	0.325	0.396	0.464	0.455	0.259	0.387	0.331	www.ncbi.nlm.nih.gov/pubmed/22807686	GWAS identifies novel susceptibility loci on 6p21.32 and 21q21.3 for hepatocellular carcinoma in chronic hepatitis B virus carriers.	Hepatocellular carcinoma
rs2647012	6	32696681	T	C	0.436	0.404	1.14 (0.92, 1.41)	0.2287	0.322	0.248	0.38	0.42	0.144	0.505	0.48	www.ncbi.nlm.nih.gov/pubmed/21533074	GWAS of follicular lymphoma reveals allelic heterogeneity at 6p21.32 and suggests shared genetic susceptibility with diffuse large B-cell lymphoma.	Follicular lymphoma
rs10484561	6	32697643	G	T	0.151	0.18	0.81 (0.61, 1.07)	0.1355	0.131	0.153	0.149	0.173	0.239	0.132	0.141	www.ncbi.nlm.nih.gov/pubmed/20639881	Genome-wide association study of follicular lymphoma identifies a risk locus at 6p21.32.	Follicular lymphoma
rs13192471	6	32703326	C	T	0.267	0.312	0.81 (0.64, 1.01)	0.06359	0.222	0.305	0.237	0.23	0.304	0.252	0.279	www.ncbi.nlm.nih.gov/pubmed/29739929	Genome-wide association study in 176,678 Europeans reveals genetic loci for tanning response to sun exposure.	Non-melanoma skin cancer
rs9275572	6	32711222	A	G	0.532	0.515	1.07 (0.87, 1.32)	0.5279	0.407	0.401	0.46	0.478	0.196	0.609	0.598	www.ncbi.nlm.nih.gov/pubmed/21499248	Genome-wide association study identifies a susceptibility locus for HCV-induced hepatocellular carcinoma.	Hepatocellular carcinoma
rs7454108	6	32713706	C	T	0.035	0.043	0.82 (0.48, 1.4)	0.4723	0.013	0.018	0.022	0.013	0.061	0.072	0.041	www.ncbi.nlm.nih.gov/pubmed/26272072	An Immunochip-based interaction study of contrasting interaction effects with smoking in ACPA-positive versus ACPA-negative rheumatoid arthritis.	ACPA-positive rheumatoid arthritis (smoking interaction)
rs2621416	6	32774091	C	T	0.157	0.178	0.87 (0.66, 1.14)	0.3079	0.171	0.135	0.183	0.137	0.087	0.177	0.197	www.ncbi.nlm.nih.gov/pubmed/23349640	Susceptibility loci associated with specific and shared subtypes of lymphoid malignancies.	Lymphoma
rs7383287	6	32815309	G	A	0.14	0.163	0.84 (0.63, 1.12)	0.224	0.167	0.108	0.138	0.19	0.209	0.122	0.115	www.ncbi.nlm.nih.gov/pubmed/28604730	Large-scale association analysis identifies new lung cancer susceptibility loci and heterogeneity in genetic susceptibility across histological subtypes.	Lung cancer in ever smokers
rs9296068	6	33020918	T	G	0.467	0.466	1 (0.81, 1.24)	0.9703	0.267	0.275	0.362	0.438	0.378	0.527	0.541	www.ncbi.nlm.nih.gov/pubmed/29892016	Association analyses of more than 140,000 men identify 63 new prostate cancer susceptibility loci.	Prostate cancer
rs2179920	6	33091097	T	C	0.468	0.435	1.14 (0.93, 1.41)	0.2133	0.615	0.568	0.513	0.419	0.478	0.373	0.413	www.ncbi.nlm.nih.gov/pubmed/27501781	Association of variations in HLA class II and other loci with susceptibility to EGFR-mutated lung adenocarcinoma.	EGFR mutation-positive lung adenocarcinoma
rs1321311	6	36655123	A	C	0.447	0.425	1.09 (0.89, 1.35)	0.4011	0.394	0.446	0.433	0.424	0.435	0.46	0.402	www.ncbi.nlm.nih.gov/pubmed/22634755	Common variation near CDKN1A, POLD3 and SHROOM2 influences colorectal cancer risk.	Colorectal cancer
rs1983891	6	41568689	C	T	0.415	0.464	0.82 (0.66, 1.01)	0.06054	0.41	0.468	0.509	0.478	0.43	0.374	0.393	www.ncbi.nlm.nih.gov/pubmed/20676098	Genome-wide association study identifies five new susceptibility loci for prostate cancer in the Japanese population.	Prostate cancer
rs998584	6	43790159	A	C	0.149	0.158	0.93 (0.7, 1.24)	0.6184	0.178	0.095	0.113	0.128	0.109	0.168	0.193	www.ncbi.nlm.nih.gov/pubmed/28443625	Genome-wide meta-analysis of 241,258 adults accounting for smoking behaviour identifies novel loci for obesity traits.	Waist circumference adjusted for BMI (adjusted for smoking behaviour)
rs998584	6	43790159	A	C	0.149	0.158	0.93 (0.7, 1.24)	0.6184	0.178	0.095	0.113	0.128	0.109	0.168	0.193	www.ncbi.nlm.nih.gov/pubmed/28443625	Genome-wide meta-analysis of 241,258 adults accounting for smoking behaviour identifies novel loci for obesity traits.	Waist circumference adjusted for BMI (joint analysis main effects and smoking interaction)
rs16885294	6	54400598	C	T	0.173	0.171	1.01 (0.77, 1.33)	0.9318	0.174	0.234	0.196	0.199	0.204	0.171	0.18	www.ncbi.nlm.nih.gov/pubmed/20923822	Radiation pharmacogenomics: a genome-wide association approach to identify radiation response biomarkers using human lymphoblastoid cell lines.	Radiation response
rs339331	6	116888889	C	T	0.172	0.252	0.62 (0.48, 0.8)	0.0001862	0.199	0.207	0.246	0.204	0.144	0.212	0.217	www.ncbi.nlm.nih.gov/pubmed/20676098	Genome-wide association study identifies five new susceptibility loci for prostate cancer in the Japanese population.	Prostate cancer
rs339331	6	116888889	C	T	0.172	0.252	0.62 (0.48, 0.8)	0.0001862	0.199	0.207	0.246	0.204	0.144	0.212	0.217	www.ncbi.nlm.nih.gov/pubmed/26443449	Large-scale association analysis in Asians identifies new susceptibility loci for prostate cancer.	Prostate cancer
rs339331	6	116888889	C	T	0.172	0.252	0.62 (0.48, 0.8)	0.0001862	0.199	0.207	0.246	0.204	0.144	0.212	0.217	www.ncbi.nlm.nih.gov/pubmed/26034056	A large multiethnic genome-wide association study of prostate cancer identifies novel risk variants and substantial ethnic differences.	Prostate cancer
rs2745353	6	127131790	C	T	0.372	0.408	0.86 (0.7, 1.07)	0.1756	0.36	0.392	0.401	0.42	0.43	0.401	0.393	www.ncbi.nlm.nih.gov/pubmed/28443625	Genome-wide meta-analysis of 241,258 adults accounting for smoking behaviour identifies novel loci for obesity traits.	Waist circumference adjusted for BMI (adjusted for smoking behaviour)
rs2745353	6	127131790	C	T	0.372	0.408	0.86 (0.7, 1.07)	0.1756	0.36	0.392	0.401	0.42	0.43	0.401	0.393	www.ncbi.nlm.nih.gov/pubmed/28443625	Genome-wide meta-analysis of 241,258 adults accounting for smoking behaviour identifies novel loci for obesity traits.	Waist circumference adjusted for BMI (joint analysis main effects and smoking interaction)
rs2180341	6	127279485	G	A	0.221	0.19	1.21 (0.93, 1.56)	0.1569	0.309	0.4	0.397	0.323	0.309	0.246	0.193	www.ncbi.nlm.nih.gov/pubmed/18326623	Genome-wide association study provides evidence for a breast cancer risk locus at 6q22.33.	Breast cancer
rs17601580	6	131740280	A	G	0	0	NA	NA	0.004	0.005	0.004	0	0.004	0.005	0.004	www.ncbi.nlm.nih.gov/pubmed/28044437	Body mass index change in gastrointestinal cancer and chronic obstructive pulmonary disease is associated with Dedicator of Cytokinesis 1.	Body mass index (change over time) in lung cancer
rs11155133	6	140848688	G	A	0.234	0.293	0.74 (0.58, 0.93)	0.01119	0.331	0.234	0.255	0.323	0.274	0.286	0.262	www.ncbi.nlm.nih.gov/pubmed/19684603	Germline genomic variants associated with childhood acute lymphoblastic leukemia.	Acute lymphoblastic leukemia (childhood)
rs3757318	6	151592978	A	G	0.012	0.007	1.79 (0.57, 5.65)	0.314	0.004	0.018	0.022	0	0.03	0.018	0.008	www.ncbi.nlm.nih.gov/pubmed/20453838	Genome-wide association study identifies five new breast cancer susceptibility loci.	Breast cancer
rs3757318	6	151592978	A	G	0.012	0.007	1.79 (0.57, 5.65)	0.314	0.004	0.018	0.022	0	0.03	0.018	0.008	www.ncbi.nlm.nih.gov/pubmed/27354352	Genome-wide association study in East Asians identifies two novel breast cancer susceptibility loci.	Breast cancer
rs3757318	6	151592978	A	G	0.012	0.007	1.79 (0.57, 5.65)	0.314	0.004	0.018	0.022	0	0.03	0.018	0.008	www.ncbi.nlm.nih.gov/pubmed/23535729	Large-scale genotyping identifies 41 new loci associated with breast cancer risk.	Breast cancer
rs3757318	6	151592978	A	G	0.012	0.007	1.79 (0.57, 5.65)	0.314	0.004	0.018	0.022	0	0.03	0.018	0.008	www.ncbi.nlm.nih.gov/pubmed/24325915	Genome-wide association study identifies 25 known breast cancer susceptibility loci as risk factors for triple-negative breast cancer.	Breast cancer (estrogen-receptor negative, progesterone-receptor negative, and human epidermal growth factor-receptor negative)
rs3734805	6	151618215	C	A	0.062	0.046	1.37 (0.85, 2.19)	0.1937	0.013	0.054	0.04	0.009	0.043	0.086	0.053	www.ncbi.nlm.nih.gov/pubmed/21263130	Novel breast cancer susceptibility locus at 9q31.2: results of a genome-wide association study.	Breast cancer
rs2046210	6	151627231	G	A	0.283	0.269	1.07 (0.85, 1.35)	0.5597	0.346	0.324	0.304	0.394	0.296	0.23	0.221	www.ncbi.nlm.nih.gov/pubmed/30323354	BRCA1/2-negative, high-risk breast cancers (BRCAX) for Asian women: genetic susceptibility loci and their potential impacts.	BRCA1/2-negative high-risk breast cancer
rs2046210	6	151627231	G	A	0.283	0.269	1.07 (0.85, 1.35)	0.5597	0.346	0.324	0.304	0.394	0.296	0.23	0.221	www.ncbi.nlm.nih.gov/pubmed/19219042	Genome-wide association study identifies a new breast cancer susceptibility locus at 6q25.1.	Breast cancer
rs2046210	6	151627231	G	A	0.283	0.269	1.07 (0.85, 1.35)	0.5597	0.346	0.324	0.304	0.394	0.296	0.23	0.221	www.ncbi.nlm.nih.gov/pubmed/27354352	Genome-wide association study in East Asians identifies two novel breast cancer susceptibility loci.	Breast cancer
rs2046210	6	151627231	G	A	0.283	0.269	1.07 (0.85, 1.35)	0.5597	0.346	0.324	0.304	0.394	0.296	0.23	0.221	www.ncbi.nlm.nih.gov/pubmed/23535733	Genome-wide association studies identify four ER negative-specific breast cancer risk loci.	Breast cancer
rs2046210	6	151627231	G	A	0.283	0.269	1.07 (0.85, 1.35)	0.5597	0.346	0.324	0.304	0.394	0.296	0.23	0.221	www.ncbi.nlm.nih.gov/pubmed/25751625	Genome-wide association analysis of more than 120,000 individuals identifies 15 new susceptibility loci for breast cancer.	Breast cancer
rs2046210	6	151627231	G	A	0.283	0.269	1.07 (0.85, 1.35)	0.5597	0.346	0.324	0.304	0.394	0.296	0.23	0.221	www.ncbi.nlm.nih.gov/pubmed/23544013	Genome-wide association study in BRCA1 mutation carriers identifies novel loci associated with breast and ovarian cancer risk.	Breast Cancer in BRCA1 mutation carriers
rs35229355	6	155608667	T	C	0.077	0.073	1.06 (0.71, 1.58)	0.7808	0.068	0.054	0.068	0.08	0.074	0.072	0.094	www.ncbi.nlm.nih.gov/pubmed/19176441	Genome-wide interrogation of germline genetic variation associated with treatment response in childhood acute lymphoblastic leukemia.	Response to treatment for acute lymphoblastic leukemia
rs651164	6	160160342	A	G	0.224	0.27	0.78 (0.61, 0.99)	0.04295	0.292	0.284	0.241	0.252	0.187	0.302	0.23	www.ncbi.nlm.nih.gov/pubmed/21743057	Genome-wide association study identifies new prostate cancer susceptibility loci.	Prostate cancer
rs651164	6	160160342	A	G	0.224	0.27	0.78 (0.61, 0.99)	0.04295	0.292	0.284	0.241	0.252	0.187	0.302	0.23	www.ncbi.nlm.nih.gov/pubmed/19767753	Identification of seven new prostate cancer susceptibility loci through a genome-wide association study.	Prostate cancer
rs3016539	6	161815043	C	T	0.047	0.063	0.72 (0.46, 1.14)	0.1588	0.055	0.077	0.076	0.044	0.061	0.077	0.053	www.ncbi.nlm.nih.gov/pubmed/20686608	Genome-wide association study of pancreatic cancer in Japanese population.	Pancreatic cancer
rs798502	7	2750246	C	A	0.117	0.092	1.31 (0.93, 1.85)	0.1281	0.065	0.079	0.055	0.023	0.123	0.161	0.113	www.ncbi.nlm.nih.gov/pubmed/28443625	Genome-wide meta-analysis of 241,258 adults accounting for smoking behaviour identifies novel loci for obesity traits.	Waist circumference adjusted for BMI (adjusted for smoking behaviour)
rs798502	7	2750246	C	A	0.117	0.092	1.31 (0.93, 1.85)	0.1281	0.065	0.079	0.055	0.023	0.123	0.161	0.113	www.ncbi.nlm.nih.gov/pubmed/28443625	Genome-wide meta-analysis of 241,258 adults accounting for smoking behaviour identifies novel loci for obesity traits.	Waist circumference adjusted for BMI (joint analysis main effects and smoking interaction)
rs6971925	7	14406292	T	C	0.063	0.051	1.25 (0.79, 1.96)	0.3431	0.059	0.045	0.036	0.04	0.03	0.09	0.058	www.ncbi.nlm.nih.gov/pubmed/19176441	Genome-wide interrogation of germline genetic variation associated with treatment response in childhood acute lymphoblastic leukemia.	Response to treatment for acute lymphoblastic leukemia
rs12155172	7	20954872	A	G	0.09	0.106	0.83 (0.59, 1.18)	0.2962	0.136	0.104	0.081	0.12	0.178	0.127	0.078	www.ncbi.nlm.nih.gov/pubmed/19767753	Identification of seven new prostate cancer susceptibility loci through a genome-wide association study.	Prostate cancer
rs12155172	7	20954872	A	G	0.09	0.106	0.83 (0.59, 1.18)	0.2962	0.136	0.104	0.081	0.12	0.178	0.127	0.078	www.ncbi.nlm.nih.gov/pubmed/23535732	Identification of 23 new prostate cancer susceptibility loci using the iCOGS custom genotyping array.	Prostate cancer
rs12155172	7	20954872	A	G	0.09	0.106	0.83 (0.59, 1.18)	0.2962	0.136	0.104	0.081	0.12	0.178	0.127	0.078	www.ncbi.nlm.nih.gov/pubmed/29892016	Association analyses of more than 140,000 men identify 63 new prostate cancer susceptibility loci.	Prostate cancer
rs886716	7	26517999	A	G	0.468	0.435	1.14 (0.93, 1.41)	0.2133	0.424	0.309	0.392	0.342	0.382	0.491	0.454	www.ncbi.nlm.nih.gov/pubmed/19247474	Genome-wide and candidate gene association study of cigarette smoking behaviors.	Smoking behavior
rs10486567	7	27936944	A	G	0.236	0.259	0.89 (0.7, 1.13)	0.3263	0.233	0.243	0.321	0.292	0.183	0.171	0.238	www.ncbi.nlm.nih.gov/pubmed/26034056	A large multiethnic genome-wide association study of prostate cancer identifies novel risk variants and substantial ethnic differences.	Prostate cancer
rs10486567	7	27936944	A	G	0.236	0.259	0.89 (0.7, 1.13)	0.3263	0.233	0.243	0.321	0.292	0.183	0.171	0.238	www.ncbi.nlm.nih.gov/pubmed/18264096	Multiple loci identified in a genome-wide association study of prostate cancer.	Prostate cancer
rs10486567	7	27936944	A	G	0.236	0.259	0.89 (0.7, 1.13)	0.3263	0.233	0.243	0.321	0.292	0.183	0.171	0.238	www.ncbi.nlm.nih.gov/pubmed/29892016	Association analyses of more than 140,000 men identify 63 new prostate cancer susceptibility loci.	Prostate cancer
rs215614	7	32307723	G	A	0.477	0.445	1.14 (0.92, 1.4)	0.2342	0.42	0.46	0.441	0.387	0.531	0.478	0.467	www.ncbi.nlm.nih.gov/pubmed/20418888	Sequence variants at CHRNB3-CHRNA6 and CYP2A6 affect smoking behavior.	Smoking behavior
rs4723619	7	37226747	C	T	0.051	0.06	0.84 (0.54, 1.32)	0.4587	0.097	0.105	0.08	0.093	0.083	0.041	0.061	www.ncbi.nlm.nih.gov/pubmed/19176441	Genome-wide interrogation of germline genetic variation associated with treatment response in childhood acute lymphoblastic leukemia.	Response to treatment for acute lymphoblastic leukemia
rs11978267	7	50398606	G	A	0.11	0.111	0.98 (0.71, 1.37)	0.926	0.203	0.216	0.207	0.21	0.152	0.18	0.168	www.ncbi.nlm.nih.gov/pubmed/29348612	GWAS in childhood acute lymphoblastic leukemia reveals novel genetic associations at chromosomes 17q12 and 8q24.21.	Acute lymphoblastic leukemia (childhood)
rs11978267	7	50398606	G	A	0.11	0.111	0.98 (0.71, 1.37)	0.926	0.203	0.216	0.207	0.21	0.152	0.18	0.168	www.ncbi.nlm.nih.gov/pubmed/19684603	Germline genomic variants associated with childhood acute lymphoblastic leukemia.	Acute lymphoblastic leukemia (childhood)
rs11978267	7	50398606	G	A	0.11	0.111	0.98 (0.71, 1.37)	0.926	0.203	0.216	0.207	0.21	0.152	0.18	0.168	www.ncbi.nlm.nih.gov/pubmed/22076464	Identification of germline susceptibility loci in ETV6-RUNX1-rearranged childhood acute lymphoblastic leukemia.	Acute lymphoblastic leukemia (childhood)
rs4132601	7	50402906	G	T	0.13	0.134	0.97 (0.71, 1.31)	0.83	0.216	0.252	0.223	0.221	0.183	0.189	0.196	www.ncbi.nlm.nih.gov/pubmed/19684604	Loci on 7p12.2, 10q21.2 and 14q11.2 are associated with risk of childhood acute lymphoblastic leukemia.	Acute lymphoblastic leukemia (childhood)
rs4132601	7	50402906	G	T	0.13	0.134	0.97 (0.71, 1.31)	0.83	0.216	0.252	0.223	0.221	0.183	0.189	0.196	www.ncbi.nlm.nih.gov/pubmed/22076464	Identification of germline susceptibility loci in ETV6-RUNX1-rearranged childhood acute lymphoblastic leukemia.	Acute lymphoblastic leukemia (childhood)
rs4132601	7	50402906	G	T	0.13	0.134	0.97 (0.71, 1.31)	0.83	0.216	0.252	0.223	0.221	0.183	0.189	0.196	www.ncbi.nlm.nih.gov/pubmed/29632299	Genome-wide association study identifies susceptibility loci for B-cell childhood acute lymphoblastic leukemia.	Acute lymphoblastic leukemia in childhood (B cell precursor)
rs10263639	7	67594280	C	T	0.194	0.195	0.99 (0.76, 1.29)	0.9548	0.186	0.207	0.165	0.239	0.135	0.198	0.143	www.ncbi.nlm.nih.gov/pubmed/17903305	A genome-wide association study of breast and prostate cancer in the NHLBIs Framingham Heart Study.	Breast cancer
rs1167827	7	75533848	A	G	0.07	0.072	0.97 (0.65, 1.45)	0.8789	0.026	0.027	0.036	0.035	0.043	0.092	0.078	www.ncbi.nlm.nih.gov/pubmed/28443625	Genome-wide meta-analysis of 241,258 adults accounting for smoking behaviour identifies novel loci for obesity traits.	BMI (adjusted for smoking behaviour)
rs1167827	7	75533848	A	G	0.07	0.072	0.97 (0.65, 1.45)	0.8789	0.026	0.027	0.036	0.035	0.043	0.092	0.078	www.ncbi.nlm.nih.gov/pubmed/28443625	Genome-wide meta-analysis of 241,258 adults accounting for smoking behaviour identifies novel loci for obesity traits.	Body mass index (joint analysis main effects and smoking interaction)
rs6964587	7	92001306	G	T	0.416	0.42	0.98 (0.8, 1.22)	0.8853	0.478	0.468	0.523	0.456	0.465	0.422	0.459	www.ncbi.nlm.nih.gov/pubmed/25751625	Genome-wide association analysis of more than 120,000 individuals identifies 15 new susceptibility loci for breast cancer.	Breast cancer
rs6964587	7	92001306	G	T	0.416	0.42	0.98 (0.8, 1.22)	0.8853	0.478	0.468	0.523	0.456	0.465	0.422	0.459	www.ncbi.nlm.nih.gov/pubmed/29059683	Association analysis identifies 65 new breast cancer risk loci.	Breast cancer
rs17598306	7	96952499	T	C	0.041	0.041	1 (0.59, 1.69)	0.9943	0.106	0.099	0.076	0.115	0.096	0.032	0.049	www.ncbi.nlm.nih.gov/pubmed/20923822	Radiation pharmacogenomics: a genome-wide association approach to identify radiation response biomarkers using human lymphoblastoid cell lines.	Radiation response
rs6465657	7	98187015	T	C	0.017	0.026	0.64 (0.31, 1.32)	0.2254	0.004	0.014	0.009	0.013	0.07	0.018	0.045	www.ncbi.nlm.nih.gov/pubmed/18264097	Multiple newly identified loci associated with prostate cancer susceptibility.	Prostate cancer
rs6465657	7	98187015	T	C	0.017	0.026	0.64 (0.31, 1.32)	0.2254	0.004	0.014	0.009	0.013	0.07	0.018	0.045	www.ncbi.nlm.nih.gov/pubmed/19767753	Identification of seven new prostate cancer susceptibility loci through a genome-wide association study.	Prostate cancer
rs6465657	7	98187015	T	C	0.017	0.026	0.64 (0.31, 1.32)	0.2254	0.004	0.014	0.009	0.013	0.07	0.018	0.045	www.ncbi.nlm.nih.gov/pubmed/29892016	Association analyses of more than 140,000 men identify 63 new prostate cancer susceptibility loci.	Prostate cancer
rs6464375	7	153928758	T	C	0.078	0.086	0.9 (0.62, 1.31)	0.5799	0.11	0.09	0.121	0.124	0.091	0.113	0.098	www.ncbi.nlm.nih.gov/pubmed/20686608	Genome-wide association study of pancreatic cancer in Japanese population.	Pancreatic cancer
rs1495741	8	18415371	G	A	0.439	0.473	0.87 (0.71, 1.08)	0.204	0.47	0.464	0.382	0.389	0.355	0.458	0.39	www.ncbi.nlm.nih.gov/pubmed/24163127	Genome-wide association study identifies multiple loci associated with bladder cancer risk.	Bladder cancer
rs1495741	8	18415371	G	A	0.439	0.473	0.87 (0.71, 1.08)	0.204	0.47	0.464	0.382	0.389	0.355	0.458	0.39	www.ncbi.nlm.nih.gov/pubmed/20972438	A multi-stage genome-wide association study of bladder cancer identifies multiple susceptibility loci.	Bladder cancer
rs1512268	8	23668950	C	T	0.308	0.27	1.2 (0.95, 1.51)	0.1194	0.288	0.306	0.339	0.354	0.335	0.329	0.303	www.ncbi.nlm.nih.gov/pubmed/20676098	Genome-wide association study identifies five new susceptibility loci for prostate cancer in the Japanese population.	Prostate cancer
rs1512268	8	23668950	C	T	0.308	0.27	1.2 (0.95, 1.51)	0.1194	0.288	0.306	0.339	0.354	0.335	0.329	0.303	www.ncbi.nlm.nih.gov/pubmed/22923026	Evaluating genetic risk for prostate cancer among Japanese and Latinos.	Prostate cancer
rs1512268	8	23668950	C	T	0.308	0.27	1.2 (0.95, 1.51)	0.1194	0.288	0.306	0.339	0.354	0.335	0.329	0.303	www.ncbi.nlm.nih.gov/pubmed/26443449	Large-scale association analysis in Asians identifies new susceptibility loci for prostate cancer.	Prostate cancer
rs1512268	8	23668950	C	T	0.308	0.27	1.2 (0.95, 1.51)	0.1194	0.288	0.306	0.339	0.354	0.335	0.329	0.303	www.ncbi.nlm.nih.gov/pubmed/26034056	A large multiethnic genome-wide association study of prostate cancer identifies novel risk variants and substantial ethnic differences.	Prostate cancer
rs1512268	8	23668950	C	T	0.308	0.27	1.2 (0.95, 1.51)	0.1194	0.288	0.306	0.339	0.354	0.335	0.329	0.303	www.ncbi.nlm.nih.gov/pubmed/19767753	Identification of seven new prostate cancer susceptibility loci through a genome-wide association study.	Prostate cancer
rs7832232	8	38611785	G	A	0.326	0.341	0.94 (0.75, 1.17)	0.5537	0.339	0.347	0.321	0.367	0.196	0.255	0.303	www.ncbi.nlm.nih.gov/pubmed/20686608	Genome-wide association study of pancreatic cancer in Japanese population.	Pancreatic cancer
rs6474412	8	42695355	T	C	0.351	0.353	0.99 (0.8, 1.24)	0.9592	0.216	0.216	0.261	0.286	0.283	0.374	0.357	www.ncbi.nlm.nih.gov/pubmed/20418888	Sequence variants at CHRNB3-CHRNA6 and CYP2A6 affect smoking behavior.	Smoking behavior
rs4392868	8	95107844	A	G	0.142	0.125	1.16 (0.85, 1.58)	0.352	0.076	0.041	0.107	0.12	0.091	0.135	0.143	www.ncbi.nlm.nih.gov/pubmed/20923822	Radiation pharmacogenomics: a genome-wide association approach to identify radiation response biomarkers using human lymphoblastoid cell lines.	Radiation response
rs7000734	8	95114802	G	A	0.027	0.022	1.2 (0.61, 2.38)	0.5994	0.038	0.027	0.054	0.054	0.083	0.023	0.008	www.ncbi.nlm.nih.gov/pubmed/20923822	Radiation pharmacogenomics: a genome-wide association approach to identify radiation response biomarkers using human lymphoblastoid cell lines.	Radiation response
rs16892766	8	116618444	C	A	0.165	0.116	1.5 (1.1, 2.04)	0.009345	0.148	0.126	0.138	0.147	0.118	0.099	0.12	www.ncbi.nlm.nih.gov/pubmed/18372905	A genome-wide association study identifies colorectal cancer susceptibility loci on chromosomes 10p14 and 8q23.3.	Colorectal cancer
rs16892766	8	116618444	C	A	0.165	0.116	1.5 (1.1, 2.04)	0.009345	0.148	0.126	0.138	0.147	0.118	0.099	0.12	www.ncbi.nlm.nih.gov/pubmed/21761138	Meta-analysis of new genome-wide association studies of colorectal cancer risk.	Colorectal cancer
rs16892766	8	116618444	C	A	0.165	0.116	1.5 (1.1, 2.04)	0.009345	0.148	0.126	0.138	0.147	0.118	0.099	0.12	www.ncbi.nlm.nih.gov/pubmed/26151821	Genome-wide association study of colorectal cancer identifies six new susceptibility loci.	Colorectal cancer
rs16892766	8	116618444	C	A	0.165	0.116	1.5 (1.1, 2.04)	0.009345	0.148	0.126	0.138	0.147	0.118	0.099	0.12	www.ncbi.nlm.nih.gov/pubmed/29917119	Novel Common Genetic Susceptibility Loci for Colorectal Cancer.	Colorectal cancer
rs10088262	8	123753462	G	A	0.182	0.176	1.04 (0.79, 1.36)	0.7893	0.097	0.167	0.116	0.128	0.13	0.176	0.221	www.ncbi.nlm.nih.gov/pubmed/20686608	Genome-wide association study of pancreatic cancer in Japanese population.	Pancreatic cancer
rs1016343	8	127081052	T	C	0.182	0.221	0.78 (0.61, 1.01)	0.06446	0.22	0.239	0.232	0.239	0.265	0.185	0.176	www.ncbi.nlm.nih.gov/pubmed/26034056	A large multiethnic genome-wide association study of prostate cancer identifies novel risk variants and substantial ethnic differences.	Prostate cancer
rs1016343	8	127081052	T	C	0.182	0.221	0.78 (0.61, 1.01)	0.06446	0.22	0.239	0.232	0.239	0.265	0.185	0.176	www.ncbi.nlm.nih.gov/pubmed/18264097	Multiple newly identified loci associated with prostate cancer susceptibility.	Prostate cancer
rs1016343	8	127081052	T	C	0.182	0.221	0.78 (0.61, 1.01)	0.06446	0.22	0.239	0.232	0.239	0.265	0.185	0.176	www.ncbi.nlm.nih.gov/pubmed/21743057	Genome-wide association study identifies new prostate cancer susceptibility loci.	Prostate cancer
rs13252298	8	127082911	G	A	0.018	0.015	1.15 (0.51, 2.63)	0.7333	0	0.005	0.009	0.031	0.03	0.005	0.004	www.ncbi.nlm.nih.gov/pubmed/26034056	A large multiethnic genome-wide association study of prostate cancer identifies novel risk variants and substantial ethnic differences.	Prostate cancer
rs13252298	8	127082911	G	A	0.018	0.015	1.15 (0.51, 2.63)	0.7333	0	0.005	0.009	0.031	0.03	0.005	0.004	www.ncbi.nlm.nih.gov/pubmed/21743057	Genome-wide association study identifies new prostate cancer susceptibility loci.	Prostate cancer
rs1456315	8	127091692	C	T	0.427	0.468	0.85 (0.69, 1.05)	0.1235	0.428	0.419	0.388	0.407	0.478	0.5	0.447	www.ncbi.nlm.nih.gov/pubmed/20676098	Genome-wide association study identifies five new susceptibility loci for prostate cancer in the Japanese population.	Prostate cancer
rs1456315	8	127091692	C	T	0.427	0.468	0.85 (0.69, 1.05)	0.1235	0.428	0.419	0.388	0.407	0.478	0.5	0.447	www.ncbi.nlm.nih.gov/pubmed/23023329	Genome-wide association study in Chinese men identifies two new prostate cancer risk loci at 9q31.2 and 19q13.4.	Prostate cancer
rs16901979	8	127112671	A	C	0.449	0.432	1.07 (0.87, 1.32)	0.5072	0.479	0.478	0.549	0.611	0.509	0.387	0.418	www.ncbi.nlm.nih.gov/pubmed/26443449	Large-scale association analysis in Asians identifies new susceptibility loci for prostate cancer.	Prostate cancer
rs16901979	8	127112671	A	C	0.449	0.432	1.07 (0.87, 1.32)	0.5072	0.479	0.478	0.549	0.611	0.509	0.387	0.418	www.ncbi.nlm.nih.gov/pubmed/25939597	Two susceptibility loci identified for prostate cancer aggressiveness.	Prostate cancer
rs16901979	8	127112671	A	C	0.449	0.432	1.07 (0.87, 1.32)	0.5072	0.479	0.478	0.549	0.611	0.509	0.387	0.418	www.ncbi.nlm.nih.gov/pubmed/17401366	Genome-wide association study identifies a second prostate cancer susceptibility variant at 8q24.	Prostate cancer
rs16901979	8	127112671	A	C	0.449	0.432	1.07 (0.87, 1.32)	0.5072	0.479	0.478	0.549	0.611	0.509	0.387	0.418	www.ncbi.nlm.nih.gov/pubmed/19767754	Genome-wide association and replication studies identify four variants associated with prostate cancer susceptibility.	Prostate cancer
rs16902094	8	127308101	G	A	0.129	0.086	1.58 (1.11, 2.23)	0.01019	0.097	0.113	0.112	0.075	0.144	0.117	0.123	www.ncbi.nlm.nih.gov/pubmed/19767754	Genome-wide association and replication studies identify four variants associated with prostate cancer susceptibility.	Prostate cancer
rs445114	8	127310936	T	C	0.349	0.279	1.39 (1.1, 1.74)	0.004712	0.252	0.271	0.297	0.255	0.266	0.317	0.338	www.ncbi.nlm.nih.gov/pubmed/19767754	Genome-wide association and replication studies identify four variants associated with prostate cancer susceptibility.	Prostate cancer
rs445114	8	127310936	T	C	0.349	0.279	1.39 (1.1, 1.74)	0.004712	0.252	0.271	0.297	0.255	0.266	0.317	0.338	www.ncbi.nlm.nih.gov/pubmed/21743057	Genome-wide association study identifies new prostate cancer susceptibility loci.	Prostate cancer
rs13281615	8	127343372	G	A	0.433	0.375	1.28 (1.03, 1.58)	0.02513	0.462	0.455	0.424	0.482	0.465	0.423	0.418	www.ncbi.nlm.nih.gov/pubmed/17529967	Genome-wide association study identifies novel breast cancer susceptibility loci.	Breast cancer
rs13281615	8	127343372	G	A	0.433	0.375	1.28 (1.03, 1.58)	0.02513	0.462	0.455	0.424	0.482	0.465	0.423	0.418	www.ncbi.nlm.nih.gov/pubmed/25751625	Genome-wide association analysis of more than 120,000 individuals identifies 15 new susceptibility loci for breast cancer.	Breast cancer
rs13281615	8	127343372	G	A	0.433	0.375	1.28 (1.03, 1.58)	0.02513	0.462	0.455	0.424	0.482	0.465	0.423	0.418	www.ncbi.nlm.nih.gov/pubmed/23535729	Large-scale genotyping identifies 41 new loci associated with breast cancer risk.	Breast cancer
rs13281615	8	127343372	G	A	0.433	0.375	1.28 (1.03, 1.58)	0.02513	0.462	0.455	0.424	0.482	0.465	0.423	0.418	www.ncbi.nlm.nih.gov/pubmed/29059683	Association analysis identifies 65 new breast cancer risk loci.	Breast cancer
rs13281615	8	127343372	G	A	0.433	0.375	1.28 (1.03, 1.58)	0.02513	0.462	0.455	0.424	0.482	0.465	0.423	0.418	www.ncbi.nlm.nih.gov/pubmed/29058716	Identification of ten variants associated with risk of estrogen-receptor-negative breast cancer.	Breast cancer (estrogen-receptor negative)
rs1562430	8	127375606	C	T	0.416	0.438	0.91 (0.74, 1.12)	0.389	0.479	0.495	0.513	0.496	0.474	0.356	0.377	www.ncbi.nlm.nih.gov/pubmed/20453838	Genome-wide association study identifies five new breast cancer susceptibility loci.	Breast cancer
rs1562430	8	127375606	C	T	0.416	0.438	0.91 (0.74, 1.12)	0.389	0.479	0.495	0.513	0.496	0.474	0.356	0.377	www.ncbi.nlm.nih.gov/pubmed/21263130	Novel breast cancer susceptibility locus at 9q31.2: results of a genome-wide association study.	Breast cancer
rs10505477	8	127395198	G	A	0.057	0.051	1.11 (0.7, 1.76)	0.668	0.076	0.1	0.063	0.097	0.174	0.072	0.053	www.ncbi.nlm.nih.gov/pubmed/24737748	Identification of susceptibility loci for colorectal cancer in a genome-wide meta-analysis.	Colorectal cancer
rs10505477	8	127395198	G	A	0.057	0.051	1.11 (0.7, 1.76)	0.668	0.076	0.1	0.063	0.097	0.174	0.072	0.053	www.ncbi.nlm.nih.gov/pubmed/17618283	Genome-wide association scan identifies a colorectal cancer susceptibility locus on chromosome 8q24.	Colorectal cancer
rs10505477	8	127395198	G	A	0.057	0.051	1.11 (0.7, 1.76)	0.668	0.076	0.1	0.063	0.097	0.174	0.072	0.053	www.ncbi.nlm.nih.gov/pubmed/26965516	Identification of Susceptibility Loci and Genes for Colorectal Cancer Risk.	Colorectal cancer
rs10505477	8	127395198	G	A	0.057	0.051	1.11 (0.7, 1.76)	0.668	0.076	0.1	0.063	0.097	0.174	0.072	0.053	www.ncbi.nlm.nih.gov/pubmed/28960316	Genome-wide association study and meta-analysis in Northern European populations replicate multiple colorectal cancer risk loci.	Colorectal cancer
rs10505477	8	127395198	G	A	0.057	0.051	1.11 (0.7, 1.76)	0.668	0.076	0.1	0.063	0.097	0.174	0.072	0.053	www.ncbi.nlm.nih.gov/pubmed/24740154	Genome-wide association scan for variants associated with early-onset prostate cancer.	Prostate cancer (early onset)
rs6983267	8	127401060	T	G	0.017	0.01	1.63 (0.63, 4.22)	0.3107	0.008	0.018	0.013	0.031	0.03	0.023	0.012	www.ncbi.nlm.nih.gov/pubmed/29471430	GWAS Identifies Two Novel Colorectal Cancer Loci at 16q24.1 and 20q13.12.	Colorectal cancer
rs6983267	8	127401060	T	G	0.017	0.01	1.63 (0.63, 4.22)	0.3107	0.008	0.018	0.013	0.031	0.03	0.023	0.012	www.ncbi.nlm.nih.gov/pubmed/21242260	Common variant in 6q26-q27 is associated with distal colon cancer in an Asian population.	Colorectal cancer
rs6983267	8	127401060	T	G	0.017	0.01	1.63 (0.63, 4.22)	0.3107	0.008	0.018	0.013	0.031	0.03	0.023	0.012	www.ncbi.nlm.nih.gov/pubmed/17618284	A genome-wide association scan of tag SNPs identifies a susceptibility variant for colorectal cancer at 8q24.21.	Colorectal cancer
rs6983267	8	127401060	T	G	0.017	0.01	1.63 (0.63, 4.22)	0.3107	0.008	0.018	0.013	0.031	0.03	0.023	0.012	www.ncbi.nlm.nih.gov/pubmed/26965516	Identification of Susceptibility Loci and Genes for Colorectal Cancer Risk.	Colorectal cancer
rs6983267	8	127401060	T	G	0.017	0.01	1.63 (0.63, 4.22)	0.3107	0.008	0.018	0.013	0.031	0.03	0.023	0.012	www.ncbi.nlm.nih.gov/pubmed/23266556	Identification of Genetic Susceptibility Loci for Colorectal Tumors in a Genome-Wide Meta-analysis.	Colorectal cancer
rs6983267	8	127401060	T	G	0.017	0.01	1.63 (0.63, 4.22)	0.3107	0.008	0.018	0.013	0.031	0.03	0.023	0.012	www.ncbi.nlm.nih.gov/pubmed/28960316	Genome-wide association study and meta-analysis in Northern European populations replicate multiple colorectal cancer risk loci.	Colorectal cancer
rs6983267	8	127401060	T	G	0.017	0.01	1.63 (0.63, 4.22)	0.3107	0.008	0.018	0.013	0.031	0.03	0.023	0.012	www.ncbi.nlm.nih.gov/pubmed/24836286	Large-scale genetic study in East Asians identifies six new loci associated with colorectal cancer risk.	Colorectal cancer
rs6983267	8	127401060	T	G	0.017	0.01	1.63 (0.63, 4.22)	0.3107	0.008	0.018	0.013	0.031	0.03	0.023	0.012	www.ncbi.nlm.nih.gov/pubmed/18372905	A genome-wide association study identifies colorectal cancer susceptibility loci on chromosomes 10p14 and 8q23.3.	Colorectal cancer
rs6983267	8	127401060	T	G	0.017	0.01	1.63 (0.63, 4.22)	0.3107	0.008	0.018	0.013	0.031	0.03	0.023	0.012	www.ncbi.nlm.nih.gov/pubmed/26151821	Genome-wide association study of colorectal cancer identifies six new susceptibility loci.	Colorectal cancer
rs6983267	8	127401060	T	G	0.017	0.01	1.63 (0.63, 4.22)	0.3107	0.008	0.018	0.013	0.031	0.03	0.023	0.012	www.ncbi.nlm.nih.gov/pubmed/29917119	Novel Common Genetic Susceptibility Loci for Colorectal Cancer.	Colorectal cancer
rs6983267	8	127401060	T	G	0.017	0.01	1.63 (0.63, 4.22)	0.3107	0.008	0.018	0.013	0.031	0.03	0.023	0.012	www.ncbi.nlm.nih.gov/pubmed/24753544	Genetic variation in prostate-specific antigen-detected prostate cancer and the effect of control selection on genetic association studies.	Prostate cancer
rs6983267	8	127401060	T	G	0.017	0.01	1.63 (0.63, 4.22)	0.3107	0.008	0.018	0.013	0.031	0.03	0.023	0.012	www.ncbi.nlm.nih.gov/pubmed/25939597	Two susceptibility loci identified for prostate cancer aggressiveness.	Prostate cancer
rs6983267	8	127401060	T	G	0.017	0.01	1.63 (0.63, 4.22)	0.3107	0.008	0.018	0.013	0.031	0.03	0.023	0.012	www.ncbi.nlm.nih.gov/pubmed/26034056	A large multiethnic genome-wide association study of prostate cancer identifies novel risk variants and substantial ethnic differences.	Prostate cancer
rs6983267	8	127401060	T	G	0.017	0.01	1.63 (0.63, 4.22)	0.3107	0.008	0.018	0.013	0.031	0.03	0.023	0.012	www.ncbi.nlm.nih.gov/pubmed/17401363	Genome-wide association study of prostate cancer identifies a second risk locus at 8q24.	Prostate cancer
rs6983267	8	127401060	T	G	0.017	0.01	1.63 (0.63, 4.22)	0.3107	0.008	0.018	0.013	0.031	0.03	0.023	0.012	www.ncbi.nlm.nih.gov/pubmed/18264097	Multiple newly identified loci associated with prostate cancer susceptibility.	Prostate cancer
rs6983267	8	127401060	T	G	0.017	0.01	1.63 (0.63, 4.22)	0.3107	0.008	0.018	0.013	0.031	0.03	0.023	0.012	www.ncbi.nlm.nih.gov/pubmed/18264096	Multiple loci identified in a genome-wide association study of prostate cancer.	Prostate cancer
rs6983267	8	127401060	T	G	0.017	0.01	1.63 (0.63, 4.22)	0.3107	0.008	0.018	0.013	0.031	0.03	0.023	0.012	www.ncbi.nlm.nih.gov/pubmed/21743057	Genome-wide association study identifies new prostate cancer susceptibility loci.	Prostate cancer
rs6983267	8	127401060	T	G	0.017	0.01	1.63 (0.63, 4.22)	0.3107	0.008	0.018	0.013	0.031	0.03	0.023	0.012	www.ncbi.nlm.nih.gov/pubmed/24740154	Genome-wide association scan for variants associated with early-onset prostate cancer.	Prostate cancer (early onset)
rs7014346	8	127412547	A	G	0.398	0.404	0.98 (0.79, 1.21)	0.8245	0.424	0.41	0.393	0.42	0.404	0.41	0.348	www.ncbi.nlm.nih.gov/pubmed/25990418	A new GWAS and meta-analysis with 1000Genomes imputation identifies novel risk variants for colorectal cancer.	Colorectal cancer
rs7014346	8	127412547	A	G	0.398	0.404	0.98 (0.79, 1.21)	0.8245	0.424	0.41	0.393	0.42	0.404	0.41	0.348	www.ncbi.nlm.nih.gov/pubmed/26965516	Identification of Susceptibility Loci and Genes for Colorectal Cancer Risk.	Colorectal cancer
rs7014346	8	127412547	A	G	0.398	0.404	0.98 (0.79, 1.21)	0.8245	0.424	0.41	0.393	0.42	0.404	0.41	0.348	www.ncbi.nlm.nih.gov/pubmed/18372901	Genome-wide association scan identifies a colorectal cancer susceptibility locus on 11q23 and replicates risk loci at 8q24 and 18q21.	Colorectal cancer
rs1447295	8	127472793	A	C	0.399	0.421	0.91 (0.74, 1.13)	0.3967	0.352	0.405	0.464	0.42	0.309	0.378	0.43	www.ncbi.nlm.nih.gov/pubmed/24753544	Genetic variation in prostate-specific antigen-detected prostate cancer and the effect of control selection on genetic association studies.	Prostate cancer
rs1447295	8	127472793	A	C	0.399	0.421	0.91 (0.74, 1.13)	0.3967	0.352	0.405	0.464	0.42	0.309	0.378	0.43	www.ncbi.nlm.nih.gov/pubmed/17401363	Genome-wide association study of prostate cancer identifies a second risk locus at 8q24.	Prostate cancer
rs1447295	8	127472793	A	C	0.399	0.421	0.91 (0.74, 1.13)	0.3967	0.352	0.405	0.464	0.42	0.309	0.378	0.43	www.ncbi.nlm.nih.gov/pubmed/26443449	Large-scale association analysis in Asians identifies new susceptibility loci for prostate cancer.	Prostate cancer
rs1447295	8	127472793	A	C	0.399	0.421	0.91 (0.74, 1.13)	0.3967	0.352	0.405	0.464	0.42	0.309	0.378	0.43	www.ncbi.nlm.nih.gov/pubmed/17401366	Genome-wide association study identifies a second prostate cancer susceptibility variant at 8q24.	Prostate cancer
rs1447295	8	127472793	A	C	0.399	0.421	0.91 (0.74, 1.13)	0.3967	0.352	0.405	0.464	0.42	0.309	0.378	0.43	www.ncbi.nlm.nih.gov/pubmed/19767754	Genome-wide association and replication studies identify four variants associated with prostate cancer susceptibility.	Prostate cancer
rs1447295	8	127472793	A	C	0.399	0.421	0.91 (0.74, 1.13)	0.3967	0.352	0.405	0.464	0.42	0.309	0.378	0.43	www.ncbi.nlm.nih.gov/pubmed/29892016	Association analyses of more than 140,000 men identify 63 new prostate cancer susceptibility loci.	Prostate cancer
rs4242382	8	127505328	A	G	0.288	0.276	1.06 (0.84, 1.34)	0.5996	0.364	0.333	0.411	0.341	0.4	0.239	0.275	www.ncbi.nlm.nih.gov/pubmed/25939597	Two susceptibility loci identified for prostate cancer aggressiveness.	Prostate cancer
rs4242382	8	127505328	A	G	0.288	0.276	1.06 (0.84, 1.34)	0.5996	0.364	0.333	0.411	0.341	0.4	0.239	0.275	www.ncbi.nlm.nih.gov/pubmed/18264096	Multiple loci identified in a genome-wide association study of prostate cancer.	Prostate cancer
rs4242384	8	127506309	C	A	0.12	0.123	0.97 (0.7, 1.33)	0.8375	0.17	0.167	0.183	0.181	0.2	0.063	0.103	www.ncbi.nlm.nih.gov/pubmed/18264097	Multiple newly identified loci associated with prostate cancer susceptibility.	Prostate cancer
rs4242384	8	127506309	C	A	0.12	0.123	0.97 (0.7, 1.33)	0.8375	0.17	0.167	0.183	0.181	0.2	0.063	0.103	www.ncbi.nlm.nih.gov/pubmed/21743057	Genome-wide association study identifies new prostate cancer susceptibility loci.	Prostate cancer
rs4242384	8	127506309	C	A	0.12	0.123	0.97 (0.7, 1.33)	0.8375	0.17	0.167	0.183	0.181	0.2	0.063	0.103	www.ncbi.nlm.nih.gov/pubmed/19767753	Identification of seven new prostate cancer susceptibility loci through a genome-wide association study.	Prostate cancer
rs7837688	8	127527115	T	G	0.086	0.108	0.78 (0.55, 1.11)	0.1691	0.055	0.059	0.018	0.053	0.074	0.059	0.086	www.ncbi.nlm.nih.gov/pubmed/20676098	Genome-wide association study identifies five new susceptibility loci for prostate cancer in the Japanese population.	Prostate cancer
rs9642880	8	127705823	G	T	0.161	0.176	0.89 (0.68, 1.18)	0.4304	0.212	0.144	0.21	0.204	0.122	0.185	0.184	www.ncbi.nlm.nih.gov/pubmed/24163127	Genome-wide association study identifies multiple loci associated with bladder cancer risk.	Bladder cancer
rs9642880	8	127705823	G	T	0.161	0.176	0.89 (0.68, 1.18)	0.4304	0.212	0.144	0.21	0.204	0.122	0.185	0.184	www.ncbi.nlm.nih.gov/pubmed/20972438	A multi-stage genome-wide association study of bladder cancer identifies multiple susceptibility loci.	Bladder cancer
rs9642880	8	127705823	G	T	0.161	0.176	0.89 (0.68, 1.18)	0.4304	0.212	0.144	0.21	0.204	0.122	0.185	0.184	www.ncbi.nlm.nih.gov/pubmed/20348956	A sequence variant at 4p16.3 confers susceptibility to urinary bladder cancer.	Urinary bladder cancer
rs9642880	8	127705823	G	T	0.161	0.176	0.89 (0.68, 1.18)	0.4304	0.212	0.144	0.21	0.204	0.122	0.185	0.184	www.ncbi.nlm.nih.gov/pubmed/18794855	Sequence variant on 8q24 confers susceptibility to urinary bladder cancer.	Urinary bladder cancer
rs2019960	8	128180025	C	T	0.482	0.474	1.03 (0.84, 1.27)	0.7623	0.415	0.419	0.442	0.531	0.448	0.455	0.439	www.ncbi.nlm.nih.gov/pubmed/24149102	Variation at 3p24.1 and 6q23.3 influences the risk of Hodgkins lymphoma.	Hodgkins lymphoma
rs2019960	8	128180025	C	T	0.482	0.474	1.03 (0.84, 1.27)	0.7623	0.415	0.419	0.442	0.531	0.448	0.455	0.439	www.ncbi.nlm.nih.gov/pubmed/21037568	A genome-wide association study of Hodgkins lymphoma identifies new susceptibility loci at 2p16.1 (REL), 8q24.21 and 10p14 (GATA3).	Hodgkins lymphoma
rs2019960	8	128180025	C	T	0.482	0.474	1.03 (0.84, 1.27)	0.7623	0.415	0.419	0.442	0.531	0.448	0.455	0.439	www.ncbi.nlm.nih.gov/pubmed/24920014	A meta-analysis of Hodgkin lymphoma reveals 19p13.3 TCF3 as a novel susceptibility locus.	Hodgkins lymphoma
rs2294008	8	142680513	T	C	0.499	0.488	1.04 (0.85, 1.29)	0.6821	0.352	0.362	0.236	0.339	0.287	0.546	0.55	www.ncbi.nlm.nih.gov/pubmed/19648920	Genetic variation in the prostate stem cell antigen gene PSCA confers susceptibility to urinary bladder cancer.	Bladder cancer
rs2294008	8	142680513	T	C	0.499	0.488	1.04 (0.85, 1.29)	0.6821	0.352	0.362	0.236	0.339	0.287	0.546	0.55	www.ncbi.nlm.nih.gov/pubmed/20972438	A multi-stage genome-wide association study of bladder cancer identifies multiple susceptibility loci.	Bladder cancer
rs4742269	9	6849317	A	G	0.229	0.212	1.1 (0.86, 1.42)	0.4474	0.161	0.261	0.17	0.199	0.33	0.311	0.262	www.ncbi.nlm.nih.gov/pubmed/20923822	Radiation pharmacogenomics: a genome-wide association approach to identify radiation response biomarkers using human lymphoblastoid cell lines.	Radiation response
rs2475335	9	10260263	T	C	0.471	0.479	0.97 (0.79, 1.19)	0.7572	0.436	0.446	0.469	0.504	0.5	0.446	0.521	www.ncbi.nlm.nih.gov/pubmed/29608257	Genetic overlap between endometriosis and endometrial cancer: evidence from cross-disease genetic correlation and GWAS meta-analyses.	Endometriosis or endometrial cancer (pleiotropy)
rs2153271	9	16864523	T	C	0.079	0.099	0.77 (0.54, 1.11)	0.1683	0.114	0.072	0.125	0.093	0.187	0.095	0.061	www.ncbi.nlm.nih.gov/pubmed/20585627	Web-based, participant-driven studies yield novel genetic associations for common traits.	Freckling
rs7023329	9	21816529	A	G	0.489	0.502	0.95 (0.77, 1.17)	0.63	0.462	0.5	0.414	0.438	0.439	0.532	0.5	www.ncbi.nlm.nih.gov/pubmed/28212542	Two-stage genome-wide association study identifies a novel susceptibility locus associated with melanoma.	Melanoma
rs7023329	9	21816529	A	G	0.489	0.502	0.95 (0.77, 1.17)	0.63	0.462	0.5	0.414	0.438	0.439	0.532	0.5	www.ncbi.nlm.nih.gov/pubmed/21983787	Genome-wide association study identifies three new melanoma susceptibility loci.	Melanoma
rs7023329	9	21816529	A	G	0.489	0.502	0.95 (0.77, 1.17)	0.63	0.462	0.5	0.414	0.438	0.439	0.532	0.5	www.ncbi.nlm.nih.gov/pubmed/19578364	Genome-wide association study identifies three loci associated with melanoma risk.	Melanoma
rs1011970	9	22062135	T	G	0.377	0.375	1.01 (0.81, 1.25)	0.9399	0.372	0.35	0.384	0.392	0.265	0.329	0.418	www.ncbi.nlm.nih.gov/pubmed/20453838	Genome-wide association study identifies five new breast cancer susceptibility loci.	Breast cancer
rs1011970	9	22062135	T	G	0.377	0.375	1.01 (0.81, 1.25)	0.9399	0.372	0.35	0.384	0.392	0.265	0.329	0.418	www.ncbi.nlm.nih.gov/pubmed/25751625	Genome-wide association analysis of more than 120,000 individuals identifies 15 new susceptibility loci for breast cancer.	Breast cancer
rs1011970	9	22062135	T	G	0.377	0.375	1.01 (0.81, 1.25)	0.9399	0.372	0.35	0.384	0.392	0.265	0.329	0.418	www.ncbi.nlm.nih.gov/pubmed/23535729	Large-scale genotyping identifies 41 new loci associated with breast cancer risk.	Breast cancer
rs1011970	9	22062135	T	G	0.377	0.375	1.01 (0.81, 1.25)	0.9399	0.372	0.35	0.384	0.392	0.265	0.329	0.418	www.ncbi.nlm.nih.gov/pubmed/29059683	Association analysis identifies 65 new breast cancer risk loci.	Breast cancer
rs1011970	9	22062135	T	G	0.377	0.375	1.01 (0.81, 1.25)	0.9399	0.372	0.35	0.384	0.392	0.265	0.329	0.418	www.ncbi.nlm.nih.gov/pubmed/27117709	Identification of four novel susceptibility loci for oestrogen receptor negative breast cancer.	Breast cancer (estrogen-receptor negative)
rs1011970	9	22062135	T	G	0.377	0.375	1.01 (0.81, 1.25)	0.9399	0.372	0.35	0.384	0.392	0.265	0.329	0.418	www.ncbi.nlm.nih.gov/pubmed/29058716	Identification of ten variants associated with risk of estrogen-receptor-negative breast cancer.	Breast cancer (estrogen-receptor negative)
rs1011970	9	22062135	T	G	0.377	0.375	1.01 (0.81, 1.25)	0.9399	0.372	0.35	0.384	0.392	0.265	0.329	0.418	www.ncbi.nlm.nih.gov/pubmed/27197191	Cross-Cancer Genome-Wide Analysis of Lung, Ovary, Breast, Prostate, and Colorectal Cancer Reveals Novel Pleiotropic Associations.	Cancer
rs1011970	9	22062135	T	G	0.377	0.375	1.01 (0.81, 1.25)	0.9399	0.372	0.35	0.384	0.392	0.265	0.329	0.418	www.ncbi.nlm.nih.gov/pubmed/27197191	Cross-Cancer Genome-Wide Analysis of Lung, Ovary, Breast, Prostate, and Colorectal Cancer Reveals Novel Pleiotropic Associations.	Cancer (pleiotropy)
rs1333040	9	22083405	C	T	0.406	0.424	0.93 (0.75, 1.14)	0.4766	0.355	0.333	0.357	0.341	0.325	0.46	0.406	www.ncbi.nlm.nih.gov/pubmed/28604730	Large-scale association analysis identifies new lung cancer susceptibility loci and heterogeneity in genetic susceptibility across histological subtypes.	Squamous cell lung carcinoma
rs1889899	9	26789942	G	A	0.176	0.187	0.93 (0.71, 1.22)	0.6116	0.263	0.203	0.25	0.23	0.23	0.117	0.141	www.ncbi.nlm.nih.gov/pubmed/19247474	Genome-wide and candidate gene association study of cigarette smoking behaviors.	Smoking behavior
rs10968576	9	28414341	G	A	0.141	0.128	1.11 (0.82, 1.51)	0.4967	0.157	0.117	0.121	0.124	0.096	0.15	0.107	www.ncbi.nlm.nih.gov/pubmed/28443625	Genome-wide meta-analysis of 241,258 adults accounting for smoking behaviour identifies novel loci for obesity traits.	BMI (adjusted for smoking behaviour)
rs10968576	9	28414341	G	A	0.141	0.128	1.11 (0.82, 1.51)	0.4967	0.157	0.117	0.121	0.124	0.096	0.15	0.107	www.ncbi.nlm.nih.gov/pubmed/28443625	Genome-wide meta-analysis of 241,258 adults accounting for smoking behaviour identifies novel loci for obesity traits.	Body mass index (joint analysis main effects and smoking interaction)
rs12336160	9	33283584	T	G	0.203	0.201	1.01 (0.78, 1.31)	0.9309	0.233	0.266	0.201	0.27	0.257	0.117	0.23	www.ncbi.nlm.nih.gov/pubmed/20932654	Genome-wide association study to identify single nucleotide polymorphisms (SNPs) associated with the development of erectile dysfunction in African-American men after radiotherapy for prostate cancer.	Erectile dysfunction and prostate cancer treatment
rs11144688	9	75927370	A	G	0	0	NA	NA	0	0.005	0	0	0.013	0	0	www.ncbi.nlm.nih.gov/pubmed/28443625	Genome-wide meta-analysis of 241,258 adults accounting for smoking behaviour identifies novel loci for obesity traits.	Waist circumference adjusted for BMI (adjusted for smoking behaviour)
rs11144688	9	75927370	A	G	0	0	NA	NA	0	0.005	0	0	0.013	0	0	www.ncbi.nlm.nih.gov/pubmed/28443625	Genome-wide meta-analysis of 241,258 adults accounting for smoking behaviour identifies novel loci for obesity traits.	Waist circumference adjusted for BMI (joint analysis main effects and smoking interaction)
rs3802458	9	94978992	G	A	0.247	0.257	0.95 (0.75, 1.21)	0.6761	0.267	0.266	0.299	0.243	0.309	0.261	0.283	www.ncbi.nlm.nih.gov/pubmed/20932654	Genome-wide association study to identify single nucleotide polymorphisms (SNPs) associated with the development of erectile dysfunction in African-American men after radiotherapy for prostate cancer.	Erectile dysfunction and prostate cancer treatment
rs965513	9	97793827	A	G	0.102	0.099	1.03 (0.73, 1.46)	0.867	0.14	0.176	0.116	0.128	0.154	0.072	0.103	www.ncbi.nlm.nih.gov/pubmed/23894154	Genome-wide association study on differentiated thyroid cancer.	Thyroid cancer
rs965513	9	97793827	A	G	0.102	0.099	1.03 (0.73, 1.46)	0.867	0.14	0.176	0.116	0.128	0.154	0.072	0.103	www.ncbi.nlm.nih.gov/pubmed/25855579	Thyroid cancer GWAS identifies 10q26.12 and 6q14.1 as novel susceptibility loci and reveals genetic heterogeneity among populations.	Thyroid cancer
rs965513	9	97793827	A	G	0.102	0.099	1.03 (0.73, 1.46)	0.867	0.14	0.176	0.116	0.128	0.154	0.072	0.103	www.ncbi.nlm.nih.gov/pubmed/19198613	Common variants on 9q22.33 and 14q13.3 predispose to thyroid cancer in European populations.	Thyroid cancer
rs965513	9	97793827	A	G	0.102	0.099	1.03 (0.73, 1.46)	0.867	0.14	0.176	0.116	0.128	0.154	0.072	0.103	www.ncbi.nlm.nih.gov/pubmed/20350937	The FOXE1 locus is a major genetic determinant for radiation-related thyroid carcinoma in Chernobyl.	Thyroid cancer (Papillary, radiation-related)
rs10989661	9	101860586	A	G	0.161	0.137	1.21 (0.9, 1.62)	0.2119	0.186	0.207	0.147	0.177	0.148	0.207	0.193	www.ncbi.nlm.nih.gov/pubmed/19247474	Genome-wide and candidate gene association study of cigarette smoking behaviors.	Smoking behavior
rs17612	9	120963648	G	T	0.037	0.022	1.67 (0.87, 3.2)	0.1194	0.013	0.009	0.009	0.022	0.004	0.045	0.029	www.ncbi.nlm.nih.gov/pubmed/27670397	Genome-wide association study suggests common variants within RP11-634B7.4 gene influencing severe pre-treatment pain in head and neck cancer patients.	Pre-treatment pain in head and neck squamous cell carcinoma
rs3025343	9	133613233	A	G	0	0	NA	NA	0	0.005	0	0	0.013	0	0	www.ncbi.nlm.nih.gov/pubmed/20418890	Genome-wide meta-analyses identify multiple loci associated with smoking behavior.	Smoking behavior
rs2380205	10	5844771	C	T	0.452	0.428	1.1 (0.89, 1.36)	0.3581	0.389	0.383	0.411	0.354	0.281	0.583	0.475	www.ncbi.nlm.nih.gov/pubmed/20453838	Genome-wide association study identifies five new breast cancer susceptibility loci.	Breast cancer
rs563507	10	34529060	A	G	0.105	0.12	0.86 (0.62, 1.2)	0.3835	0.212	0.207	0.219	0.243	0.191	0.086	0.082	www.ncbi.nlm.nih.gov/pubmed/19684603	Germline genomic variants associated with childhood acute lymphoblastic leukemia.	Acute lymphoblastic leukemia (childhood)
rs10993994	10	46046326	G	A	0.306	0.313	0.97 (0.77, 1.21)	0.7639	0.335	0.342	0.286	0.305	0.374	0.338	0.303	www.ncbi.nlm.nih.gov/pubmed/20676098	Genome-wide association study identifies five new susceptibility loci for prostate cancer in the Japanese population.	Prostate cancer
rs10993994	10	46046326	G	A	0.306	0.313	0.97 (0.77, 1.21)	0.7639	0.335	0.342	0.286	0.305	0.374	0.338	0.303	www.ncbi.nlm.nih.gov/pubmed/24753544	Genetic variation in prostate-specific antigen-detected prostate cancer and the effect of control selection on genetic association studies.	Prostate cancer
rs10993994	10	46046326	G	A	0.306	0.313	0.97 (0.77, 1.21)	0.7639	0.335	0.342	0.286	0.305	0.374	0.338	0.303	www.ncbi.nlm.nih.gov/pubmed/26443449	Large-scale association analysis in Asians identifies new susceptibility loci for prostate cancer.	Prostate cancer
rs10993994	10	46046326	G	A	0.306	0.313	0.97 (0.77, 1.21)	0.7639	0.335	0.342	0.286	0.305	0.374	0.338	0.303	www.ncbi.nlm.nih.gov/pubmed/25939597	Two susceptibility loci identified for prostate cancer aggressiveness.	Prostate cancer
rs10993994	10	46046326	G	A	0.306	0.313	0.97 (0.77, 1.21)	0.7639	0.335	0.342	0.286	0.305	0.374	0.338	0.303	www.ncbi.nlm.nih.gov/pubmed/26034056	A large multiethnic genome-wide association study of prostate cancer identifies novel risk variants and substantial ethnic differences.	Prostate cancer
rs10993994	10	46046326	G	A	0.306	0.313	0.97 (0.77, 1.21)	0.7639	0.335	0.342	0.286	0.305	0.374	0.338	0.303	www.ncbi.nlm.nih.gov/pubmed/18264097	Multiple newly identified loci associated with prostate cancer susceptibility.	Prostate cancer
rs10993994	10	46046326	G	A	0.306	0.313	0.97 (0.77, 1.21)	0.7639	0.335	0.342	0.286	0.305	0.374	0.338	0.303	www.ncbi.nlm.nih.gov/pubmed/18264096	Multiple loci identified in a genome-wide association study of prostate cancer.	Prostate cancer
rs10993994	10	46046326	G	A	0.306	0.313	0.97 (0.77, 1.21)	0.7639	0.335	0.342	0.286	0.305	0.374	0.338	0.303	www.ncbi.nlm.nih.gov/pubmed/21743057	Genome-wide association study identifies new prostate cancer susceptibility loci.	Prostate cancer
rs10993994	10	46046326	G	A	0.306	0.313	0.97 (0.77, 1.21)	0.7639	0.335	0.342	0.286	0.305	0.374	0.338	0.303	www.ncbi.nlm.nih.gov/pubmed/29892016	Association analyses of more than 140,000 men identify 63 new prostate cancer susceptibility loci.	Prostate cancer
rs10993994	10	46046326	G	A	0.306	0.313	0.97 (0.77, 1.21)	0.7639	0.335	0.342	0.286	0.305	0.374	0.338	0.303	www.ncbi.nlm.nih.gov/pubmed/24740154	Genome-wide association scan for variants associated with early-onset prostate cancer.	Prostate cancer (early onset)
rs3123078	10	46070851	G	A	0.4856	0.476	1.04 (0.84, 1.28)	0.7187	0.5	0.5	0.446	0.478	0.344	0.487	0.516	www.ncbi.nlm.nih.gov/pubmed/19767753	Identification of seven new prostate cancer susceptibility loci through a genome-wide association study.	Prostate cancer
rs4948317	10	58811675	T	C	0.02	0.033	0.61 (0.32, 1.16)	0.1285	0.018	0.028	0.04	0.059	0.079	0.037	0.049	www.ncbi.nlm.nih.gov/pubmed/26965516	Identification of Susceptibility Loci and Genes for Colorectal Cancer Risk.	Colorectal cancer
rs4948317	10	58811675	T	C	0.02	0.033	0.61 (0.32, 1.16)	0.1285	0.018	0.028	0.04	0.059	0.079	0.037	0.049	www.ncbi.nlm.nih.gov/pubmed/24836286	Large-scale genetic study in East Asians identifies six new loci associated with colorectal cancer risk.	Colorectal cancer
rs1530440	10	61764833	T	C	0.032	0.022	1.46 (0.75, 2.83)	0.2612	0.03	0.027	0.022	0.027	0.052	0.018	0.008	www.ncbi.nlm.nih.gov/pubmed/29455858	A Large-Scale Multi-ancestry Genome-wide Study Accounting for Smoking Behavior Identifies Multiple Significant Loci for Blood Pressure.	Diastolic blood pressure (cigarette smoking interaction)
rs1530440	10	61764833	T	C	0.032	0.022	1.46 (0.75, 2.83)	0.2612	0.03	0.027	0.022	0.027	0.052	0.018	0.008	www.ncbi.nlm.nih.gov/pubmed/29455858	A Large-Scale Multi-ancestry Genome-wide Study Accounting for Smoking Behavior Identifies Multiple Significant Loci for Blood Pressure.	Systolic blood pressure (cigarette smoking interaction)
rs10821936	10	61963818	C	T	0.23	0.195	1.23 (0.95, 1.59)	0.1167	0.178	0.167	0.205	0.179	0.23	0.23	0.149	www.ncbi.nlm.nih.gov/pubmed/19684603	Germline genomic variants associated with childhood acute lymphoblastic leukemia.	Acute lymphoblastic leukemia (childhood)
rs10821936	10	61963818	C	T	0.23	0.195	1.23 (0.95, 1.59)	0.1167	0.178	0.167	0.205	0.179	0.23	0.23	0.149	www.ncbi.nlm.nih.gov/pubmed/22076464	Identification of germline susceptibility loci in ETV6-RUNX1-rearranged childhood acute lymphoblastic leukemia.	Acute lymphoblastic leukemia (childhood)
rs10821936	10	61963818	C	T	0.23	0.195	1.23 (0.95, 1.59)	0.1167	0.178	0.167	0.205	0.179	0.23	0.23	0.149	www.ncbi.nlm.nih.gov/pubmed/23512250	Novel susceptibility variants at 10p12.31-12.2 for childhood acute lymphoblastic leukemia in ethnically diverse populations.	Acute lymphoblastic leukemia (childhood)
rs7089424	10	61992400	G	T	0.258	0.247	1.06 (0.84, 1.35)	0.6115	0.237	0.223	0.219	0.255	0.204	0.248	0.211	www.ncbi.nlm.nih.gov/pubmed/29348612	GWAS in childhood acute lymphoblastic leukemia reveals novel genetic associations at chromosomes 17q12 and 8q24.21.	Acute lymphoblastic leukemia (childhood)
rs7089424	10	61992400	G	T	0.258	0.247	1.06 (0.84, 1.35)	0.6115	0.237	0.223	0.219	0.255	0.204	0.248	0.211	www.ncbi.nlm.nih.gov/pubmed/19684604	Loci on 7p12.2, 10q21.2 and 14q11.2 are associated with risk of childhood acute lymphoblastic leukemia.	Acute lymphoblastic leukemia (childhood)
rs7089424	10	61992400	G	T	0.258	0.247	1.06 (0.84, 1.35)	0.6115	0.237	0.223	0.219	0.255	0.204	0.248	0.211	www.ncbi.nlm.nih.gov/pubmed/29632299	Genome-wide association study identifies susceptibility loci for B-cell childhood acute lymphoblastic leukemia.	Acute lymphoblastic leukemia in childhood (B cell precursor)
rs10995190	10	62518923	A	G	0.213	0.225	0.93 (0.72, 1.2)	0.5725	0.119	0.155	0.219	0.168	0.213	0.212	0.205	www.ncbi.nlm.nih.gov/pubmed/20453838	Genome-wide association study identifies five new breast cancer susceptibility loci.	Breast cancer
rs10995190	10	62518923	A	G	0.213	0.225	0.93 (0.72, 1.2)	0.5725	0.119	0.155	0.219	0.168	0.213	0.212	0.205	www.ncbi.nlm.nih.gov/pubmed/23535733	Genome-wide association studies identify four ER negative-specific breast cancer risk loci.	Breast cancer
rs10995190	10	62518923	A	G	0.213	0.225	0.93 (0.72, 1.2)	0.5725	0.119	0.155	0.219	0.168	0.213	0.212	0.205	www.ncbi.nlm.nih.gov/pubmed/25751625	Genome-wide association analysis of more than 120,000 individuals identifies 15 new susceptibility loci for breast cancer.	Breast cancer
rs10995190	10	62518923	A	G	0.213	0.225	0.93 (0.72, 1.2)	0.5725	0.119	0.155	0.219	0.168	0.213	0.212	0.205	www.ncbi.nlm.nih.gov/pubmed/23535729	Large-scale genotyping identifies 41 new loci associated with breast cancer risk.	Breast cancer
rs10995190	10	62518923	A	G	0.213	0.225	0.93 (0.72, 1.2)	0.5725	0.119	0.155	0.219	0.168	0.213	0.212	0.205	www.ncbi.nlm.nih.gov/pubmed/27117709	Identification of four novel susceptibility loci for oestrogen receptor negative breast cancer.	Breast cancer
rs10995190	10	62518923	A	G	0.213	0.225	0.93 (0.72, 1.2)	0.5725	0.119	0.155	0.219	0.168	0.213	0.212	0.205	www.ncbi.nlm.nih.gov/pubmed/27117709	Identification of four novel susceptibility loci for oestrogen receptor negative breast cancer.	Breast cancer (estrogen-receptor negative)
rs1926203	10	88967577	C	A	0.432	0.409	1.1 (0.89, 1.36)	0.3782	0.428	0.464	0.451	0.482	0.457	0.469	0.409	www.ncbi.nlm.nih.gov/pubmed/19654303	Deciphering the impact of common genetic variation on lung cancer risk: a genome-wide association study.	Lung cancer
rs1329650	10	91588363	T	G	0.04	0.039	1.02 (0.6, 1.73)	0.9527	0.059	0.041	0.054	0.066	0.1	0.045	0.02	www.ncbi.nlm.nih.gov/pubmed/20418890	Genome-wide meta-analyses identify multiple loci associated with smoking behavior.	Smoking behavior
rs2274223	10	94306584	G	A	0.431	0.416	1.06 (0.86, 1.31)	0.5635	0.36	0.346	0.406	0.335	0.365	0.414	0.361	www.ncbi.nlm.nih.gov/pubmed/25129146	Joint analysis of three genome-wide association studies of esophageal squamous cell carcinoma in Chinese populations.	Esophageal squamous cell carcinoma
rs11191548	10	103086421	C	T	0.032	0.045	0.71 (0.42, 1.22)	0.2173	0.025	0.045	0.04	0.058	0.026	0.036	0.041	www.ncbi.nlm.nih.gov/pubmed/29455858	A Large-Scale Multi-ancestry Genome-wide Study Accounting for Smoking Behavior Identifies Multiple Significant Loci for Blood Pressure.	Diastolic blood pressure (cigarette smoking interaction)
rs11191548	10	103086421	C	T	0.032	0.045	0.71 (0.42, 1.22)	0.2173	0.025	0.045	0.04	0.058	0.026	0.036	0.041	www.ncbi.nlm.nih.gov/pubmed/29455858	A Large-Scale Multi-ancestry Genome-wide Study Accounting for Smoking Behavior Identifies Multiple Significant Loci for Blood Pressure.	Systolic blood pressure (cigarette smoking interaction)
rs34970111	10	104319179	T	C	0.421	0.37	1.24 (1, 1.54)	0.04822	0.369	0.351	0.38	0.323	0.417	0.306	0.283	www.ncbi.nlm.nih.gov/pubmed/30643251	Association studies of up to 1.2 million individuals yield new insights into the genetic etiology of tobacco and alcohol use.	Smoking initiation (ever regular vs never regular)
rs34970111	10	104319179	T	C	0.421	0.37	1.24 (1, 1.54)	0.04822	0.369	0.351	0.38	0.323	0.417	0.306	0.283	www.ncbi.nlm.nih.gov/pubmed/30643251	Association studies of up to 1.2 million individuals yield new insights into the genetic etiology of tobacco and alcohol use.	Smoking initiation (ever regular vs never regular) (MTAG)
rs17119461	10	105756594	C	T	0.197	0.218	0.88 (0.68, 1.14)	0.3481	0.233	0.266	0.275	0.252	0.248	0.18	0.201	www.ncbi.nlm.nih.gov/pubmed/21706340	A unique genome-wide association analysis in extended Utah high-risk pedigrees identifies a novel melanoma risk variant on chromosome arm 10q.	Melanoma
rs2981579	10	121577821	G	A	0.46	0.432	1.12 (0.91, 1.39)	0.2793	0.424	0.374	0.371	0.35	0.404	0.455	0.459	www.ncbi.nlm.nih.gov/pubmed/20453838	Genome-wide association study identifies five new breast cancer susceptibility loci.	Breast cancer
rs2981579	10	121577821	G	A	0.46	0.432	1.12 (0.91, 1.39)	0.2793	0.424	0.374	0.371	0.35	0.404	0.455	0.459	www.ncbi.nlm.nih.gov/pubmed/27354352	Genome-wide association study in East Asians identifies two novel breast cancer susceptibility loci.	Breast cancer
rs2981579	10	121577821	G	A	0.46	0.432	1.12 (0.91, 1.39)	0.2793	0.424	0.374	0.371	0.35	0.404	0.455	0.459	www.ncbi.nlm.nih.gov/pubmed/19330030	A multistage genome-wide association study in breast cancer identifies two new risk alleles at 1p11.2 and 14q24.1 (RAD51L1).	Breast cancer
rs2981579	10	121577821	G	A	0.46	0.432	1.12 (0.91, 1.39)	0.2793	0.424	0.374	0.371	0.35	0.404	0.455	0.459	www.ncbi.nlm.nih.gov/pubmed/25751625	Genome-wide association analysis of more than 120,000 individuals identifies 15 new susceptibility loci for breast cancer.	Breast cancer
rs2981579	10	121577821	G	A	0.46	0.432	1.12 (0.91, 1.39)	0.2793	0.424	0.374	0.371	0.35	0.404	0.455	0.459	www.ncbi.nlm.nih.gov/pubmed/23535729	Large-scale genotyping identifies 41 new loci associated with breast cancer risk.	Breast cancer
rs2981579	10	121577821	G	A	0.46	0.432	1.12 (0.91, 1.39)	0.2793	0.424	0.374	0.371	0.35	0.404	0.455	0.459	www.ncbi.nlm.nih.gov/pubmed/28864454	Genome-Wide Testing of Exonic Variants and Breast Cancer Risk in the California Teachers Study.	Breast cancer (estrogen-receptor positive)
rs2981575	10	121586602	A	G	0.41	0.408	1.01 (0.82, 1.25)	0.9187	0.428	0.405	0.366	0.363	0.37	0.365	0.381	www.ncbi.nlm.nih.gov/pubmed/30323354	BRCA1/2-negative, high-risk breast cancers (BRCAX) for Asian women: genetic susceptibility loci and their potential impacts.	BRCA1/2-negative high-risk breast cancer
rs2981575	10	121586602	A	G	0.41	0.408	1.01 (0.82, 1.25)	0.9187	0.428	0.405	0.366	0.363	0.37	0.365	0.381	www.ncbi.nlm.nih.gov/pubmed/21060860	Common genetic variants and modification of penetrance of BRCA2-associated breast cancer.	Breast cancer in BRCA2 mutation carriers
rs1219648	10	121586676	G	A	0.31	0.317	0.97 (0.78, 1.22)	0.7962	0.364	0.451	0.473	0.447	0.465	0.36	0.316	www.ncbi.nlm.nih.gov/pubmed/27354352	Genome-wide association study in East Asians identifies two novel breast cancer susceptibility loci.	Breast cancer
rs1219648	10	121586676	G	A	0.31	0.317	0.97 (0.78, 1.22)	0.7962	0.364	0.451	0.473	0.447	0.465	0.36	0.316	www.ncbi.nlm.nih.gov/pubmed/20872241	A combined analysis of genome-wide association studies in breast cancer.	Breast cancer
rs1219648	10	121586676	G	A	0.31	0.317	0.97 (0.78, 1.22)	0.7962	0.364	0.451	0.473	0.447	0.465	0.36	0.316	www.ncbi.nlm.nih.gov/pubmed/21263130	Novel breast cancer susceptibility locus at 9q31.2: results of a genome-wide association study.	Breast cancer
rs1219648	10	121586676	G	A	0.31	0.317	0.97 (0.78, 1.22)	0.7962	0.364	0.451	0.473	0.447	0.465	0.36	0.316	www.ncbi.nlm.nih.gov/pubmed/17529973	A genome-wide association study identifies alleles in FGFR2 associated with risk of sporadic postmenopausal breast cancer.	Breast cancer
rs2981582	10	121592803	A	G	0.408	0.442	0.87 (0.71, 1.07)	0.1975	0.492	0.491	0.522	0.496	0.439	0.473	0.451	www.ncbi.nlm.nih.gov/pubmed/27354352	Genome-wide association study in East Asians identifies two novel breast cancer susceptibility loci.	Breast cancer
rs2981582	10	121592803	A	G	0.408	0.442	0.87 (0.71, 1.07)	0.1975	0.492	0.491	0.522	0.496	0.439	0.473	0.451	www.ncbi.nlm.nih.gov/pubmed/17529967	Genome-wide association study identifies novel breast cancer susceptibility loci.	Breast cancer
rs10510102	10	121865675	C	T	0.158	0.144	1.12 (0.84, 1.5)	0.4417	0.148	0.171	0.183	0.199	0.217	0.122	0.148	www.ncbi.nlm.nih.gov/pubmed/21263130	Novel breast cancer susceptibility locus at 9q31.2: results of a genome-wide association study.	Breast cancer
rs4962416	10	125008303	C	T	0.221	0.178	1.31 (1, 1.7)	0.04683	0.085	0.113	0.161	0.15	0.157	0.221	0.234	www.ncbi.nlm.nih.gov/pubmed/18264096	Multiple loci identified in a genome-wide association study of prostate cancer.	Prostate cancer
rs4962416	10	125008303	C	T	0.221	0.178	1.31 (1, 1.7)	0.04683	0.085	0.113	0.161	0.15	0.157	0.221	0.234	www.ncbi.nlm.nih.gov/pubmed/29892016	Association analyses of more than 140,000 men identify 63 new prostate cancer susceptibility loci.	Prostate cancer
rs3817198	11	1887776	C	T	0.181	0.182	1 (0.76, 1.31)	0.9786	0.157	0.122	0.08	0.075	0.148	0.176	0.139	www.ncbi.nlm.nih.gov/pubmed/17529967	Genome-wide association study identifies novel breast cancer susceptibility loci.	Breast cancer
rs3817198	11	1887776	C	T	0.181	0.182	1 (0.76, 1.31)	0.9786	0.157	0.122	0.08	0.075	0.148	0.176	0.139	www.ncbi.nlm.nih.gov/pubmed/25751625	Genome-wide association analysis of more than 120,000 individuals identifies 15 new susceptibility loci for breast cancer.	Breast cancer
rs3817198	11	1887776	C	T	0.181	0.182	1 (0.76, 1.31)	0.9786	0.157	0.122	0.08	0.075	0.148	0.176	0.139	www.ncbi.nlm.nih.gov/pubmed/23535729	Large-scale genotyping identifies 41 new loci associated with breast cancer risk.	Breast cancer
rs3817198	11	1887776	C	T	0.181	0.182	1 (0.76, 1.31)	0.9786	0.157	0.122	0.08	0.075	0.148	0.176	0.139	www.ncbi.nlm.nih.gov/pubmed/29059683	Association analysis identifies 65 new breast cancer risk loci.	Breast cancer
rs900145	11	13272358	T	C	0.388	0.407	0.92 (0.75, 1.14)	0.4684	0.453	0.423	0.384	0.414	0.446	0.342	0.398	www.ncbi.nlm.nih.gov/pubmed/29455858	A Large-Scale Multi-ancestry Genome-wide Study Accounting for Smoking Behavior Identifies Multiple Significant Loci for Blood Pressure.	Diastolic blood pressure (cigarette smoking interaction)
rs900145	11	13272358	T	C	0.388	0.407	0.92 (0.75, 1.14)	0.4684	0.453	0.423	0.384	0.414	0.446	0.342	0.398	www.ncbi.nlm.nih.gov/pubmed/29455858	A Large-Scale Multi-ancestry Genome-wide Study Accounting for Smoking Behavior Identifies Multiple Significant Loci for Blood Pressure.	Systolic blood pressure (cigarette smoking interaction)
rs3817334	11	47629441	T	C	0.27	0.267	1.02 (0.8, 1.29)	0.8857	0.233	0.259	0.196	0.252	0.211	0.236	0.24	www.ncbi.nlm.nih.gov/pubmed/28443625	Genome-wide meta-analysis of 241,258 adults accounting for smoking behaviour identifies novel loci for obesity traits.	BMI (adjusted for smoking behaviour)
rs3817334	11	47629441	T	C	0.27	0.267	1.02 (0.8, 1.29)	0.8857	0.233	0.259	0.196	0.252	0.211	0.236	0.24	www.ncbi.nlm.nih.gov/pubmed/28443625	Genome-wide meta-analysis of 241,258 adults accounting for smoking behaviour identifies novel loci for obesity traits.	Body mass index (joint analysis main effects and smoking interaction)
rs1535	11	61830500	G	A	0.13	0.127	1.03 (0.75, 1.4)	0.866	0.11	0.108	0.094	0.093	0.196	0.212	0.103	www.ncbi.nlm.nih.gov/pubmed/29917119	Novel Common Genetic Susceptibility Loci for Colorectal Cancer.	Colorectal cancer
rs11228565	11	69211113	A	G	0.039	0.062	0.61 (0.38, 0.99)	0.04378	0.085	0.099	0.045	0.013	0.083	0.041	0.029	www.ncbi.nlm.nih.gov/pubmed/19767754	Genome-wide association and replication studies identify four variants associated with prostate cancer susceptibility.	Prostate cancer
rs10896449	11	69227200	A	G	0.202	0.243	0.79 (0.61, 1.01)	0.0592	0.278	0.241	0.225	0.297	0.204	0.214	0.217	www.ncbi.nlm.nih.gov/pubmed/26034056	A large multiethnic genome-wide association study of prostate cancer identifies novel risk variants and substantial ethnic differences.	Prostate cancer
rs10896449	11	69227200	A	G	0.202	0.243	0.79 (0.61, 1.01)	0.0592	0.278	0.241	0.225	0.297	0.204	0.214	0.217	www.ncbi.nlm.nih.gov/pubmed/18264096	Multiple loci identified in a genome-wide association study of prostate cancer.	Prostate cancer
rs7130881	11	69228491	G	A	0.222	0.182	1.28 (0.99, 1.67)	0.0611	0.195	0.207	0.219	0.155	0.152	0.185	0.201	www.ncbi.nlm.nih.gov/pubmed/21743057	Genome-wide association study identifies new prostate cancer susceptibility loci.	Prostate cancer
rs7130881	11	69228491	G	A	0.222	0.182	1.28 (0.99, 1.67)	0.0611	0.195	0.207	0.219	0.155	0.152	0.185	0.201	www.ncbi.nlm.nih.gov/pubmed/19767753	Identification of seven new prostate cancer susceptibility loci through a genome-wide association study.	Prostate cancer
rs614367	11	69513996	T	C	0.076	0.099	0.75 (0.52, 1.08)	0.1244	0.114	0.099	0.143	0.124	0.14	0.095	0.094	www.ncbi.nlm.nih.gov/pubmed/20453838	Genome-wide association study identifies five new breast cancer susceptibility loci.	Breast cancer
rs614367	11	69513996	T	C	0.076	0.099	0.75 (0.52, 1.08)	0.1244	0.114	0.099	0.143	0.124	0.14	0.095	0.094	www.ncbi.nlm.nih.gov/pubmed/23535729	Large-scale genotyping identifies 41 new loci associated with breast cancer risk.	Breast cancer
rs614367	11	69513996	T	C	0.076	0.099	0.75 (0.52, 1.08)	0.1244	0.114	0.099	0.143	0.124	0.14	0.095	0.094	www.ncbi.nlm.nih.gov/pubmed/24493630	A genome-wide association study of early-onset breast cancer identifies PFKM as a novel breast cancer gene and supports a common genetic spectrum for breast cancer at any age.	Breast cancer (early onset)
rs10831496	11	88824823	A	G	0.233	0.224	1.05 (0.82, 1.34)	0.7035	0.165	0.135	0.143	0.137	0.109	0.32	0.25	www.ncbi.nlm.nih.gov/pubmed/19340012	Genome-wide association study of tanning phenotype in a population of European ancestry.	Tanning
rs1042602	11	89178528	A	C	0	0	NA	NA	0	0.005	0	0	0.017	0	0	www.ncbi.nlm.nih.gov/pubmed/17952075	Genetic determinants of hair, eye and skin pigmentation in Europeans.	Freckles
rs1042602	11	89178528	A	C	0	0	NA	NA	0	0.005	0	0	0.017	0	0	www.ncbi.nlm.nih.gov/pubmed/17999355	A genomewide association study of skin pigmentation in a South Asian population.	Skin pigmentation
rs1042602	11	89178528	A	C	0	0	NA	NA	0	0.005	0	0	0.017	0	0	www.ncbi.nlm.nih.gov/pubmed/30166351	Multitrait genome association analysis identifies new susceptibility genes for human anthropometric variation in the GCAT cohort.	Skin pigmentation traits
rs1126809	11	89284793	A	G	0	0	NA	NA	0	0.005	0	0	0.009	0	0	www.ncbi.nlm.nih.gov/pubmed/27539887	Genome-wide association study identifies 14 novel risk alleles associated with basal cell carcinoma.	Basal cell carcinoma
rs1126809	11	89284793	A	G	0	0	NA	NA	0	0.005	0	0	0.009	0	0	www.ncbi.nlm.nih.gov/pubmed/27424798	Genome-wide association study identifies novel susceptibility loci for cutaneous squamous cell carcinoma.	Cutaneous squamous cell carcinoma
rs1126809	11	89284793	A	G	0	0	NA	NA	0	0.005	0	0	0.009	0	0	www.ncbi.nlm.nih.gov/pubmed/29739929	Genome-wide association study in 176,678 Europeans reveals genetic loci for tanning response to sun exposure.	Low tan response
rs1126809	11	89284793	A	G	0	0	NA	NA	0	0.005	0	0	0.009	0	0	www.ncbi.nlm.nih.gov/pubmed/30166351	Multitrait genome association analysis identifies new susceptibility genes for human anthropometric variation in the GCAT cohort.	Skin pigmentation traits
rs1126809	11	89284793	A	G	0	0	NA	NA	0	0.005	0	0	0.009	0	0	www.ncbi.nlm.nih.gov/pubmed/26829030	Identification of Susceptibility Loci for Cutaneous Squamous Cell Carcinoma.	Squamous cell carcinoma
rs1126809	11	89284793	A	G	0	0	NA	NA	0	0.005	0	0	0.009	0	0	www.ncbi.nlm.nih.gov/pubmed/23548203	Genome-wide association studies identify several new loci associated with pigmentation traits and skin cancer risk in European Americans.	Tanning
rs7115578	11	96266936	A	G	0.439	0.433	1.02 (0.83, 1.26)	0.8256	0.492	0.464	0.429	0.428	0.387	0.423	0.439	www.ncbi.nlm.nih.gov/pubmed/19176441	Genome-wide interrogation of germline genetic variation associated with treatment response in childhood acute lymphoblastic leukemia.	Response to treatment for acute lymphoblastic leukemia
rs716274	11	103547430	G	A	0.468	0.466	1.01 (0.82, 1.24)	0.937	0.466	0.455	0.411	0.407	0.404	0.473	0.471	www.ncbi.nlm.nih.gov/pubmed/21118971	Genome-wide interrogation identifies YAP1 variants associated with survival of small-cell lung cancer patients.	Small-cell lung cancer (survival)
rs1800057	11	108272729	G	C	0	0	NA	NA	0	0.005	0	0	0	0	0.004	www.ncbi.nlm.nih.gov/pubmed/29892016	Association analyses of more than 140,000 men identify 63 new prostate cancer susceptibility loci.	Prostate cancer
rs1801516	11	108304735	A	G	0.011	0.009	1.3 (0.44, 3.82)	0.6344	0	0.005	0	0	0	0	0.004	www.ncbi.nlm.nih.gov/pubmed/28212542	Two-stage genome-wide association study identifies a novel susceptibility locus associated with melanoma.	Melanoma
rs1801516	11	108304735	A	G	0.011	0.009	1.3 (0.44, 3.82)	0.6344	0	0.005	0	0	0	0	0.004	www.ncbi.nlm.nih.gov/pubmed/21983787	Genome-wide association study identifies three new melanoma susceptibility loci.	Melanoma
rs74911261	11	108486410	A	G	0	0	NA	NA	0	0.005	0	0	0	0	0.004	www.ncbi.nlm.nih.gov/pubmed/29058716	Identification of ten variants associated with risk of estrogen-receptor-negative breast cancer.	Breast cancer
rs74911261	11	108486410	A	G	0	0	NA	NA	0	0.005	0	0	0	0	0.004	www.ncbi.nlm.nih.gov/pubmed/29058716	Identification of ten variants associated with risk of estrogen-receptor-negative breast cancer.	Breast cancer (estrogen-receptor negative)
rs74911261	11	108486410	A	G	0	0	NA	NA	0	0.005	0	0	0	0	0.004	www.ncbi.nlm.nih.gov/pubmed/29058716	Identification of ten variants associated with risk of estrogen-receptor-negative breast cancer.	Breast Cancer in BRCA1 mutation carriers
rs3802842	11	111300984	C	A	0.391	0.445	0.8 (0.65, 0.99)	0.03943	0.352	0.318	0.388	0.354	0.374	0.46	0.455	www.ncbi.nlm.nih.gov/pubmed/25990418	A new GWAS and meta-analysis with 1000Genomes imputation identifies novel risk variants for colorectal cancer.	Colorectal cancer
rs3802842	11	111300984	C	A	0.391	0.445	0.8 (0.65, 0.99)	0.03943	0.352	0.318	0.388	0.354	0.374	0.46	0.455	www.ncbi.nlm.nih.gov/pubmed/26965516	Identification of Susceptibility Loci and Genes for Colorectal Cancer Risk.	Colorectal cancer
rs3802842	11	111300984	C	A	0.391	0.445	0.8 (0.65, 0.99)	0.03943	0.352	0.318	0.388	0.354	0.374	0.46	0.455	www.ncbi.nlm.nih.gov/pubmed/23266556	Identification of Genetic Susceptibility Loci for Colorectal Tumors in a Genome-Wide Meta-analysis.	Colorectal cancer
rs3802842	11	111300984	C	A	0.391	0.445	0.8 (0.65, 0.99)	0.03943	0.352	0.318	0.388	0.354	0.374	0.46	0.455	www.ncbi.nlm.nih.gov/pubmed/24836286	Large-scale genetic study in East Asians identifies six new loci associated with colorectal cancer risk.	Colorectal cancer
rs3802842	11	111300984	C	A	0.391	0.445	0.8 (0.65, 0.99)	0.03943	0.352	0.318	0.388	0.354	0.374	0.46	0.455	www.ncbi.nlm.nih.gov/pubmed/18372901	Genome-wide association scan identifies a colorectal cancer susceptibility locus on 11q23 and replicates risk loci at 8q24 and 18q21.	Colorectal cancer
rs3802842	11	111300984	C	A	0.391	0.445	0.8 (0.65, 0.99)	0.03943	0.352	0.318	0.388	0.354	0.374	0.46	0.455	www.ncbi.nlm.nih.gov/pubmed/21761138	Meta-analysis of new genome-wide association studies of colorectal cancer risk.	Colorectal cancer
rs3802842	11	111300984	C	A	0.391	0.445	0.8 (0.65, 0.99)	0.03943	0.352	0.318	0.388	0.354	0.374	0.46	0.455	www.ncbi.nlm.nih.gov/pubmed/26151821	Genome-wide association study of colorectal cancer identifies six new susceptibility loci.	Colorectal cancer
rs3802842	11	111300984	C	A	0.391	0.445	0.8 (0.65, 0.99)	0.03943	0.352	0.318	0.388	0.354	0.374	0.46	0.455	www.ncbi.nlm.nih.gov/pubmed/29917119	Novel Common Genetic Susceptibility Loci for Colorectal Cancer.	Colorectal cancer
rs735665	11	123490689	A	G	0.018	0.015	1.15 (0.51, 2.63)	0.7333	0.025	0.041	0.045	0.013	0.004	0.054	0.033	www.ncbi.nlm.nih.gov/pubmed/24292274	A genome-wide association study identifies multiple susceptibility loci for chronic lymphocytic leukemia.	Chronic lymphocytic leukemia
rs735665	11	123490689	A	G	0.018	0.015	1.15 (0.51, 2.63)	0.7333	0.025	0.041	0.045	0.013	0.004	0.054	0.033	www.ncbi.nlm.nih.gov/pubmed/22700719	Common variation at 6p21.31 (BAK1) influences the risk of chronic lymphocytic leukemia.	Chronic lymphocytic leukemia
rs735665	11	123490689	A	G	0.018	0.015	1.15 (0.51, 2.63)	0.7333	0.025	0.041	0.045	0.013	0.004	0.054	0.033	www.ncbi.nlm.nih.gov/pubmed/18758461	A genome-wide association study identifies six susceptibility loci for chronic lymphocytic leukemia.	Chronic lymphocytic leukemia
rs735665	11	123490689	A	G	0.018	0.015	1.15 (0.51, 2.63)	0.7333	0.025	0.041	0.045	0.013	0.004	0.054	0.033	www.ncbi.nlm.nih.gov/pubmed/23770605	Genome-wide association study identifies multiple risk loci for chronic lymphocytic leukemia.	Chronic lymphocytic leukemia
rs735665	11	123490689	A	G	0.018	0.015	1.15 (0.51, 2.63)	0.7333	0.025	0.041	0.045	0.013	0.004	0.054	0.033	www.ncbi.nlm.nih.gov/pubmed/20639881	Genome-wide association study of follicular lymphoma identifies a risk locus at 6p21.32.	Follicular lymphoma
rs10849033	12	4315956	G	A	0.55	0.524	1.11 (0.9, 1.37)	0.3276	0.521	0.55	0.487	0.504	0.365	0.559	0.471	www.ncbi.nlm.nih.gov/pubmed/19684603	Germline genomic variants associated with childhood acute lymphoblastic leukemia.	Acute lymphoblastic leukemia (childhood)
rs11064437	12	6872998	T	C	0.323	0.33	0.96 (0.77, 1.21)	0.7521	0.343	0.306	0.326	0.327	0.209	0.365	0.291	www.ncbi.nlm.nih.gov/pubmed/26965516	Identification of Susceptibility Loci and Genes for Colorectal Cancer Risk.	Colorectal cancer
rs708224	12	32283475	G	A	0.235	0.25	0.92 (0.72, 1.18)	0.5099	0.407	0.414	0.321	0.358	0.339	0.288	0.258	www.ncbi.nlm.nih.gov/pubmed/20686608	Genome-wide association study of pancreatic cancer in Japanese population.	Pancreatic cancer
rs7138803	12	49853685	A	G	0.183	0.158	1.2 (0.91, 1.58)	0.2062	0.097	0.1	0.126	0.147	0.113	0.212	0.205	www.ncbi.nlm.nih.gov/pubmed/28443625	Genome-wide meta-analysis of 241,258 adults accounting for smoking behaviour identifies novel loci for obesity traits.	BMI (adjusted for smoking behaviour)
rs7138803	12	49853685	A	G	0.183	0.158	1.2 (0.91, 1.58)	0.2062	0.097	0.1	0.126	0.147	0.113	0.212	0.205	www.ncbi.nlm.nih.gov/pubmed/28443625	Genome-wide meta-analysis of 241,258 adults accounting for smoking behaviour identifies novel loci for obesity traits.	BMI in smokers
rs7138803	12	49853685	A	G	0.183	0.158	1.2 (0.91, 1.58)	0.2062	0.097	0.1	0.126	0.147	0.113	0.212	0.205	www.ncbi.nlm.nih.gov/pubmed/28443625	Genome-wide meta-analysis of 241,258 adults accounting for smoking behaviour identifies novel loci for obesity traits.	Body mass index (joint analysis main effects and smoking interaction)
rs11169552	12	50761880	T	C	0.092	0.094	0.97 (0.68, 1.39)	0.8886	0.042	0.023	0.054	0.031	0.078	0.149	0.09	www.ncbi.nlm.nih.gov/pubmed/20972440	Meta-analysis of three genome-wide association studies identifies susceptibility loci for colorectal cancer at 1q41, 3q26.2, 12q13.13 and 20q13.33.	Colorectal cancer
rs902774	12	52880120	A	G	0.043	0.062	0.69 (0.43, 1.1)	0.1134	0.125	0.082	0.071	0.071	0.048	0.014	0.045	www.ncbi.nlm.nih.gov/pubmed/26034056	A large multiethnic genome-wide association study of prostate cancer identifies novel risk variants and substantial ethnic differences.	Prostate cancer
rs902774	12	52880120	A	G	0.043	0.062	0.69 (0.43, 1.1)	0.1134	0.125	0.082	0.071	0.071	0.048	0.014	0.045	www.ncbi.nlm.nih.gov/pubmed/21743057	Genome-wide association study identifies new prostate cancer susceptibility loci.	Prostate cancer
rs902774	12	52880120	A	G	0.043	0.062	0.69 (0.43, 1.1)	0.1134	0.125	0.082	0.071	0.071	0.048	0.014	0.045	www.ncbi.nlm.nih.gov/pubmed/29892016	Association analyses of more than 140,000 men identify 63 new prostate cancer susceptibility loci.	Prostate cancer
rs7969151	12	53765493	A	G	0.454	0.473	0.93 (0.75, 1.15)	0.4953	0.428	0.491	0.397	0.397	0.283	0.423	0.447	www.ncbi.nlm.nih.gov/pubmed/19340012	Genome-wide association study of tanning phenotype in a population of European ancestry.	Tanning
rs1443512	12	53948900	C	A	0.402	0.38	1.1 (0.89, 1.36)	0.3901	0.411	0.419	0.335	0.35	0.364	0.396	0.426	www.ncbi.nlm.nih.gov/pubmed/28443625	Genome-wide meta-analysis of 241,258 adults accounting for smoking behaviour identifies novel loci for obesity traits.	Waist-to-hip ratio adjusted for BMI (adjusted for smoking behaviour)
rs1443512	12	53948900	C	A	0.402	0.38	1.1 (0.89, 1.36)	0.3901	0.411	0.419	0.335	0.35	0.364	0.396	0.426	www.ncbi.nlm.nih.gov/pubmed/28443625	Genome-wide meta-analysis of 241,258 adults accounting for smoking behaviour identifies novel loci for obesity traits.	Waist-to-hip ratio adjusted for BMI (joint analysis main effects and smoking interaction)
rs1154865	12	73596057	G	C	0.223	0.247	0.87 (0.68, 1.12)	0.2846	0.205	0.213	0.185	0.168	0.171	0.203	0.202	www.ncbi.nlm.nih.gov/pubmed/17903305	A genome-wide association study of breast and prostate cancer in the NHLBIs Framingham Heart Study.	Breast cancer
rs1402279	12	77335605	C	T	0.139	0.163	0.83 (0.62, 1.11)	0.2016	0.178	0.153	0.14	0.137	0.25	0.113	0.143	www.ncbi.nlm.nih.gov/pubmed/19247474	Genome-wide and candidate gene association study of cigarette smoking behaviors.	Smoking behavior
rs17249754	12	89666809	A	G	0.177	0.17	1.06 (0.8, 1.39)	0.6964	0.097	0.126	0.152	0.133	0.126	0.234	0.135	www.ncbi.nlm.nih.gov/pubmed/29455858	A Large-Scale Multi-ancestry Genome-wide Study Accounting for Smoking Behavior Identifies Multiple Significant Loci for Blood Pressure.	Diastolic blood pressure (cigarette smoking interaction)
rs17249754	12	89666809	A	G	0.177	0.17	1.06 (0.8, 1.39)	0.6964	0.097	0.126	0.152	0.133	0.126	0.234	0.135	www.ncbi.nlm.nih.gov/pubmed/29455858	A Large-Scale Multi-ancestry Genome-wide Study Accounting for Smoking Behavior Identifies Multiple Significant Loci for Blood Pressure.	Systolic blood pressure (cigarette smoking interaction)
rs1847461	12	90683731	A	G	0.028	0.027	1.01 (0.54, 1.91)	0.9708	0.072	0.059	0.045	0.058	0.035	0.005	0.025	www.ncbi.nlm.nih.gov/pubmed/19247474	Genome-wide and candidate gene association study of cigarette smoking behaviors.	Smoking behavior
rs1878022	12	108305255	C	T	0.13	0.118	1.11 (0.81, 1.53)	0.5107	0.141	0.158	0.112	0.111	0.184	0.158	0.156	www.ncbi.nlm.nih.gov/pubmed/21483023	Genome-wide association study of survival in non-small cell lung cancer patients receiving platinum-based chemotherapy.	Response to platinum-based chemotherapy in non-small-cell lung cancer
rs10861905	12	108373556	A	C	0.133	0.12	1.13 (0.82, 1.54)	0.4576	0.14	0.126	0.107	0.102	0.167	0.131	0.115	www.ncbi.nlm.nih.gov/pubmed/20932654	Genome-wide association study to identify single nucleotide polymorphisms (SNPs) associated with the development of erectile dysfunction in African-American men after radiotherapy for prostate cancer.	Erectile dysfunction and prostate cancer treatment
rs35444	12	115114632	G	A	0.388	0.382	1.03 (0.83, 1.27)	0.8111	0.466	0.383	0.411	0.434	0.444	0.342	0.365	www.ncbi.nlm.nih.gov/pubmed/29455858	A Large-Scale Multi-ancestry Genome-wide Study Accounting for Smoking Behavior Identifies Multiple Significant Loci for Blood Pressure.	Diastolic blood pressure (cigarette smoking interaction)
rs35444	12	115114632	G	A	0.388	0.382	1.03 (0.83, 1.27)	0.8111	0.466	0.383	0.411	0.434	0.444	0.342	0.365	www.ncbi.nlm.nih.gov/pubmed/29455858	A Large-Scale Multi-ancestry Genome-wide Study Accounting for Smoking Behavior Identifies Multiple Significant Loci for Blood Pressure.	Systolic blood pressure (cigarette smoking interaction)
rs7315438	12	115453598	C	T	0.237	0.24	0.99 (0.77, 1.26)	0.9129	0.162	0.162	0.201	0.168	0.274	0.332	0.262	www.ncbi.nlm.nih.gov/pubmed/21761138	Meta-analysis of new genome-wide association studies of colorectal cancer risk.	Colorectal cancer
rs2089222	12	116564853	A	G	0.228	0.247	0.9 (0.71, 1.15)	0.4195	0.318	0.302	0.255	0.261	0.304	0.225	0.205	www.ncbi.nlm.nih.gov/pubmed/19684603	Germline genomic variants associated with childhood acute lymphoblastic leukemia.	Acute lymphoblastic leukemia (childhood)
rs7310409	12	120987058	A	G	0.186	0.175	1.08 (0.82, 1.42)	0.5713	0.335	0.409	0.299	0.297	0.32	0.216	0.176	www.ncbi.nlm.nih.gov/pubmed/26098869	Common variation at 2p13.3, 3q29, 7p13 and 17q25.1 associated with susceptibility to pancreatic cancer.	Pancreatic cancer
rs753955	13	23719720	G	A	0.096	0.062	1.62 (1.09, 2.43)	0.01738	0.114	0.077	0.076	0.125	0.109	0.114	0.115	www.ncbi.nlm.nih.gov/pubmed/21725308	A genome-wide association study identifies two new lung cancer susceptibility loci at 13q12.12 and 22q12.2 in Han Chinese.	Lung cancer
rs7097	13	27623299	T	C	0.05	0.041	1.23 (0.74, 2.03)	0.4314	0.034	0.041	0.027	0.018	0.039	0.05	0.029	www.ncbi.nlm.nih.gov/pubmed/21471979	Common variants on 14q32 and 13q12 are associated with DLBCL susceptibility.	Large B-cell lymphoma
rs12429545	13	53528071	A	G	0.029	0.039	0.72 (0.41, 1.28)	0.2656	0.017	0.018	0.009	0.027	0.013	0.014	0.02	www.ncbi.nlm.nih.gov/pubmed/28443625	Genome-wide meta-analysis of 241,258 adults accounting for smoking behaviour identifies novel loci for obesity traits.	BMI (adjusted for smoking behaviour)
rs12429545	13	53528071	A	G	0.029	0.039	0.72 (0.41, 1.28)	0.2656	0.017	0.018	0.009	0.027	0.013	0.014	0.02	www.ncbi.nlm.nih.gov/pubmed/28443625	Genome-wide meta-analysis of 241,258 adults accounting for smoking behaviour identifies novel loci for obesity traits.	Body mass index (joint analysis main effects and smoking interaction)
rs1585440	13	65907683	T	G	0.111	0.098	1.15 (0.81, 1.62)	0.4293	0.083	0.136	0.101	0.131	0.096	0.093	0.088	www.ncbi.nlm.nih.gov/pubmed/20686608	Genome-wide association study of pancreatic cancer in Japanese population.	Pancreatic cancer
rs9600079	13	73154002	G	T	0.464	0.38	1.41 (1.14, 1.75)	0.00142	0.423	0.449	0.423	0.464	0.561	0.459	0.454	www.ncbi.nlm.nih.gov/pubmed/20676098	Genome-wide association study identifies five new susceptibility loci for prostate cancer in the Japanese population.	Prostate cancer
rs9600079	13	73154002	G	T	0.464	0.38	1.41 (1.14, 1.75)	0.00142	0.423	0.449	0.423	0.464	0.561	0.459	0.454	www.ncbi.nlm.nih.gov/pubmed/26443449	Large-scale association analysis in Asians identifies new susceptibility loci for prostate cancer.	Prostate cancer
rs9543325	13	73342491	T	C	0.019	0.029	0.64 (0.32, 1.26)	0.1963	0.017	0.005	0.004	0.031	0.109	0.009	0.037	www.ncbi.nlm.nih.gov/pubmed/20101243	A genome-wide association study identifies pancreatic cancer susceptibility loci on chromosomes 13q22.1, 1q32.1 and 5p15.33.	Pancreatic cancer
rs9543325	13	73342491	T	C	0.019	0.029	0.64 (0.32, 1.26)	0.1963	0.017	0.005	0.004	0.031	0.109	0.009	0.037	www.ncbi.nlm.nih.gov/pubmed/26098869	Common variation at 2p13.3, 3q29, 7p13 and 17q25.1 associated with susceptibility to pancreatic cancer.	Pancreatic cancer
rs9543325	13	73342491	T	C	0.019	0.029	0.64 (0.32, 1.26)	0.1963	0.017	0.005	0.004	0.031	0.109	0.009	0.037	www.ncbi.nlm.nih.gov/pubmed/29422604	Genome-wide meta-analysis identifies five new susceptibility loci for pancreatic cancer.	Pancreatic cancer
rs9543325	13	73342491	T	C	0.019	0.029	0.64 (0.32, 1.26)	0.1963	0.017	0.005	0.004	0.031	0.109	0.009	0.037	www.ncbi.nlm.nih.gov/pubmed/25086665	Genome-wide association study identifies multiple susceptibility loci for pancreatic cancer.	Pancreatic cancer
rs2039553	13	79725587	A	G	0.436	0.466	0.89 (0.72, 1.1)	0.2713	0.342	0.311	0.38	0.425	0.355	0.418	0.41	www.ncbi.nlm.nih.gov/pubmed/20686608	Genome-wide association study of pancreatic cancer in Japanese population.	Pancreatic cancer
rs2352028	13	91792975	C	T	0.409	0.392	1.07 (0.87, 1.33)	0.5148	0.449	0.396	0.288	0.362	0.409	0.432	0.357	www.ncbi.nlm.nih.gov/pubmed/20304703	Genetic variants and risk of lung cancer in never smokers: a genome-wide association study.	Lung cancer
rs1926657	13	95222702	T	C	0.414	0.466	0.81 (0.66, 1)	0.04725	0.301	0.3	0.317	0.389	0.3	0.419	0.426	www.ncbi.nlm.nih.gov/pubmed/17903305	A genome-wide association study of breast and prostate cancer in the NHLBIs Framingham Heart Study.	Breast cancer
rs7335046	13	99389484	G	C	0.273	0.327	0.77 (0.62, 0.97)	0.02655	0.373	0.464	0.315	0.358	0.3	0.396	0.307	www.ncbi.nlm.nih.gov/pubmed/21700618	Genome-wide association study identifies novel alleles associated with risk of cutaneous basal cell carcinoma and squamous cell carcinoma.	Basal cell carcinoma
rs912969	13	103214754	T	C	0.45	0.438	1.05 (0.85, 1.29)	0.6561	0.53	0.468	0.446	0.46	0.43	0.455	0.508	www.ncbi.nlm.nih.gov/pubmed/19247474	Genome-wide and candidate gene association study of cigarette smoking behaviors.	Smoking behavior
rs1529276	13	103275657	A	T	0.044	0.05	0.89 (0.54, 1.45)	0.6346	0.047	0.063	0.031	0.031	0.087	0.072	0.066	www.ncbi.nlm.nih.gov/pubmed/17903305	A genome-wide association study of breast and prostate cancer in the NHLBIs Framingham Heart Study.	Prostate cancer
rs2239633	14	23119848	A	G	0.142	0.13	1.1 (0.81, 1.5)	0.5196	0.161	0.144	0.112	0.131	0.139	0.171	0.193	www.ncbi.nlm.nih.gov/pubmed/23996088	Variation at 10p12.2 and 10p14 influences risk of childhood B-cell acute lymphoblastic leukemia and phenotype.	Acute lymphoblastic leukemia (B-cell precursor)
rs2239633	14	23119848	A	G	0.142	0.13	1.1 (0.81, 1.5)	0.5196	0.161	0.144	0.112	0.131	0.139	0.171	0.193	www.ncbi.nlm.nih.gov/pubmed/29348612	GWAS in childhood acute lymphoblastic leukemia reveals novel genetic associations at chromosomes 17q12 and 8q24.21.	Acute lymphoblastic leukemia (childhood)
rs2239633	14	23119848	A	G	0.142	0.13	1.1 (0.81, 1.5)	0.5196	0.161	0.144	0.112	0.131	0.139	0.171	0.193	www.ncbi.nlm.nih.gov/pubmed/19684604	Loci on 7p12.2, 10q21.2 and 14q11.2 are associated with risk of childhood acute lymphoblastic leukemia.	Acute lymphoblastic leukemia (childhood)
rs2239633	14	23119848	A	G	0.142	0.13	1.1 (0.81, 1.5)	0.5196	0.161	0.144	0.112	0.131	0.139	0.171	0.193	www.ncbi.nlm.nih.gov/pubmed/22076464	Identification of germline susceptibility loci in ETV6-RUNX1-rearranged childhood acute lymphoblastic leukemia.	Acute lymphoblastic leukemia (childhood)
rs2239633	14	23119848	A	G	0.142	0.13	1.1 (0.81, 1.5)	0.5196	0.161	0.144	0.112	0.131	0.139	0.171	0.193	www.ncbi.nlm.nih.gov/pubmed/29632299	Genome-wide association study identifies susceptibility loci for B-cell childhood acute lymphoblastic leukemia.	Acute lymphoblastic leukemia in childhood (B cell precursor)
rs944289	14	36180040	T	C	0.12	0.101	1.21 (0.86, 1.69)	0.2648	0.148	0.108	0.147	0.15	0.13	0.104	0.107	www.ncbi.nlm.nih.gov/pubmed/19198613	Common variants on 9q22.33 and 14q13.3 predispose to thyroid cancer in European populations.	Thyroid cancer
rs4444235	14	53944201	C	T	0.268	0.241	1.15 (0.91, 1.47)	0.2477	0.369	0.341	0.29	0.27	0.363	0.225	0.203	www.ncbi.nlm.nih.gov/pubmed/19011631	Meta-analysis of genome-wide association data identifies four new susceptibility loci for colorectal cancer.	Colorectal cancer
rs4444235	14	53944201	C	T	0.268	0.241	1.15 (0.91, 1.47)	0.2477	0.369	0.341	0.29	0.27	0.363	0.225	0.203	www.ncbi.nlm.nih.gov/pubmed/26151821	Genome-wide association study of colorectal cancer identifies six new susceptibility loci.	Colorectal cancer
rs4444235	14	53944201	C	T	0.268	0.241	1.15 (0.91, 1.47)	0.2477	0.369	0.341	0.29	0.27	0.363	0.225	0.203	www.ncbi.nlm.nih.gov/pubmed/29917119	Novel Common Genetic Susceptibility Loci for Colorectal Cancer.	Colorectal cancer
rs7144018	14	57140349	T	C	0.099	0.094	1.05 (0.74, 1.5)	0.775	0.14	0.144	0.121	0.137	0.174	0.225	0.086	www.ncbi.nlm.nih.gov/pubmed/23502783	The CCND1 c.870G>A polymorphism is a risk factor for t(11;14)(q13;q32) multiple myeloma.	Multiple myeloma (IgH translocation)
rs2268983	14	68941980	G	A	0.124	0.132	0.93 (0.68, 1.27)	0.6643	0.188	0.167	0.112	0.089	0.17	0.171	0.123	www.ncbi.nlm.nih.gov/pubmed/19247474	Genome-wide and candidate gene association study of cigarette smoking behaviors.	Smoking behavior
rs12100561	14	89834691	A	G	0.444	0.468	0.91 (0.74, 1.12)	0.3639	0.542	0.487	0.491	0.469	0.474	0.437	0.439	www.ncbi.nlm.nih.gov/pubmed/21105107	Genetic variations at loci involved in the immune response are risk factors for hepatocellular carcinoma.	Hepatocellular carcinoma
rs17094273	14	96637470	A	G	0.283	0.317	0.85 (0.68, 1.07)	0.1599	0.329	0.305	0.25	0.302	0.259	0.282	0.277	www.ncbi.nlm.nih.gov/pubmed/19340012	Genome-wide association study of tanning phenotype in a population of European ancestry.	Tanning
rs1471356	14	97836994	G	A	0.493	0.503	0.96 (0.78, 1.18)	0.7044	0.394	0.333	0.348	0.389	0.404	0.432	0.439	www.ncbi.nlm.nih.gov/pubmed/20923822	Radiation pharmacogenomics: a genome-wide association approach to identify radiation response biomarkers using human lymphoblastoid cell lines.	Radiation response
rs751837	14	103018488	T	C	0.315	0.32	0.98 (0.78, 1.22)	0.8286	0.359	0.373	0.384	0.509	0.391	0.306	0.291	www.ncbi.nlm.nih.gov/pubmed/21471979	Common variants on 14q32 and 13q12 are associated with DLBCL susceptibility.	Large B-cell lymphoma
rs4778138	15	28090674	A	G	0.184	0.204	0.88 (0.68, 1.15)	0.3454	0.288	0.293	0.295	0.199	0.326	0.131	0.168	www.ncbi.nlm.nih.gov/pubmed/26237428	Genome-wide meta-analysis identifies five new susceptibility loci for cutaneous malignant melanoma.	Cutaneous malignant melanoma
rs4778138	15	28090674	A	G	0.184	0.204	0.88 (0.68, 1.15)	0.3454	0.288	0.293	0.295	0.199	0.326	0.131	0.168	www.ncbi.nlm.nih.gov/pubmed/28212542	Two-stage genome-wide association study identifies a novel susceptibility locus associated with melanoma.	Melanoma
rs1667394	15	28285036	T	C	0.03	0.027	1.09 (0.58, 2.05)	0.7757	0.064	0.059	0.041	0.031	0.144	0.027	0.033	www.ncbi.nlm.nih.gov/pubmed/29739929	Genome-wide association study in 176,678 Europeans reveals genetic loci for tanning response to sun exposure.	Low tan response
rs4779584	15	32702555	C	T	0.467	0.524	0.8 (0.65, 0.98)	0.03111	0.377	0.351	0.335	0.341	0.339	0.514	0.479	www.ncbi.nlm.nih.gov/pubmed/23266556	Identification of Genetic Susceptibility Loci for Colorectal Tumors in a Genome-Wide Meta-analysis.	Colorectal cancer
rs4779584	15	32702555	C	T	0.467	0.524	0.8 (0.65, 0.98)	0.03111	0.377	0.351	0.335	0.341	0.339	0.514	0.479	www.ncbi.nlm.nih.gov/pubmed/18372905	A genome-wide association study identifies colorectal cancer susceptibility loci on chromosomes 10p14 and 8q23.3.	Colorectal cancer
rs4779584	15	32702555	C	T	0.467	0.524	0.8 (0.65, 0.98)	0.03111	0.377	0.351	0.335	0.341	0.339	0.514	0.479	www.ncbi.nlm.nih.gov/pubmed/21761138	Meta-analysis of new genome-wide association studies of colorectal cancer risk.	Colorectal cancer
rs4779584	15	32702555	C	T	0.467	0.524	0.8 (0.65, 0.98)	0.03111	0.377	0.351	0.335	0.341	0.339	0.514	0.479	www.ncbi.nlm.nih.gov/pubmed/26151821	Genome-wide association study of colorectal cancer identifies six new susceptibility loci.	Colorectal cancer
rs1834640	15	48099968	A	G	0.052	0.062	0.84 (0.54, 1.31)	0.4342	0.008	0.005	0.009	0.022	0.113	0.063	0.033	www.ncbi.nlm.nih.gov/pubmed/17999355	A genomewide association study of skin pigmentation in a South Asian population.	Skin pigmentation
rs1876206	15	48608389	C	T	0.07	0.067	1.05 (0.69, 1.59)	0.8195	0.051	0.055	0.098	0.027	0.048	0.046	0.067	www.ncbi.nlm.nih.gov/pubmed/17903305	A genome-wide association study of breast and prostate cancer in the NHLBIs Framingham Heart Study.	Breast cancer
rs7176508	15	69726651	A	G	0.245	0.204	1.27 (0.99, 1.63)	0.06451	0.208	0.236	0.174	0.226	0.187	0.162	0.205	www.ncbi.nlm.nih.gov/pubmed/24292274	A genome-wide association study identifies multiple susceptibility loci for chronic lymphocytic leukemia.	Chronic lymphocytic leukemia
rs7176508	15	69726651	A	G	0.245	0.204	1.27 (0.99, 1.63)	0.06451	0.208	0.236	0.174	0.226	0.187	0.162	0.205	www.ncbi.nlm.nih.gov/pubmed/22700719	Common variation at 6p21.31 (BAK1) influences the risk of chronic lymphocytic leukemia.	Chronic lymphocytic leukemia
rs7176508	15	69726651	A	G	0.245	0.204	1.27 (0.99, 1.63)	0.06451	0.208	0.236	0.174	0.226	0.187	0.162	0.205	www.ncbi.nlm.nih.gov/pubmed/18758461	A genome-wide association study identifies six susceptibility loci for chronic lymphocytic leukemia.	Chronic lymphocytic leukemia
rs7176508	15	69726651	A	G	0.245	0.204	1.27 (0.99, 1.63)	0.06451	0.208	0.236	0.174	0.226	0.187	0.162	0.205	www.ncbi.nlm.nih.gov/pubmed/23770605	Genome-wide association study identifies multiple risk loci for chronic lymphocytic leukemia.	Chronic lymphocytic leukemia
rs1378942	15	74785026	A	C	0.009	0.014	0.64 (0.24, 1.73)	0.3783	0	0.009	0.004	0.004	0.03	0.045	0.016	www.ncbi.nlm.nih.gov/pubmed/29455858	A Large-Scale Multi-ancestry Genome-wide Study Accounting for Smoking Behavior Identifies Multiple Significant Loci for Blood Pressure.	Diastolic blood pressure (cigarette smoking interaction)
rs1378942	15	74785026	A	C	0.009	0.014	0.64 (0.24, 1.73)	0.3783	0	0.009	0.004	0.004	0.03	0.045	0.016	www.ncbi.nlm.nih.gov/pubmed/29455858	A Large-Scale Multi-ancestry Genome-wide Study Accounting for Smoking Behavior Identifies Multiple Significant Loci for Blood Pressure.	Systolic blood pressure (cigarette smoking interaction)
rs6495122	15	74833304	C	A	0.215	0.228	0.92 (0.72, 1.19)	0.5418	0.214	0.288	0.185	0.162	0.196	0.27	0.265	www.ncbi.nlm.nih.gov/pubmed/29455858	A Large-Scale Multi-ancestry Genome-wide Study Accounting for Smoking Behavior Identifies Multiple Significant Loci for Blood Pressure.	Diastolic blood pressure (cigarette smoking interaction)
rs6495122	15	74833304	C	A	0.215	0.228	0.92 (0.72, 1.19)	0.5418	0.214	0.288	0.185	0.162	0.196	0.27	0.265	www.ncbi.nlm.nih.gov/pubmed/29455858	A Large-Scale Multi-ancestry Genome-wide Study Accounting for Smoking Behavior Identifies Multiple Significant Loci for Blood Pressure.	Systolic blood pressure (cigarette smoking interaction)
rs8034191	15	78513681	C	T	0.12	0.13	0.91 (0.66, 1.24)	0.5521	0.157	0.171	0.112	0.071	0.165	0.126	0.148	www.ncbi.nlm.nih.gov/pubmed/19654303	Deciphering the impact of common genetic variation on lung cancer risk: a genome-wide association study.	Lung cancer
rs8034191	15	78513681	C	T	0.12	0.13	0.91 (0.66, 1.24)	0.5521	0.157	0.171	0.112	0.071	0.165	0.126	0.148	www.ncbi.nlm.nih.gov/pubmed/18385676	Genome-wide association scan of tag SNPs identifies a susceptibility locus for lung cancer at 15q25.1.	Lung cancer
rs8034191	15	78513681	C	T	0.12	0.13	0.91 (0.66, 1.24)	0.5521	0.157	0.171	0.112	0.071	0.165	0.126	0.148	www.ncbi.nlm.nih.gov/pubmed/18780872	Familial aggregation of common sequence variants on 15q24-25.1 in lung cancer.	Lung cancer
rs8034191	15	78513681	C	T	0.12	0.13	0.91 (0.66, 1.24)	0.5521	0.157	0.171	0.112	0.071	0.165	0.126	0.148	www.ncbi.nlm.nih.gov/pubmed/18385738	A susceptibility locus for lung cancer maps to nicotinic acetylcholine receptor subunit genes on 15q25.	Lung cancer
rs4246302	15	100147762	G	A	0.121	0.125	0.96 (0.7, 1.32)	0.8113	0.14	0.182	0.122	0.112	0.175	0.127	0.128	www.ncbi.nlm.nih.gov/pubmed/28443625	Genome-wide meta-analysis of 241,258 adults accounting for smoking behaviour identifies novel loci for obesity traits.	Waist circumference adjusted for BMI (adjusted for smoking behaviour)
rs61743495	16	1434454	C	T	0.11	0.114	0.96 (0.69, 1.34)	0.8094	0.17	0.186	0.144	0.116	0.144	0.105	0.096	www.ncbi.nlm.nih.gov/pubmed/26053186	Mercapturic Acids Derived from the Toxicants Acrolein and Crotonaldehyde in the Urine of Cigarette Smokers from Five Ethnic Groups with Differing Risks for Lung Cancer.	3-hydroxy-1-methylpropylmercapturic acid levels in smokers
rs3112740	16	7786295	A	C	0.05	0.046	1.08 (0.66, 1.77)	0.7485	0.102	0.09	0.041	0.062	0.057	0.063	0.045	www.ncbi.nlm.nih.gov/pubmed/19247474	Genome-wide and candidate gene association study of cigarette smoking behaviors.	Smoking behavior
rs3803662	16	52552429	G	A	0.406	0.378	1.12 (0.91, 1.39)	0.2923	0.386	0.487	0.478	0.412	0.368	0.396	0.41	www.ncbi.nlm.nih.gov/pubmed/24143190	Genome-wide association study of breast cancer in the Japanese population.	Breast cancer
rs3803662	16	52552429	G	A	0.406	0.378	1.12 (0.91, 1.39)	0.2923	0.386	0.487	0.478	0.412	0.368	0.396	0.41	www.ncbi.nlm.nih.gov/pubmed/20453838	Genome-wide association study identifies five new breast cancer susceptibility loci.	Breast cancer
rs3803662	16	52552429	G	A	0.406	0.378	1.12 (0.91, 1.39)	0.2923	0.386	0.487	0.478	0.412	0.368	0.396	0.41	www.ncbi.nlm.nih.gov/pubmed/20872241	A combined analysis of genome-wide association studies in breast cancer.	Breast cancer
rs3803662	16	52552429	G	A	0.406	0.378	1.12 (0.91, 1.39)	0.2923	0.386	0.487	0.478	0.412	0.368	0.396	0.41	www.ncbi.nlm.nih.gov/pubmed/19330030	A multistage genome-wide association study in breast cancer identifies two new risk alleles at 1p11.2 and 14q24.1 (RAD51L1).	Breast cancer
rs3803662	16	52552429	G	A	0.406	0.378	1.12 (0.91, 1.39)	0.2923	0.386	0.487	0.478	0.412	0.368	0.396	0.41	www.ncbi.nlm.nih.gov/pubmed/17529974	Common variants on chromosomes 2q35 and 16q12 confer susceptibility to estrogen receptor-positive breast cancer.	Breast cancer
rs3803662	16	52552429	G	A	0.406	0.378	1.12 (0.91, 1.39)	0.2923	0.386	0.487	0.478	0.412	0.368	0.396	0.41	www.ncbi.nlm.nih.gov/pubmed/17529967	Genome-wide association study identifies novel breast cancer susceptibility loci.	Breast cancer
rs3803662	16	52552429	G	A	0.406	0.378	1.12 (0.91, 1.39)	0.2923	0.386	0.487	0.478	0.412	0.368	0.396	0.41	www.ncbi.nlm.nih.gov/pubmed/23535733	Genome-wide association studies identify four ER negative-specific breast cancer risk loci.	Breast cancer
rs3803662	16	52552429	G	A	0.406	0.378	1.12 (0.91, 1.39)	0.2923	0.386	0.487	0.478	0.412	0.368	0.396	0.41	www.ncbi.nlm.nih.gov/pubmed/25751625	Genome-wide association analysis of more than 120,000 individuals identifies 15 new susceptibility loci for breast cancer.	Breast cancer
rs3803662	16	52552429	G	A	0.406	0.378	1.12 (0.91, 1.39)	0.2923	0.386	0.487	0.478	0.412	0.368	0.396	0.41	www.ncbi.nlm.nih.gov/pubmed/23535729	Large-scale genotyping identifies 41 new loci associated with breast cancer risk.	Breast cancer
rs3803662	16	52552429	G	A	0.406	0.378	1.12 (0.91, 1.39)	0.2923	0.386	0.487	0.478	0.412	0.368	0.396	0.41	www.ncbi.nlm.nih.gov/pubmed/23001122	Genome-wide association study identifies a common variant in RAD51B associated with male breast cancer risk.	Breast cancer (male)
rs3803662	16	52552429	G	A	0.406	0.378	1.12 (0.91, 1.39)	0.2923	0.386	0.487	0.478	0.412	0.368	0.396	0.41	www.ncbi.nlm.nih.gov/pubmed/23544012	Identification of a BRCA2-specific modifier locus at 6p24 related to breast cancer risk.	Breast cancer in BRCA2 mutation carriers
rs4784227	16	52565276	T	C	0.018	0.021	0.86 (0.4, 1.83)	0.6972	0.013	0.023	0.018	0.022	0.061	0.018	0.033	www.ncbi.nlm.nih.gov/pubmed/30323354	BRCA1/2-negative, high-risk breast cancers (BRCAX) for Asian women: genetic susceptibility loci and their potential impacts.	BRCA1/2-negative high-risk breast cancer
rs4784227	16	52565276	T	C	0.018	0.021	0.86 (0.4, 1.83)	0.6972	0.013	0.023	0.018	0.022	0.061	0.018	0.033	www.ncbi.nlm.nih.gov/pubmed/25327703	Genome-wide association study of breast cancer in Latinas identifies novel protective variants on 6q25.	Breast cancer
rs4784227	16	52565276	T	C	0.018	0.021	0.86 (0.4, 1.83)	0.6972	0.013	0.023	0.018	0.022	0.061	0.018	0.033	www.ncbi.nlm.nih.gov/pubmed/20585626	Identification of a functional genetic variant at 16q12.1 for breast cancer risk: results from the Asia Breast Cancer Consortium.	Breast cancer
rs4784227	16	52565276	T	C	0.018	0.021	0.86 (0.4, 1.83)	0.6972	0.013	0.023	0.018	0.022	0.061	0.018	0.033	www.ncbi.nlm.nih.gov/pubmed/27117709	Identification of four novel susceptibility loci for oestrogen receptor negative breast cancer.	Breast cancer
rs4784227	16	52565276	T	C	0.018	0.021	0.86 (0.4, 1.83)	0.6972	0.013	0.023	0.018	0.022	0.061	0.018	0.033	www.ncbi.nlm.nih.gov/pubmed/29059683	Association analysis identifies 65 new breast cancer risk loci.	Breast cancer
rs4784227	16	52565276	T	C	0.018	0.021	0.86 (0.4, 1.83)	0.6972	0.013	0.023	0.018	0.022	0.061	0.018	0.033	www.ncbi.nlm.nih.gov/pubmed/27117709	Identification of four novel susceptibility loci for oestrogen receptor negative breast cancer.	Breast cancer (estrogen-receptor negative)
rs4784227	16	52565276	T	C	0.018	0.021	0.86 (0.4, 1.83)	0.6972	0.013	0.023	0.018	0.022	0.061	0.018	0.033	www.ncbi.nlm.nih.gov/pubmed/29058716	Identification of ten variants associated with risk of estrogen-receptor-negative breast cancer.	Breast cancer (estrogen-receptor negative)
rs4784227	16	52565276	T	C	0.018	0.021	0.86 (0.4, 1.83)	0.6972	0.013	0.023	0.018	0.022	0.061	0.018	0.033	www.ncbi.nlm.nih.gov/pubmed/28864454	Genome-Wide Testing of Exonic Variants and Breast Cancer Risk in the California Teachers Study.	Breast cancer (estrogen-receptor positive)
rs3112612	16	52601252	A	G	0.397	0.406	0.96 (0.78, 1.19)	0.7316	0.415	0.446	0.402	0.416	0.37	0.419	0.409	www.ncbi.nlm.nih.gov/pubmed/21263130	Novel breast cancer susceptibility locus at 9q31.2: results of a genome-wide association study.	Breast cancer
rs1558902	16	53769662	A	T	0.042	0.057	0.74 (0.46, 1.19)	0.2113	0.038	0.055	0.036	0.072	0.035	0.032	0.033	www.ncbi.nlm.nih.gov/pubmed/28443625	Genome-wide meta-analysis of 241,258 adults accounting for smoking behaviour identifies novel loci for obesity traits.	BMI (adjusted for smoking behaviour)
rs1558902	16	53769662	A	T	0.042	0.057	0.74 (0.46, 1.19)	0.2113	0.038	0.055	0.036	0.072	0.035	0.032	0.033	www.ncbi.nlm.nih.gov/pubmed/28443625	Genome-wide meta-analysis of 241,258 adults accounting for smoking behaviour identifies novel loci for obesity traits.	BMI in smokers
rs1558902	16	53769662	A	T	0.042	0.057	0.74 (0.46, 1.19)	0.2113	0.038	0.055	0.036	0.072	0.035	0.032	0.033	www.ncbi.nlm.nih.gov/pubmed/28443625	Genome-wide meta-analysis of 241,258 adults accounting for smoking behaviour identifies novel loci for obesity traits.	Body mass index (joint analysis main effects and smoking interaction)
rs17817449	16	53779455	G	T	0.378	0.428	0.81 (0.66, 1)	0.05426	0.441	0.427	0.375	0.42	0.313	0.344	0.373	www.ncbi.nlm.nih.gov/pubmed/23535733	Genome-wide association studies identify four ER negative-specific breast cancer risk loci.	Breast cancer
rs17817449	16	53779455	G	T	0.378	0.428	0.81 (0.66, 1)	0.05426	0.441	0.427	0.375	0.42	0.313	0.344	0.373	www.ncbi.nlm.nih.gov/pubmed/25751625	Genome-wide association analysis of more than 120,000 individuals identifies 15 new susceptibility loci for breast cancer.	Breast cancer
rs17817449	16	53779455	G	T	0.378	0.428	0.81 (0.66, 1)	0.05426	0.441	0.427	0.375	0.42	0.313	0.344	0.373	www.ncbi.nlm.nih.gov/pubmed/23535729	Large-scale genotyping identifies 41 new loci associated with breast cancer risk.	Breast cancer
rs17817449	16	53779455	G	T	0.378	0.428	0.81 (0.66, 1)	0.05426	0.441	0.427	0.375	0.42	0.313	0.344	0.373	www.ncbi.nlm.nih.gov/pubmed/27117709	Identification of four novel susceptibility loci for oestrogen receptor negative breast cancer.	Breast cancer
rs17817449	16	53779455	G	T	0.378	0.428	0.81 (0.66, 1)	0.05426	0.441	0.427	0.375	0.42	0.313	0.344	0.373	www.ncbi.nlm.nih.gov/pubmed/29059683	Association analysis identifies 65 new breast cancer risk loci.	Breast cancer
rs17817449	16	53779455	G	T	0.378	0.428	0.81 (0.66, 1)	0.05426	0.441	0.427	0.375	0.42	0.313	0.344	0.373	www.ncbi.nlm.nih.gov/pubmed/27117709	Identification of four novel susceptibility loci for oestrogen receptor negative breast cancer.	Breast cancer (estrogen-receptor negative)
rs17817449	16	53779455	G	T	0.378	0.428	0.81 (0.66, 1)	0.05426	0.441	0.427	0.375	0.42	0.313	0.344	0.373	www.ncbi.nlm.nih.gov/pubmed/29058716	Identification of ten variants associated with risk of estrogen-receptor-negative breast cancer.	Breast cancer (estrogen-receptor negative)
rs8050871	16	71475893	C	G	0.343	0.377	0.86 (0.69, 1.07)	0.1794	0.403	0.441	0.505	0.428	0.425	0.383	0.363	www.ncbi.nlm.nih.gov/pubmed/29059683	Association analysis identifies 65 new breast cancer risk loci.	Breast cancer
rs10871290	16	74438798	T	C	0.509	0.517	0.97 (0.79, 1.19)	0.7565	0.47	0.455	0.527	0.54	0.461	0.428	0.455	www.ncbi.nlm.nih.gov/pubmed/18463975	A pilot genome-wide association study of early-onset breast cancer.	Breast cancer
rs7193541	16	74630845	T	C	0.503	0.569	0.77 (0.62, 0.95)	0.01397	0.394	0.455	0.473	0.478	0.452	0.568	0.516	www.ncbi.nlm.nih.gov/pubmed/27363682	Genome-wide association study identifies multiple susceptibility loci for multiple myeloma.	Multiple myeloma
rs2859631	16	78597897	G	A	0.304	0.289	1.07 (0.85, 1.35)	0.5538	0.203	0.199	0.239	0.252	0.196	0.248	0.281	www.ncbi.nlm.nih.gov/pubmed/20923822	Radiation pharmacogenomics: a genome-wide association approach to identify radiation response biomarkers using human lymphoblastoid cell lines.	Radiation response
rs2925979	16	81501185	T	C	0.335	0.306	1.14 (0.91, 1.42)	0.2547	0.318	0.286	0.299	0.357	0.261	0.284	0.291	www.ncbi.nlm.nih.gov/pubmed/28443625	Genome-wide meta-analysis of 241,258 adults accounting for smoking behaviour identifies novel loci for obesity traits.	Waist-to-hip ratio adjusted for BMI (adjusted for smoking behaviour)
rs391525	16	85910833	G	A	0.482	0.493	0.96 (0.78, 1.18)	0.6817	0.42	0.428	0.446	0.385	0.483	0.509	0.512	www.ncbi.nlm.nih.gov/pubmed/21131588	Genome-wide association study identifies a novel susceptibility locus at 6p21.3 among familial CLL.	Chronic lymphocytic leukemia
rs305061	16	85942053	C	T	0.074	0.096	0.76 (0.52, 1.1)	0.1398	0.103	0.114	0.121	0.089	0.113	0.1	0.111	www.ncbi.nlm.nih.gov/pubmed/22700719	Common variation at 6p21.31 (BAK1) influences the risk of chronic lymphocytic leukemia.	Chronic lymphocytic leukemia
rs154659	16	89600929	T	C	0.585	0.598	0.95 (0.77, 1.17)	0.6394	0.487	0.469	0.505	0.46	0.409	0.5	0.587	www.ncbi.nlm.nih.gov/pubmed/19340012	Genome-wide association study of tanning phenotype in a population of European ancestry.	Tanning
rs258322	16	89689495	A	G	0.254	0.257	0.98 (0.78, 1.25)	0.898	0.275	0.239	0.188	0.226	0.161	0.223	0.168	www.ncbi.nlm.nih.gov/pubmed/28212542	Two-stage genome-wide association study identifies a novel susceptibility locus associated with melanoma.	Melanoma
rs258322	16	89689495	A	G	0.254	0.257	0.98 (0.78, 1.25)	0.898	0.275	0.239	0.188	0.226	0.161	0.223	0.168	www.ncbi.nlm.nih.gov/pubmed/24980573	Identification of a melanoma susceptibility locus and somatic mutation in TET2.	Melanoma
rs258322	16	89689495	A	G	0.254	0.257	0.98 (0.78, 1.25)	0.898	0.275	0.239	0.188	0.226	0.161	0.223	0.168	www.ncbi.nlm.nih.gov/pubmed/21983787	Genome-wide association study identifies three new melanoma susceptibility loci.	Melanoma
rs258322	16	89689495	A	G	0.254	0.257	0.98 (0.78, 1.25)	0.898	0.275	0.239	0.188	0.226	0.161	0.223	0.168	www.ncbi.nlm.nih.gov/pubmed/19578364	Genome-wide association study identifies three loci associated with melanoma risk.	Melanoma
rs4785763	16	90000528	A	C	0.346	0.332	1.06 (0.85, 1.32)	0.5861	0.25	0.315	0.263	0.31	0.283	0.364	0.402	www.ncbi.nlm.nih.gov/pubmed/28212542	Two-stage genome-wide association study identifies a novel susceptibility locus associated with melanoma.	Melanoma
rs4785763	16	90000528	A	C	0.346	0.332	1.06 (0.85, 1.32)	0.5861	0.25	0.315	0.263	0.31	0.283	0.364	0.402	www.ncbi.nlm.nih.gov/pubmed/19578364	Genome-wide association study identifies three loci associated with melanoma risk.	Melanoma
rs11648785	16	90018153	T	C	0.173	0.195	0.86 (0.66, 1.13)	0.2772	0.185	0.11	0.132	0.073	0.161	0.17	0.118	www.ncbi.nlm.nih.gov/pubmed/19340012	Genome-wide association study of tanning phenotype in a population of European ancestry.	Tanning
rs34562254	17	16939677	A	G	0.088	0.091	0.96 (0.67, 1.39)	0.8338	0.097	0.117	0.094	0.15	0.13	0.108	0.082	www.ncbi.nlm.nih.gov/pubmed/27363682	Genome-wide association study identifies multiple susceptibility loci for multiple myeloma.	Multiple myeloma
rs4273077	17	16945825	G	A	0.207	0.214	0.96 (0.74, 1.24)	0.7607	0.114	0.117	0.112	0.137	0.122	0.243	0.213	www.ncbi.nlm.nih.gov/pubmed/23955597	Common variation at 3q26.2, 6p21.33, 17p11.2 and 22q13.1 influences multiple myeloma risk.	Multiple myeloma
rs4924935	17	18850557	C	T	0.204	0.187	1.12 (0.86, 1.45)	0.4117	0.165	0.122	0.223	0.173	0.191	0.212	0.225	www.ncbi.nlm.nih.gov/pubmed/20686608	Genome-wide association study of pancreatic cancer in Japanese population.	Pancreatic cancer
rs3760318	17	30920697	A	G	0.502	0.456	1.21 (0.98, 1.49)	0.07826	0.492	0.441	0.428	0.456	0.47	0.491	0.492	www.ncbi.nlm.nih.gov/pubmed/28443625	Genome-wide meta-analysis of 241,258 adults accounting for smoking behaviour identifies novel loci for obesity traits.	Waist circumference adjusted for BMI (adjusted for smoking behaviour)
rs3760318	17	30920697	A	G	0.502	0.456	1.21 (0.98, 1.49)	0.07826	0.492	0.441	0.428	0.456	0.47	0.491	0.492	www.ncbi.nlm.nih.gov/pubmed/28443625	Genome-wide meta-analysis of 241,258 adults accounting for smoking behaviour identifies novel loci for obesity traits.	Waist circumference adjusted for BMI (joint analysis main effects and smoking interaction)
rs225190	17	32550640	C	T	0.091	0.099	0.91 (0.64, 1.29)	0.588	0.104	0.108	0.092	0.089	0.123	0.141	0.121	www.ncbi.nlm.nih.gov/pubmed/20686608	Genome-wide association study of pancreatic cancer in Japanese population.	Pancreatic cancer
rs4430796	17	37738049	A	G	0.244	0.214	1.19 (0.92, 1.52)	0.183	0.335	0.286	0.308	0.259	0.226	0.207	0.25	www.ncbi.nlm.nih.gov/pubmed/21499250	Genome-wide association study identifies a common variant associated with risk of endometrial cancer.	Endometrial cancer
rs4430796	17	37738049	A	G	0.244	0.214	1.19 (0.92, 1.52)	0.183	0.335	0.286	0.308	0.259	0.226	0.207	0.25	www.ncbi.nlm.nih.gov/pubmed/26443449	Large-scale association analysis in Asians identifies new susceptibility loci for prostate cancer.	Prostate cancer
rs4430796	17	37738049	A	G	0.244	0.214	1.19 (0.92, 1.52)	0.183	0.335	0.286	0.308	0.259	0.226	0.207	0.25	www.ncbi.nlm.nih.gov/pubmed/18264096	Multiple loci identified in a genome-wide association study of prostate cancer.	Prostate cancer
rs4430796	17	37738049	A	G	0.244	0.214	1.19 (0.92, 1.52)	0.183	0.335	0.286	0.308	0.259	0.226	0.207	0.25	www.ncbi.nlm.nih.gov/pubmed/19767754	Genome-wide association and replication studies identify four variants associated with prostate cancer susceptibility.	Prostate cancer
rs4430796	17	37738049	A	G	0.244	0.214	1.19 (0.92, 1.52)	0.183	0.335	0.286	0.308	0.259	0.226	0.207	0.25	www.ncbi.nlm.nih.gov/pubmed/17603485	Two variants on chromosome 17 confer prostate cancer risk, and the one in TCF2 protects against type 2 diabetes.	Prostate cancer
rs4430796	17	37738049	A	G	0.244	0.214	1.19 (0.92, 1.52)	0.183	0.335	0.286	0.308	0.259	0.226	0.207	0.25	www.ncbi.nlm.nih.gov/pubmed/29892016	Association analyses of more than 140,000 men identify 63 new prostate cancer susceptibility loci.	Prostate cancer
rs7501939	17	37741165	C	T	0.406	0.444	0.86 (0.69, 1.06)	0.1502	0.424	0.333	0.429	0.443	0.522	0.509	0.467	www.ncbi.nlm.nih.gov/pubmed/20676098	Genome-wide association study identifies five new susceptibility loci for prostate cancer in the Japanese population.	Prostate cancer
rs7501939	17	37741165	C	T	0.406	0.444	0.86 (0.69, 1.06)	0.1502	0.424	0.333	0.429	0.443	0.522	0.509	0.467	www.ncbi.nlm.nih.gov/pubmed/26034056	A large multiethnic genome-wide association study of prostate cancer identifies novel risk variants and substantial ethnic differences.	Prostate cancer
rs7501939	17	37741165	C	T	0.406	0.444	0.86 (0.69, 1.06)	0.1502	0.424	0.333	0.429	0.443	0.522	0.509	0.467	www.ncbi.nlm.nih.gov/pubmed/18264097	Multiple newly identified loci associated with prostate cancer susceptibility.	Prostate cancer
rs7501939	17	37741165	C	T	0.406	0.444	0.86 (0.69, 1.06)	0.1502	0.424	0.333	0.429	0.443	0.522	0.509	0.467	www.ncbi.nlm.nih.gov/pubmed/21743057	Genome-wide association study identifies new prostate cancer susceptibility loci.	Prostate cancer
rs7501939	17	37741165	C	T	0.406	0.444	0.86 (0.69, 1.06)	0.1502	0.424	0.333	0.429	0.443	0.522	0.509	0.467	www.ncbi.nlm.nih.gov/pubmed/19767753	Identification of seven new prostate cancer susceptibility loci through a genome-wide association study.	Prostate cancer
rs2290400	17	39909987	C	T	0.575	0.593	0.93 (0.75, 1.15)	0.5071	0.431	0.455	0.388	0.55	0.452	0.627	0.549	www.ncbi.nlm.nih.gov/pubmed/29348612	GWAS in childhood acute lymphoblastic leukemia reveals novel genetic associations at chromosomes 17q12 and 8q24.21.	Acute lymphoblastic leukemia (childhood)
rs7210100	17	49359387	A	G	0.047	0.026	1.85 (1.02, 3.37)	0.04068	0.11	0.099	0.076	0.08	0.044	0.041	0.033	www.ncbi.nlm.nih.gov/pubmed/21602798	Genome-wide association study of prostate cancer in men of African ancestry identifies a susceptibility locus at 17q21.	Prostate cancer
rs2680708	17	58378759	G	A	0.314	0.325	0.95 (0.76, 1.19)	0.6393	0.28	0.284	0.33	0.239	0.183	0.387	0.373	www.ncbi.nlm.nih.gov/pubmed/29892016	Association analyses of more than 140,000 men identify 63 new prostate cancer susceptibility loci.	Prostate cancer
rs1859962	17	71112612	G	T	0.252	0.194	1.41 (1.09, 1.81)	0.008581	0.199	0.221	0.257	0.281	0.217	0.216	0.184	www.ncbi.nlm.nih.gov/pubmed/26034056	A large multiethnic genome-wide association study of prostate cancer identifies novel risk variants and substantial ethnic differences.	Prostate cancer
rs1859962	17	71112612	G	T	0.252	0.194	1.41 (1.09, 1.81)	0.008581	0.199	0.221	0.257	0.281	0.217	0.216	0.184	www.ncbi.nlm.nih.gov/pubmed/18264097	Multiple newly identified loci associated with prostate cancer susceptibility.	Prostate cancer
rs1859962	17	71112612	G	T	0.252	0.194	1.41 (1.09, 1.81)	0.008581	0.199	0.221	0.257	0.281	0.217	0.216	0.184	www.ncbi.nlm.nih.gov/pubmed/17603485	Two variants on chromosome 17 confer prostate cancer risk, and the one in TCF2 protects against type 2 diabetes.	Prostate cancer
rs1859962	17	71112612	G	T	0.252	0.194	1.41 (1.09, 1.81)	0.008581	0.199	0.221	0.257	0.281	0.217	0.216	0.184	www.ncbi.nlm.nih.gov/pubmed/21743057	Genome-wide association study identifies new prostate cancer susceptibility loci.	Prostate cancer
rs1859962	17	71112612	G	T	0.252	0.194	1.41 (1.09, 1.81)	0.008581	0.199	0.221	0.257	0.281	0.217	0.216	0.184	www.ncbi.nlm.nih.gov/pubmed/19767753	Identification of seven new prostate cancer susceptibility loci through a genome-wide association study.	Prostate cancer
rs1859962	17	71112612	G	T	0.252	0.194	1.41 (1.09, 1.81)	0.008581	0.199	0.221	0.257	0.281	0.217	0.216	0.184	www.ncbi.nlm.nih.gov/pubmed/29892016	Association analyses of more than 140,000 men identify 63 new prostate cancer susceptibility loci.	Prostate cancer
rs17857135	17	80288362	C	T	0.573	0.52	1.24 (1, 1.52)	0.04631	0.458	0.459	0.41	0.464	0.421	0.586	0.579	www.ncbi.nlm.nih.gov/pubmed/28090653	Genome-Wide Study Links PNPLA3 Variant With Elevated Hepatic Transaminase After Acute Lymphoblastic Leukemia Therapy.	Alanine aminotransferase (ALT) levels after remission induction therapy in actute lymphoblastic leukemia (ALL)
rs1879352	18	2498055	C	T	0.025	0.01	2.52 (1.02, 6.23)	0.03824	0.03	0.027	0.027	0.018	0.013	0.018	0.033	www.ncbi.nlm.nih.gov/pubmed/19684603	Germline genomic variants associated with childhood acute lymphoblastic leukemia.	Acute lymphoblastic leukemia (childhood)
rs2847281	18	12821594	G	A	0.059	0.086	0.67 (0.45, 1)	0.04648	0.076	0.063	0.085	0.084	0.096	0.081	0.061	www.ncbi.nlm.nih.gov/pubmed/22960999	Genome-wide association analyses of esophageal squamous cell carcinoma in Chinese identify multiple susceptibility loci and gene-environment interactions.	Esophageal cancer (squamous cell)
rs11082304	18	23141009	T	G	0.231	0.221	1.06 (0.82, 1.36)	0.6625	0.165	0.185	0.165	0.257	0.18	0.248	0.246	www.ncbi.nlm.nih.gov/pubmed/19247474	Genome-wide and candidate gene association study of cigarette smoking behaviors.	Smoking behavior
rs9952980	18	45308832	T	C	0.022	0.017	1.3 (0.6, 2.8)	0.499	0.038	0.032	0.009	0.013	0.057	0.018	0.012	www.ncbi.nlm.nih.gov/pubmed/29059683	Association analysis identifies 65 new breast cancer risk loci.	Breast cancer
rs4939827	18	48927093	T	C	0.324	0.351	0.88 (0.71, 1.1)	0.2759	0.237	0.288	0.29	0.279	0.361	0.396	0.373	www.ncbi.nlm.nih.gov/pubmed/17934461	A genome-wide association study shows that common alleles of SMAD7 influence colorectal cancer risk.	Colorectal cancer
rs4939827	18	48927093	T	C	0.324	0.351	0.88 (0.71, 1.1)	0.2759	0.237	0.288	0.29	0.279	0.361	0.396	0.373	www.ncbi.nlm.nih.gov/pubmed/26965516	Identification of Susceptibility Loci and Genes for Colorectal Cancer Risk.	Colorectal cancer
rs4939827	18	48927093	T	C	0.324	0.351	0.88 (0.71, 1.1)	0.2759	0.237	0.288	0.29	0.279	0.361	0.396	0.373	www.ncbi.nlm.nih.gov/pubmed/23266556	Identification of Genetic Susceptibility Loci for Colorectal Tumors in a Genome-Wide Meta-analysis.	Colorectal cancer
rs4939827	18	48927093	T	C	0.324	0.351	0.88 (0.71, 1.1)	0.2759	0.237	0.288	0.29	0.279	0.361	0.396	0.373	www.ncbi.nlm.nih.gov/pubmed/18372901	Genome-wide association scan identifies a colorectal cancer susceptibility locus on 11q23 and replicates risk loci at 8q24 and 18q21.	Colorectal cancer
rs4939827	18	48927093	T	C	0.324	0.351	0.88 (0.71, 1.1)	0.2759	0.237	0.288	0.29	0.279	0.361	0.396	0.373	www.ncbi.nlm.nih.gov/pubmed/18372905	A genome-wide association study identifies colorectal cancer susceptibility loci on chromosomes 10p14 and 8q23.3.	Colorectal cancer
rs4939827	18	48927093	T	C	0.324	0.351	0.88 (0.71, 1.1)	0.2759	0.237	0.288	0.29	0.279	0.361	0.396	0.373	www.ncbi.nlm.nih.gov/pubmed/21761138	Meta-analysis of new genome-wide association studies of colorectal cancer risk.	Colorectal cancer
rs4939827	18	48927093	T	C	0.324	0.351	0.88 (0.71, 1.1)	0.2759	0.237	0.288	0.29	0.279	0.361	0.396	0.373	www.ncbi.nlm.nih.gov/pubmed/26151821	Genome-wide association study of colorectal cancer identifies six new susceptibility loci.	Colorectal cancer
rs4939827	18	48927093	T	C	0.324	0.351	0.88 (0.71, 1.1)	0.2759	0.237	0.288	0.29	0.279	0.361	0.396	0.373	www.ncbi.nlm.nih.gov/pubmed/29917119	Novel Common Genetic Susceptibility Loci for Colorectal Cancer.	Colorectal cancer
rs1036935	18	50317164	A	G	0.22	0.241	0.88 (0.69, 1.13)	0.3252	0.331	0.309	0.366	0.336	0.325	0.302	0.213	www.ncbi.nlm.nih.gov/pubmed/28165464	Genome-wide association analysis implicates dysregulation of immunity genes in chronic lymphocytic leukaemia.	Chronic lymphocytic leukemia
rs1978503	18	55997051	G	A	0.151	0.152	0.99 (0.74, 1.32)	0.9321	0.216	0.22	0.229	0.146	0.148	0.18	0.141	www.ncbi.nlm.nih.gov/pubmed/17903305	A genome-wide association study of breast and prostate cancer in the NHLBIs Framingham Heart Study.	Breast cancer
rs8170	19	17278895	A	G	0.208	0.18	1.2 (0.92, 1.57)	0.1755	0.157	0.193	0.167	0.144	0.229	0.124	0.165	www.ncbi.nlm.nih.gov/pubmed/20852631	A locus on 19p13 modifies risk of breast cancer in BRCA1 mutation carriers and is associated with hormone receptor-negative breast cancer in the general population.	Breast cancer
rs8170	19	17278895	A	G	0.208	0.18	1.2 (0.92, 1.57)	0.1755	0.157	0.193	0.167	0.144	0.229	0.124	0.165	www.ncbi.nlm.nih.gov/pubmed/23535733	Genome-wide association studies identify four ER negative-specific breast cancer risk loci.	Breast cancer
rs8170	19	17278895	A	G	0.208	0.18	1.2 (0.92, 1.57)	0.1755	0.157	0.193	0.167	0.144	0.229	0.124	0.165	www.ncbi.nlm.nih.gov/pubmed/25751625	Genome-wide association analysis of more than 120,000 individuals identifies 15 new susceptibility loci for breast cancer.	Breast cancer
rs8170	19	17278895	A	G	0.208	0.18	1.2 (0.92, 1.57)	0.1755	0.157	0.193	0.167	0.144	0.229	0.124	0.165	www.ncbi.nlm.nih.gov/pubmed/27117709	Identification of four novel susceptibility loci for oestrogen receptor negative breast cancer.	Breast cancer
rs8170	19	17278895	A	G	0.208	0.18	1.2 (0.92, 1.57)	0.1755	0.157	0.193	0.167	0.144	0.229	0.124	0.165	www.ncbi.nlm.nih.gov/pubmed/27117709	Identification of four novel susceptibility loci for oestrogen receptor negative breast cancer.	Breast cancer (estrogen-receptor negative)
rs8170	19	17278895	A	G	0.208	0.18	1.2 (0.92, 1.57)	0.1755	0.157	0.193	0.167	0.144	0.229	0.124	0.165	www.ncbi.nlm.nih.gov/pubmed/23544013	Genome-wide association study in BRCA1 mutation carriers identifies novel loci associated with breast and ovarian cancer risk.	Breast Cancer in BRCA1 mutation carriers
rs8100241	19	17282085	A	G	0.382	0.373	1.04 (0.84, 1.29)	0.7088	0.394	0.342	0.406	0.367	0.368	0.383	0.361	www.ncbi.nlm.nih.gov/pubmed/22976474	A meta-analysis of genome-wide association studies of breast cancer identifies two novel susceptibility loci at 6q14 and 20q11.	Breast cancer
rs2363956	19	17283315	G	T	0.468	0.442	1.11 (0.9, 1.37)	0.3245	0.487	0.414	0.571	0.504	0.491	0.464	0.447	www.ncbi.nlm.nih.gov/pubmed/25751625	Genome-wide association analysis of more than 120,000 individuals identifies 15 new susceptibility loci for breast cancer.	Breast cancer
rs2363956	19	17283315	G	T	0.468	0.442	1.11 (0.9, 1.37)	0.3245	0.487	0.414	0.571	0.504	0.491	0.464	0.447	www.ncbi.nlm.nih.gov/pubmed/24325915	Genome-wide association study identifies 25 known breast cancer susceptibility loci as risk factors for triple-negative breast cancer.	Breast cancer (estrogen-receptor negative, progesterone-receptor negative, and human epidermal growth factor-receptor negative)
rs10411195	19	19925367	C	T	0.215	0.245	0.84 (0.66, 1.08)	0.1805	0.22	0.266	0.286	0.226	0.261	0.171	0.244	www.ncbi.nlm.nih.gov/pubmed/19247474	Genome-wide and candidate gene association study of cigarette smoking behaviors.	Smoking behavior
rs8102137	19	29805946	C	T	0.027	0.033	0.81 (0.44, 1.5)	0.5056	0.021	0.014	0.004	0.013	0.061	0.032	0.033	www.ncbi.nlm.nih.gov/pubmed/24163127	Genome-wide association study identifies multiple loci associated with bladder cancer risk.	Bladder cancer
rs8102137	19	29805946	C	T	0.027	0.033	0.81 (0.44, 1.5)	0.5056	0.021	0.014	0.004	0.013	0.061	0.032	0.033	www.ncbi.nlm.nih.gov/pubmed/20972438	A multi-stage genome-wide association study of bladder cancer identifies multiple susceptibility loci.	Bladder cancer
rs10411210	19	33041394	T	C	0.513	0.505	1.03 (0.84, 1.27)	0.7584	0.556	0.509	0.42	0.5	0.47	0.518	0.504	www.ncbi.nlm.nih.gov/pubmed/26965516	Identification of Susceptibility Loci and Genes for Colorectal Cancer Risk.	Colorectal cancer
rs10411210	19	33041394	T	C	0.513	0.505	1.03 (0.84, 1.27)	0.7584	0.556	0.509	0.42	0.5	0.47	0.518	0.504	www.ncbi.nlm.nih.gov/pubmed/24836286	Large-scale genetic study in East Asians identifies six new loci associated with colorectal cancer risk.	Colorectal cancer
rs10411210	19	33041394	T	C	0.513	0.505	1.03 (0.84, 1.27)	0.7584	0.556	0.509	0.42	0.5	0.47	0.518	0.504	www.ncbi.nlm.nih.gov/pubmed/19011631	Meta-analysis of genome-wide association data identifies four new susceptibility loci for colorectal cancer.	Colorectal cancer
rs10411210	19	33041394	T	C	0.513	0.505	1.03 (0.84, 1.27)	0.7584	0.556	0.509	0.42	0.5	0.47	0.518	0.504	www.ncbi.nlm.nih.gov/pubmed/29917119	Novel Common Genetic Susceptibility Loci for Colorectal Cancer.	Colorectal cancer
rs29941	19	33818627	A	G	0.128	0.137	0.92 (0.68, 1.25)	0.5966	0.144	0.112	0.131	0.133	0.135	0.093	0.104	www.ncbi.nlm.nih.gov/pubmed/28443625	Genome-wide meta-analysis of 241,258 adults accounting for smoking behaviour identifies novel loci for obesity traits.	BMI (adjusted for smoking behaviour)
rs29941	19	33818627	A	G	0.128	0.137	0.92 (0.68, 1.25)	0.5966	0.144	0.112	0.131	0.133	0.135	0.093	0.104	www.ncbi.nlm.nih.gov/pubmed/28443625	Genome-wide meta-analysis of 241,258 adults accounting for smoking behaviour identifies novel loci for obesity traits.	Body mass index (joint analysis main effects and smoking interaction)
rs8102476	19	38244973	T	C	0.258	0.241	1.09 (0.86, 1.39)	0.4641	0.144	0.189	0.156	0.181	0.113	0.266	0.328	www.ncbi.nlm.nih.gov/pubmed/19767754	Genome-wide association and replication studies identify four variants associated with prostate cancer susceptibility.	Prostate cancer
rs8102476	19	38244973	T	C	0.258	0.241	1.09 (0.86, 1.39)	0.4641	0.144	0.189	0.156	0.181	0.113	0.266	0.328	www.ncbi.nlm.nih.gov/pubmed/29892016	Association analyses of more than 140,000 men identify 63 new prostate cancer susceptibility loci.	Prostate cancer
rs2075650	19	44892362	G	A	0.194	0.19	1.03 (0.79, 1.34)	0.8506	0.119	0.099	0.116	0.133	0.1	0.146	0.135	www.ncbi.nlm.nih.gov/pubmed/28443625	Genome-wide meta-analysis of 241,258 adults accounting for smoking behaviour identifies novel loci for obesity traits.	BMI (adjusted for smoking behaviour)
rs2075650	19	44892362	G	A	0.194	0.19	1.03 (0.79, 1.34)	0.8506	0.119	0.099	0.116	0.133	0.1	0.146	0.135	www.ncbi.nlm.nih.gov/pubmed/28443625	Genome-wide meta-analysis of 241,258 adults accounting for smoking behaviour identifies novel loci for obesity traits.	Body mass index (joint analysis main effects and smoking interaction)
rs2287019	19	45698914	T	C	0.114	0.094	1.24 (0.88, 1.76)	0.2162	0.123	0.095	0.089	0.106	0.123	0.117	0.123	www.ncbi.nlm.nih.gov/pubmed/28443625	Genome-wide meta-analysis of 241,258 adults accounting for smoking behaviour identifies novel loci for obesity traits.	BMI (adjusted for smoking behaviour)
rs2287019	19	45698914	T	C	0.114	0.094	1.24 (0.88, 1.76)	0.2162	0.123	0.095	0.089	0.106	0.123	0.117	0.123	www.ncbi.nlm.nih.gov/pubmed/28443625	Genome-wide meta-analysis of 241,258 adults accounting for smoking behaviour identifies novel loci for obesity traits.	Body mass index (joint analysis main effects and smoking interaction)
rs7248888	19	46470746	T	C	0.101	0.106	0.94 (0.67, 1.33)	0.7437	0.161	0.18	0.18	0.142	0.187	0.153	0.078	www.ncbi.nlm.nih.gov/pubmed/24743840	Genome-wide diet-gene interaction analyses for risk of colorectal cancer.	Colorectal cancer (diet interaction)
rs11083846	19	46704397	A	G	0.019	0.021	0.92 (0.43, 1.93)	0.8169	0.03	0.041	0.049	0.044	0.048	0.045	0.02	www.ncbi.nlm.nih.gov/pubmed/18758461	A genome-wide association study identifies six susceptibility loci for chronic lymphocytic leukemia.	Chronic lymphocytic leukemia
rs3810291	19	47065746	A	G	0.061	0.077	0.78 (0.52, 1.17)	0.2269	0.059	0.095	0.076	0.102	0.087	0.063	0.053	www.ncbi.nlm.nih.gov/pubmed/28443625	Genome-wide meta-analysis of 241,258 adults accounting for smoking behaviour identifies novel loci for obesity traits.	BMI (adjusted for smoking behaviour)
rs3810291	19	47065746	A	G	0.061	0.077	0.78 (0.52, 1.17)	0.2269	0.059	0.095	0.076	0.102	0.087	0.063	0.053	www.ncbi.nlm.nih.gov/pubmed/28443625	Genome-wide meta-analysis of 241,258 adults accounting for smoking behaviour identifies novel loci for obesity traits.	BMI in smokers
rs3810291	19	47065746	A	G	0.061	0.077	0.78 (0.52, 1.17)	0.2269	0.059	0.095	0.076	0.102	0.087	0.063	0.053	www.ncbi.nlm.nih.gov/pubmed/28443625	Genome-wide meta-analysis of 241,258 adults accounting for smoking behaviour identifies novel loci for obesity traits.	Body mass index (joint analysis main effects and smoking interaction)
rs3810291	19	47065746	A	G	0.061	0.077	0.78 (0.52, 1.17)	0.2269	0.059	0.095	0.076	0.102	0.087	0.063	0.053	www.ncbi.nlm.nih.gov/pubmed/30643251	Association studies of up to 1.2 million individuals yield new insights into the genetic etiology of tobacco and alcohol use.	Smoking initiation (ever regular vs never regular) (MTAG)
rs2735839	19	50861367	A	G	0.399	0.37	1.13 (0.91, 1.4)	0.2583	0.314	0.359	0.371	0.323	0.417	0.36	0.373	www.ncbi.nlm.nih.gov/pubmed/26034056	A large multiethnic genome-wide association study of prostate cancer identifies novel risk variants and substantial ethnic differences.	Prostate cancer
rs2735839	19	50861367	A	G	0.399	0.37	1.13 (0.91, 1.4)	0.2583	0.314	0.359	0.371	0.323	0.417	0.36	0.373	www.ncbi.nlm.nih.gov/pubmed/18264097	Multiple newly identified loci associated with prostate cancer susceptibility.	Prostate cancer
rs2735839	19	50861367	A	G	0.399	0.37	1.13 (0.91, 1.4)	0.2583	0.314	0.359	0.371	0.323	0.417	0.36	0.373	www.ncbi.nlm.nih.gov/pubmed/29892016	Association analyses of more than 140,000 men identify 63 new prostate cancer susceptibility loci.	Prostate cancer
rs10411161	19	51869723	T	C	0.34	0.378	0.85 (0.68, 1.05)	0.1342	0.318	0.311	0.295	0.301	0.404	0.266	0.316	www.ncbi.nlm.nih.gov/pubmed/21424380	Potential novel candidate polymorphisms identified in genome-wide association study for breast cancer susceptibility.	Breast cancer
rs961253	20	6423634	A	C	0.361	0.361	1 (0.81, 1.24)	0.9963	0.356	0.329	0.371	0.327	0.4	0.347	0.393	www.ncbi.nlm.nih.gov/pubmed/28960316	Genome-wide association study and meta-analysis in Northern European populations replicate multiple colorectal cancer risk loci.	Colorectal cancer
rs961253	20	6423634	A	C	0.361	0.361	1 (0.81, 1.24)	0.9963	0.356	0.329	0.371	0.327	0.4	0.347	0.393	www.ncbi.nlm.nih.gov/pubmed/19011631	Meta-analysis of genome-wide association data identifies four new susceptibility loci for colorectal cancer.	Colorectal cancer
rs961253	20	6423634	A	C	0.361	0.361	1 (0.81, 1.24)	0.9963	0.356	0.329	0.371	0.327	0.4	0.347	0.393	www.ncbi.nlm.nih.gov/pubmed/26151821	Genome-wide association study of colorectal cancer identifies six new susceptibility loci.	Colorectal cancer
rs961253	20	6423634	A	C	0.361	0.361	1 (0.81, 1.24)	0.9963	0.356	0.329	0.371	0.327	0.4	0.347	0.393	www.ncbi.nlm.nih.gov/pubmed/29917119	Novel Common Genetic Susceptibility Loci for Colorectal Cancer.	Colorectal cancer
rs6049375	20	24077771	C	T	0.534	0.531	1.01 (0.82, 1.25)	0.8935	0.411	0.455	0.433	0.434	0.509	0.414	0.459	www.ncbi.nlm.nih.gov/pubmed/20932654	Genome-wide association study to identify single nucleotide polymorphisms (SNPs) associated with the development of erectile dysfunction in African-American men after radiotherapy for prostate cancer.	Erectile dysfunction and prostate cancer treatment
rs4925386	20	62345988	C	T	0.18	0.187	0.95 (0.73, 1.25)	0.7313	0.123	0.131	0.17	0.128	0.165	0.177	0.153	www.ncbi.nlm.nih.gov/pubmed/20972440	Meta-analysis of three genome-wide association studies identifies susceptibility loci for colorectal cancer at 1q41, 3q26.2, 12q13.13 and 20q13.33.	Colorectal cancer
rs458685	21	29805194	G	A	0.11	0.115	0.95 (0.68, 1.32)	0.7664	0.059	0.072	0.063	0.058	0.126	0.131	0.131	www.ncbi.nlm.nih.gov/pubmed/17903305	A genome-wide association study of breast and prostate cancer in the NHLBIs Framingham Heart Study.	Breast cancer
rs2014300	21	34985564	G	A	0.377	0.327	1.25 (1, 1.55)	0.05	0.492	0.505	0.478	0.473	0.474	0.387	0.385	www.ncbi.nlm.nih.gov/pubmed/25129146	Joint analysis of three genome-wide association studies of esophageal squamous cell carcinoma in Chinese populations.	Esophageal squamous cell carcinoma
rs1209950	21	38801604	T	C	0.049	0.05	0.98 (0.61, 1.59)	0.9391	0.127	0.099	0.094	0.106	0.148	0.05	0.049	www.ncbi.nlm.nih.gov/pubmed/21079520	Genome-wide association study on overall survival of advanced non-small cell lung cancer patients treated with carboplatin and paclitaxel.	Non-small cell lung cancer (survival)
rs9981861	21	40043117	C	T	0.279	0.276	1.02 (0.81, 1.28)	0.8766	0.267	0.275	0.344	0.261	0.413	0.387	0.258	www.ncbi.nlm.nih.gov/pubmed/21079520	Genome-wide association study on overall survival of advanced non-small cell lung cancer patients treated with carboplatin and paclitaxel.	Non-small cell lung cancer (survival)
rs7279297	21	41807559	A	G	0.49	0.462	1.12 (0.91, 1.38)	0.2966	0.453	0.545	0.455	0.456	0.517	0.478	0.463	www.ncbi.nlm.nih.gov/pubmed/19340012	Genome-wide association study of tanning phenotype in a population of European ancestry.	Tanning
rs36600	22	29941597	T	C	0.038	0.036	1.05 (0.6, 1.83)	0.8626	0.055	0.072	0.063	0.066	0.117	0.018	0.066	www.ncbi.nlm.nih.gov/pubmed/21725308	A genome-wide association study identifies two new lung cancer susceptibility loci at 13q12.12 and 22q12.2 in Han Chinese.	Lung cancer
rs2284063	22	38148291	A	G	0.488	0.462	1.11 (0.9, 1.37)	0.3337	0.436	0.455	0.477	0.549	0.378	0.396	0.479	www.ncbi.nlm.nih.gov/pubmed/28212542	Two-stage genome-wide association study identifies a novel susceptibility locus associated with melanoma.	Melanoma
rs2284063	22	38148291	A	G	0.488	0.462	1.11 (0.9, 1.37)	0.3337	0.436	0.455	0.477	0.549	0.378	0.396	0.479	www.ncbi.nlm.nih.gov/pubmed/19578364	Genome-wide association study identifies three loci associated with melanoma risk.	Melanoma
rs9623117	22	40056115	T	C	0.112	0.11	1.02 (0.74, 1.43)	0.8864	0.095	0.11	0.133	0.105	0.136	0.156	0.119	www.ncbi.nlm.nih.gov/pubmed/19117981	Sequence variants at 22q13 are associated with prostate cancer risk.	Prostate cancer
rs5759167	22	43104206	T	G	0.151	0.173	0.85 (0.64, 1.12)	0.2543	0.154	0.167	0.143	0.168	0.2	0.259	0.184	www.ncbi.nlm.nih.gov/pubmed/25939597	Two susceptibility loci identified for prostate cancer aggressiveness.	Prostate cancer
rs5759167	22	43104206	T	G	0.151	0.173	0.85 (0.64, 1.12)	0.2543	0.154	0.167	0.143	0.168	0.2	0.259	0.184	www.ncbi.nlm.nih.gov/pubmed/26034056	A large multiethnic genome-wide association study of prostate cancer identifies novel risk variants and substantial ethnic differences.	Prostate cancer
rs5759167	22	43104206	T	G	0.151	0.173	0.85 (0.64, 1.12)	0.2543	0.154	0.167	0.143	0.168	0.2	0.259	0.184	www.ncbi.nlm.nih.gov/pubmed/19767753	Identification of seven new prostate cancer susceptibility loci through a genome-wide association study.	Prostate cancer
rs5759167	22	43104206	T	G	0.151	0.173	0.85 (0.64, 1.12)	0.2543	0.154	0.167	0.143	0.168	0.2	0.259	0.184	www.ncbi.nlm.nih.gov/pubmed/29892016	Association analyses of more than 140,000 men identify 63 new prostate cancer susceptibility loci.	Prostate cancer
rs742134	22	43122269	A	G	0.119	0.122	0.97 (0.71, 1.34)	0.8642	0.14	0.14	0.183	0.208	0.191	0.221	0.123	www.ncbi.nlm.nih.gov/pubmed/21743057	Genome-wide association study identifies new prostate cancer susceptibility loci.	Prostate cancer
rs738409	22	43928847	G	C	0.142	0.161	0.86 (0.65, 1.15)	0.3143	0.097	0.09	0.13	0.113	0.139	0.18	0.152	www.ncbi.nlm.nih.gov/pubmed/28090653	Genome-Wide Study Links PNPLA3 Variant With Elevated Hepatic Transaminase After Acute Lymphoblastic Leukemia Therapy.	Alanine aminotransferase (ALT) levels after remission induction therapy in actute lymphoblastic leukemia (ALL)
rs5925696	X	22873960	A	G	0.118	0.126	0.93 (0.59, 1.46)	0.7479	0.136	0.146	0.134	0.15	0.183	0.108	0.107	www.ncbi.nlm.nih.gov/pubmed/20932654	Genome-wide association study to identify single nucleotide polymorphisms (SNPs) associated with the development of erectile dysfunction in African-American men after radiotherapy for prostate cancer.	Erectile dysfunction and prostate cancer treatment
rs5944185	X	25835497	T	C	0.169	0.202	0.8 (0.55, 1.17)	0.2526	0.267	0.234	0.179	0.266	0.298	0.136	0.172	www.ncbi.nlm.nih.gov/pubmed/20932654	Genome-wide association study to identify single nucleotide polymorphisms (SNPs) associated with the development of erectile dysfunction in African-American men after radiotherapy for prostate cancer.	Erectile dysfunction and prostate cancer treatment
rs5971305	X	28214936	G	A	0.098	0.134	0.7 (0.44, 1.11)	0.1281	0.154	0.207	0.161	0.168	0.165	0.153	0.107	www.ncbi.nlm.nih.gov/pubmed/20932654	Genome-wide association study to identify single nucleotide polymorphisms (SNPs) associated with the development of erectile dysfunction in African-American men after radiotherapy for prostate cancer.	Erectile dysfunction and prostate cancer treatment
rs3027409	X	43747786	G	T	0.322	0.323	0.99 (0.72, 1.36)	0.9656	0.263	0.252	0.268	0.257	0.209	0.342	0.377	www.ncbi.nlm.nih.gov/pubmed/19247474	Genome-wide and candidate gene association study of cigarette smoking behaviors.	Smoking behavior
rs5965182	X	66386851	A	T	0.415	0.414	1 (0.74, 1.35)	0.9946	0.462	0.46	0.429	0.443	0.409	0.36	0.377	www.ncbi.nlm.nih.gov/pubmed/20932654	Genome-wide association study to identify single nucleotide polymorphisms (SNPs) associated with the development of erectile dysfunction in African-American men after radiotherapy for prostate cancer.	Erectile dysfunction and prostate cancer treatment
rs12748152	1	26811902	T	C	0.004	0.005	0.86 (0.19, 3.87)	0.8469	0	0.005	0.013	0	0.03	0.005	0.016	www.ncbi.nlm.nih.gov/pubmed/28090653	Genome-Wide Study Links PNPLA3 Variant With Elevated Hepatic Transaminase After Acute Lymphoblastic Leukemia Therapy.	Alanine aminotransferase (ALT) levels after remission induction therapy in actute lymphoblastic leukemia (ALL)
rs139242087	1	28334563	T	C	0.001	0	NA	0.4209	0.008	0.009	0.004	0	0.004	0	0.008	www.ncbi.nlm.nih.gov/pubmed/28090653	Genome-Wide Study Links PNPLA3 Variant With Elevated Hepatic Transaminase After Acute Lymphoblastic Leukemia Therapy.	Alanine aminotransferase (ALT) levels after remission induction therapy in actute lymphoblastic leukemia (ALL)
rs13385191	2	20688505	G	A	0.006	0.005	1.08 (0.26, 4.53)	0.9168	0.008	0.009	0.009	0	0.026	0.009	0	www.ncbi.nlm.nih.gov/pubmed/20676098	Genome-wide association study identifies five new susceptibility loci for prostate cancer in the Japanese population.	Prostate cancer
rs13385191	2	20688505	G	A	0.006	0.005	1.08 (0.26, 4.53)	0.9168	0.008	0.009	0.009	0	0.026	0.009	0	www.ncbi.nlm.nih.gov/pubmed/26443449	Large-scale association analysis in Asians identifies new susceptibility loci for prostate cancer.	Prostate cancer
rs888096	2	37376658	G	A	0.002	0.002	1.3 (0.12, 14.32)	0.8323	0.004	0.005	0.004	0.009	0.048	0.018	0.004	www.ncbi.nlm.nih.gov/pubmed/28165464	Genome-wide association analysis implicates dysregulation of immunity genes in chronic lymphocytic leukaemia.	Chronic lymphocytic leukemia
rs7591064	2	48950462	C	T	0	0	NA	NA	0.013	0.014	0.027	0.018	0.013	0	0	www.ncbi.nlm.nih.gov/pubmed/20923822	Radiation pharmacogenomics: a genome-wide association approach to identify radiation response biomarkers using human lymphoblastoid cell lines.	Radiation response
rs17007695	4	141788570	C	T	0.002	0	NA	0.2548	0.017	0.005	0	0.009	0.004	0.005	0	www.ncbi.nlm.nih.gov/pubmed/19176441	Genome-wide interrogation of germline genetic variation associated with treatment response in childhood acute lymphoblastic leukemia.	Response to treatment for acute lymphoblastic leukemia
rs981782	5	45285616	C	A	0.004	0.003	1.3 (0.24, 7.1)	0.7643	0	0	0.004	0.004	0.022	0.005	0	www.ncbi.nlm.nih.gov/pubmed/17529967	Genome-wide association study identifies novel breast cancer susceptibility loci.	Breast cancer
rs872071	6	411064	G	A	0.001	0.005	0.21 (0.02, 2.07)	0.1432	0	0	0	0.004	0.013	0.023	0.012	www.ncbi.nlm.nih.gov/pubmed/24292274	A genome-wide association study identifies multiple susceptibility loci for chronic lymphocytic leukemia.	Chronic lymphocytic leukemia
rs872071	6	411064	G	A	0.001	0.005	0.21 (0.02, 2.07)	0.1432	0	0	0	0.004	0.013	0.023	0.012	www.ncbi.nlm.nih.gov/pubmed/22700719	Common variation at 6p21.31 (BAK1) influences the risk of chronic lymphocytic leukemia.	Chronic lymphocytic leukemia
rs872071	6	411064	G	A	0.001	0.005	0.21 (0.02, 2.07)	0.1432	0	0	0	0.004	0.013	0.023	0.012	www.ncbi.nlm.nih.gov/pubmed/18758461	A genome-wide association study identifies six susceptibility loci for chronic lymphocytic leukemia.	Chronic lymphocytic leukemia
rs872071	6	411064	G	A	0.001	0.005	0.21 (0.02, 2.07)	0.1432	0	0	0	0.004	0.013	0.023	0.012	www.ncbi.nlm.nih.gov/pubmed/23770605	Genome-wide association study identifies multiple risk loci for chronic lymphocytic leukemia.	Chronic lymphocytic leukemia
rs9378805	6	417727	C	A	0.008	0.009	0.91 (0.29, 2.87)	0.8662	0.051	0.027	0.054	0.027	0.017	0	0.008	www.ncbi.nlm.nih.gov/pubmed/21131588	Genome-wide association study identifies a novel susceptibility locus at 6p21.3 among familial CLL.	Chronic lymphocytic leukemia
rs9379084	6	7231610	A	G	0.003	0.002	1.95 (0.2, 18.75)	0.5576	0	0.009	0	0	0	0	0.004	www.ncbi.nlm.nih.gov/pubmed/29059683	Association analysis identifies 65 new breast cancer risk loci.	Breast cancer
rs1799945	6	26090951	G	C	0.004	0	NA	0.1071	0.004	0.005	0.009	0	0	0.014	0.004	www.ncbi.nlm.nih.gov/pubmed/29455858	A Large-Scale Multi-ancestry Genome-wide Study Accounting for Smoking Behavior Identifies Multiple Significant Loci for Blood Pressure.	Diastolic blood pressure (cigarette smoking interaction)
rs1799945	6	26090951	G	C	0.004	0	NA	0.1071	0.004	0.005	0.009	0	0	0.014	0.004	www.ncbi.nlm.nih.gov/pubmed/29455858	A Large-Scale Multi-ancestry Genome-wide Study Accounting for Smoking Behavior Identifies Multiple Significant Loci for Blood Pressure.	Systolic blood pressure (cigarette smoking interaction)
rs6569648	6	130027974	C	T	0	0	NA	NA	0	0.005	0	0	0.004	0	0.004	www.ncbi.nlm.nih.gov/pubmed/29059683	Association analysis identifies 65 new breast cancer risk loci.	Breast cancer
rs6569648	6	130027974	C	T	0	0	NA	NA	0	0.005	0	0	0.004	0	0.004	www.ncbi.nlm.nih.gov/pubmed/29058716	Identification of ten variants associated with risk of estrogen-receptor-negative breast cancer.	Breast cancer
rs6569648	6	130027974	C	T	0	0	NA	NA	0	0.005	0	0	0.004	0	0.004	www.ncbi.nlm.nih.gov/pubmed/29058716	Identification of ten variants associated with risk of estrogen-receptor-negative breast cancer.	Breast cancer (estrogen-receptor negative)
rs6570507	6	142358435	G	A	0.009	0.003	2.6 (0.55, 12.31)	0.2099	0.017	0.009	0.004	0.013	0.052	0.009	0	www.ncbi.nlm.nih.gov/pubmed/28443625	Genome-wide meta-analysis of 241,258 adults accounting for smoking behaviour identifies novel loci for obesity traits.	Waist circumference adjusted for BMI (adjusted for smoking behaviour)
rs6570507	6	142358435	G	A	0.009	0.003	2.6 (0.55, 12.31)	0.2099	0.017	0.009	0.004	0.013	0.052	0.009	0	www.ncbi.nlm.nih.gov/pubmed/28443625	Genome-wide meta-analysis of 241,258 adults accounting for smoking behaviour identifies novel loci for obesity traits.	Waist circumference adjusted for BMI (joint analysis main effects and smoking interaction)
rs6570507	6	142358435	G	A	0.009	0.003	2.6 (0.55, 12.31)	0.2099	0.017	0.009	0.004	0.013	0.052	0.009	0	www.ncbi.nlm.nih.gov/pubmed/28443625	Genome-wide meta-analysis of 241,258 adults accounting for smoking behaviour identifies novel loci for obesity traits.	Waist circumference adjusted for BMI in smokers
rs2272613	8	1925374	T	C	0.009	0.007	1.3 (0.39, 4.33)	0.6709	0.004	0.009	0.009	0.009	0	0.014	0.008	www.ncbi.nlm.nih.gov/pubmed/29228715	Bayesian and frequentist analysis of an Austrian genome-wide association study of colorectal cancer and advanced adenomas.	Colorectal cancer
rs10795668	10	8659256	A	G	0.002	0	NA	0.2548	0.004	0.005	0	0.004	0.026	0.005	0	www.ncbi.nlm.nih.gov/pubmed/26965516	Identification of Susceptibility Loci and Genes for Colorectal Cancer Risk.	Colorectal cancer
rs10795668	10	8659256	A	G	0.002	0	NA	0.2548	0.004	0.005	0	0.004	0.026	0.005	0	www.ncbi.nlm.nih.gov/pubmed/24836286	Large-scale genetic study in East Asians identifies six new loci associated with colorectal cancer risk.	Colorectal cancer
rs10795668	10	8659256	A	G	0.002	0	NA	0.2548	0.004	0.005	0	0.004	0.026	0.005	0	www.ncbi.nlm.nih.gov/pubmed/18372905	A genome-wide association study identifies colorectal cancer susceptibility loci on chromosomes 10p14 and 8q23.3.	Colorectal cancer
rs704010	10	79081391	T	C	0.007	0.002	3.9 (0.47, 32.51)	0.1744	0.017	0.014	0.009	0.022	0.035	0.014	0.012	www.ncbi.nlm.nih.gov/pubmed/20453838	Genome-wide association study identifies five new breast cancer susceptibility loci.	Breast cancer
rs704010	10	79081391	T	C	0.007	0.002	3.9 (0.47, 32.51)	0.1744	0.017	0.014	0.009	0.022	0.035	0.014	0.012	www.ncbi.nlm.nih.gov/pubmed/25751625	Genome-wide association analysis of more than 120,000 individuals identifies 15 new susceptibility loci for breast cancer.	Breast cancer
rs704010	10	79081391	T	C	0.007	0.002	3.9 (0.47, 32.51)	0.1744	0.017	0.014	0.009	0.022	0.035	0.014	0.012	www.ncbi.nlm.nih.gov/pubmed/23535729	Large-scale genotyping identifies 41 new loci associated with breast cancer risk.	Breast cancer
rs704010	10	79081391	T	C	0.007	0.002	3.9 (0.47, 32.51)	0.1744	0.017	0.014	0.009	0.022	0.035	0.014	0.012	www.ncbi.nlm.nih.gov/pubmed/29059683	Association analysis identifies 65 new breast cancer risk loci.	Breast cancer
rs6265	11	27658369	T	C	0.001	0	NA	0.4209	0	0.005	0	0.009	0	0.005	0	www.ncbi.nlm.nih.gov/pubmed/20418890	Genome-wide meta-analyses identify multiple loci associated with smoking behavior.	Smoking behavior
rs6265	11	27658369	T	C	0.001	0	NA	0.4209	0	0.005	0	0.009	0	0.005	0	www.ncbi.nlm.nih.gov/pubmed/30643251	Association studies of up to 1.2 million individuals yield new insights into the genetic etiology of tobacco and alcohol use.	Smoking initiation (ever regular vs never regular)
rs6265	11	27658369	T	C	0.001	0	NA	0.4209	0	0.005	0	0.009	0	0.005	0	www.ncbi.nlm.nih.gov/pubmed/30643251	Association studies of up to 1.2 million individuals yield new insights into the genetic etiology of tobacco and alcohol use.	Smoking initiation (ever regular vs never regular) (MTAG)
rs6265	11	27658369	T	C	0.001	0	NA	0.4209	0	0.005	0	0.009	0	0.005	0	www.ncbi.nlm.nih.gov/pubmed/30595370	Leveraging Polygenic Functional Enrichment to Improve GWAS Power.	Smoking status
rs6265	11	27658369	T	C	0.001	0	NA	0.4209	0	0.005	0	0.009	0	0.005	0	www.ncbi.nlm.nih.gov/pubmed/30643258	Genome-wide association analyses of risk tolerance and risky behaviors in over 1 million individuals identify hundreds of loci and shared genetic influences.	Smoking status (ever vs never smokers)
rs4149056	12	21178615	C	T	0.006	0.007	0.81 (0.22, 3.02)	0.7513	0	0.005	0	0.004	0.004	0.009	0.004	www.ncbi.nlm.nih.gov/pubmed/28429243	SLCO1B1 polymorphisms and plasma estrone conjugates in postmenopausal women with ER+√äbreast cancer: genome-wide association studies of the estrone pathway.	Plasma estrone conjugates levels in resected early stage estrogen-receptor positive breast cancer
rs3184504	12	111446804	T	C	0	0.002	NA	0.2138	0	0.009	0	0	0.017	0.005	0	www.ncbi.nlm.nih.gov/pubmed/27197191	Cross-Cancer Genome-Wide Analysis of Lung, Ovary, Breast, Prostate, and Colorectal Cancer Reveals Novel Pleiotropic Associations.	Cancer
rs3184504	12	111446804	T	C	0	0.002	NA	0.2138	0	0.009	0	0	0.017	0.005	0	www.ncbi.nlm.nih.gov/pubmed/27197191	Cross-Cancer Genome-Wide Analysis of Lung, Ovary, Breast, Prostate, and Colorectal Cancer Reveals Novel Pleiotropic Associations.	Cancer (pleiotropy)
rs3184504	12	111446804	T	C	0	0.002	NA	0.2138	0	0.009	0	0	0.017	0.005	0	www.ncbi.nlm.nih.gov/pubmed/26151821	Genome-wide association study of colorectal cancer identifies six new susceptibility loci.	Colorectal cancer
rs3184504	12	111446804	T	C	0	0.002	NA	0.2138	0	0.009	0	0	0.017	0.005	0	www.ncbi.nlm.nih.gov/pubmed/29917119	Novel Common Genetic Susceptibility Loci for Colorectal Cancer.	Colorectal cancer
rs3184504	12	111446804	T	C	0	0.002	NA	0.2138	0	0.009	0	0	0.017	0.005	0	www.ncbi.nlm.nih.gov/pubmed/26621817	Meta-analysis of genome-wide association studies identifies common susceptibility polymorphisms for colorectal and endometrial cancer near SH2B3 and TSHZ1.	Colorectal or endometrial cancer
rs3184504	12	111446804	T	C	0	0.002	NA	0.2138	0	0.009	0	0	0.017	0.005	0	www.ncbi.nlm.nih.gov/pubmed/29455858	A Large-Scale Multi-ancestry Genome-wide Study Accounting for Smoking Behavior Identifies Multiple Significant Loci for Blood Pressure.	Diastolic blood pressure (cigarette smoking interaction)
rs3184504	12	111446804	T	C	0	0.002	NA	0.2138	0	0.009	0	0	0.017	0.005	0	www.ncbi.nlm.nih.gov/pubmed/30093612	Identification of nine new susceptibility loci for endometrial cancer.	Endometrial cancer
rs3184504	12	111446804	T	C	0	0.002	NA	0.2138	0	0.009	0	0	0.017	0.005	0	www.ncbi.nlm.nih.gov/pubmed/30093612	Identification of nine new susceptibility loci for endometrial cancer.	Endometrial cancer (endometrioid histology)
rs3184504	12	111446804	T	C	0	0.002	NA	0.2138	0	0.009	0	0	0.017	0.005	0	www.ncbi.nlm.nih.gov/pubmed/29455858	A Large-Scale Multi-ancestry Genome-wide Study Accounting for Smoking Behavior Identifies Multiple Significant Loci for Blood Pressure.	Systolic blood pressure (cigarette smoking interaction)
rs999737	14	68567965	T	C	0	0.002	NA	0.2138	0	0	0	0	0.017	0.005	0	www.ncbi.nlm.nih.gov/pubmed/19330030	A multistage genome-wide association study in breast cancer identifies two new risk alleles at 1p11.2 and 14q24.1 (RAD51L1).	Breast cancer
rs999737	14	68567965	T	C	0	0.002	NA	0.2138	0	0	0	0	0.017	0.005	0	www.ncbi.nlm.nih.gov/pubmed/25751625	Genome-wide association analysis of more than 120,000 individuals identifies 15 new susceptibility loci for breast cancer.	Breast cancer
rs999737	14	68567965	T	C	0	0.002	NA	0.2138	0	0	0	0	0.017	0.005	0	www.ncbi.nlm.nih.gov/pubmed/23535729	Large-scale genotyping identifies 41 new loci associated with breast cancer risk.	Breast cancer
rs999737	14	68567965	T	C	0	0.002	NA	0.2138	0	0	0	0	0.017	0.005	0	www.ncbi.nlm.nih.gov/pubmed/29059683	Association analysis identifies 65 new breast cancer risk loci.	Breast cancer
rs999737	14	68567965	T	C	0	0.002	NA	0.2138	0	0	0	0	0.017	0.005	0	www.ncbi.nlm.nih.gov/pubmed/29058716	Identification of ten variants associated with risk of estrogen-receptor-negative breast cancer.	Breast cancer (estrogen-receptor negative)
rs12913832	15	28120472	G	A	0.004	0.007	0.65 (0.16, 2.59)	0.5344	0	0	0	0.004	0.009	0	0.004	www.ncbi.nlm.nih.gov/pubmed/29228715	Bayesian and frequentist analysis of an Austrian genome-wide association study of colorectal cancer and advanced adenomas.	Colorectal cancer
rs12913832	15	28120472	G	A	0.004	0.007	0.65 (0.16, 2.59)	0.5344	0	0	0	0.004	0.009	0	0.004	www.ncbi.nlm.nih.gov/pubmed/29739929	Genome-wide association study in 176,678 Europeans reveals genetic loci for tanning response to sun exposure.	Low tan response
rs12913832	15	28120472	G	A	0.004	0.007	0.65 (0.16, 2.59)	0.5344	0	0	0	0.004	0.009	0	0.004	www.ncbi.nlm.nih.gov/pubmed/25963972	Genetics of skin color variation in Europeans: genome-wide association studies with functional follow-up.	Perceived skin darkness
rs12913832	15	28120472	G	A	0.004	0.007	0.65 (0.16, 2.59)	0.5344	0	0	0	0.004	0.009	0	0.004	www.ncbi.nlm.nih.gov/pubmed/30166351	Multitrait genome association analysis identifies new susceptibility genes for human anthropometric variation in the GCAT cohort.	Skin pigmentation traits
rs12913832	15	28120472	G	A	0.004	0.007	0.65 (0.16, 2.59)	0.5344	0	0	0	0.004	0.009	0	0.004	www.ncbi.nlm.nih.gov/pubmed/23548203	Genome-wide association studies identify several new loci associated with pigmentation traits and skin cancer risk in European Americans.	Tanning
rs3733829	19	40804666	G	A	0.011	0.005	2.17 (0.6, 7.92)	0.229	0.004	0.032	0	0.004	0.03	0.005	0.012	www.ncbi.nlm.nih.gov/pubmed/20418890	Genome-wide meta-analyses identify multiple loci associated with smoking behavior.	Smoking behavior
rs1126757	19	55368504	T	C	0.006	0.002	3.25 (0.38, 27.89)	0.2554	0.004	0.005	0	0	0.027	0.018	0	www.ncbi.nlm.nih.gov/pubmed/30643251	Association studies of up to 1.2 million individuals yield new insights into the genetic etiology of tobacco and alcohol use.	Smoking initiation (ever regular vs never regular)
rs1126757	19	55368504	T	C	0.006	0.002	3.25 (0.38, 27.89)	0.2554	0.004	0.005	0	0	0.027	0.018	0	www.ncbi.nlm.nih.gov/pubmed/30643251	Association studies of up to 1.2 million individuals yield new insights into the genetic etiology of tobacco and alcohol use.	Smoking initiation (ever regular vs never regular) (MTAG)
Logistic regression was used, P values are unadjusted
