# Supplementary material for: Prostate cancer genetic risk and associated aggressive disease in men of African ancestry
Source: Nat Commun. 2023 Dec 5;14:8037. doi: 10.1038/s41467-023-43726-w (PMC10697980; doi:10.1038/s41467-023-43726-w)
Supplement: Supplementary file 10 — Supplementary Data 7 [file 41467_2023_43726_MOESM10_ESM.xlsx]

## Sheet: Sheet1
Supplementary Data 7. Genes significantly associated to PCa in the rare variant gene-based analysis, and the frequencies of each set of genotypes in cases compared to controls, as well as predicted consequences of each variant.
	H3C1 variant	Frequency
	rs199943654	Cases	Controls
Allele 1	A	1	0.985
Allele 2	C	0	0.015
Variant type	missense
SIFT	0 (deleterious)
PolyPhen	0.998 (probably damaging)
Minor allele and frequency*	C, 0.006057
	MBP variant	Frequency
	rs61742941	Cases	Controls
Allele 1	G	0.998891	0.98116
Allele 2	A	0.001109	0.01884
Variant type	missense
SIFT	0.11 (tolerated)
PolyPhen	0.747 (possibly damaging)
Minor allele and frequency*	A, 0.008075
	MTG1 variants			Frequency
	rs138851534	rs141449039	rs2255246	Cases	Controls
Genotype set 1	C	G	G	0.997	0.976
Genotype set 2	C	G	A	0.003	0.014
Genotype set 3	C	A	G	0	0.005
Genotype set 4	T	G	G	0	0.005
Variant type	missense	Splice region variant	missense
SIFT	0 (deleterious)	NA	0.05 (tolerated)
Polyphen	0.77 (possibly damaging)	NA	0.007 (benign)
Minor allele and frequency*	T, 0.002019	A, 0.002019	A, 0.007402
* Minor allele frequency calculated using pooled cases and controls (N=743)
