# Supplementary material for: Prostate cancer genetic risk and associated aggressive disease in men of African ancestry
Source: Nat Commun. 2023 Dec 5;14:8037. doi: 10.1038/s41467-023-43726-w (PMC10697980; doi:10.1038/s41467-023-43726-w)
Supplement: Supplementary file 11 — Supplementary Data 8 [file 41467_2023_43726_MOESM11_ESM.xlsx]

## Sheet: Sheet1
Supplementary Data 8. Genes significantly associated to PCa in the gene-based analysis including common and rare variants, and the frequencies of each set of genotypes in cases compared to controls, as well as predicted consequences of each variant.
	MBP variants						Frequency
	rs114952201	rs61742988	rs61742941	rs3900176	rs11150997	rs145675270	Cases	Controls
Genotype set 1	C	C	G	T	A	C	0.52	0.54
Genotype set 2	C	C	G	C	A	C	0.225	0.191
Genotype set 3	C	C	G	T	G	C	0.09	0.094
Genotype set 4	C	C	G	C	G	C	0.053	0.071
Genotype set 5	T	C	G	T	A	C	0.036	0.027
Genotype set 6	C	C	A	T	A	C	0	0.019
Genotype set 7	T	C	G	C	A	C	0.028	0.019
Genotype set 8	C	C	G	T	G	T	0.01	0.009
Genotype set 9	T	C	G	T	G	C	0.012	0.008
Genotype set 10	C	T	G	T	G	C	0.01	0.006
Genotype set 11	C	T	G	T	A	C	0.003	0.004
Genotype set 12	T	T	G	T	G	C	0.01	0.002
Genotype set 13	T	C	G	C	G	C	0	0.002
Genotype set 14	T	T	G	C	G	C	0	0.002
Genotype set 15	T	T	G	T	A	C	0	0.002
Genotype set 16	T	T	G	T	G	T	0	0.001
Genotype set 17	T	C	G	T	G	T	0	0.001
Genotype set 18	C	T	G	C	G	C	0	0.001
Genotype set 19	C	T	G	C	A	C	0.002	0
Genotype set 20	T	C	A	T	G	C	0.001	0
Variant type	missense	missense	missense	intronic	intronic	missense
SIFT	1 (tolerated)	0.06 (tolerated)	0.11 (tolerated)	NA	NA	1 (tolerated - low confidence)
Polyphen	0.007 (benign)	0.123 (benign)	0.747 (possibly damaging)	NA	NA	0 (benign)
Minor allele and frequency	T, 0.07873	T, 0.02288	A, 0.008075	C, 0.2995	G, 0.1909	T, 0.01077
* Minor allele frequency calculated using pooled cases and controls (N=743)
