# Supplementary material for: Prostate cancer genetic risk and associated aggressive disease in men of African ancestry
Source: Nat Commun. 2023 Dec 5;14:8037. doi: 10.1038/s41467-023-43726-w (PMC10697980; doi:10.1038/s41467-023-43726-w)
Supplement: Supplementary file 12 — Supplementary Data 9 [file 41467_2023_43726_MOESM12_ESM.xlsx]

## Sheet: Sheet1
Supplementary Data 9. Genes significantly associated to HRPCa in the gene-based analysis including common and rare variants, and the frequencies of each set of genotypes in cases compared to controls, as well as predicted consequences of each variant.
	KLF5 variants				Frequency
	rs148819017	rs115503899	rs35967041	rs9573096	HRPCa	LRNoPCa
Genotype set 1	A	C	A	T	0.564	0.487
Genotype set 2	A	C	A	C	0.384	0.461
Genotype set 3	A	C	G	T	0.016	0.029
Genotype set 4	A	A	A	T	0.005	0.013
Genotype set 5	A	C	G	C	0.025	0.01
Genotype set 6	G	C	A	T	0.002	0
Genotype set 7	A	A	G	T	0.005	0
Variant type	missense	missense	missense	intronic
SIFT	1 (tolerated)	0 (deleterious)	0.28 (tolerated)	NA
PolyPhen	0 (benign)	0.729 (possibly damaging)	0 (benign)	NA
Minor allele and frequency*	G, 0.001346	A, 0.01413	G, 0.03567	C, 0.4432
* Minor allele frequency calculated using pooled cases and controls (N=743)
