# Supplementary material for: Prostate cancer genetic risk and associated aggressive disease in men of African ancestry
Source: Nat Commun. 2023 Dec 5;14:8037. doi: 10.1038/s41467-023-43726-w (PMC10697980; doi:10.1038/s41467-023-43726-w)
Supplement: Supplementary file 13 — Supplementary Data 10 [file 41467_2023_43726_MOESM13_ESM.xlsx]

## Sheet: Sheet1
Supplementary Data 10. Number of SNPs and proportion (out of 247,780 assayed variants) per minor allele frequency (MAF) interval for 780 samples genotyped on the Illumina HumanExome BeadChip v1.0 array, prior to and post-processing of rare variants (MAF≤0.01) with zCall v3.4 (Goldstein et al., 2012).
MAF interval*	Prior to zCall		Post zCall
	n^	(%)	n^	(%)
0	163351	0.6593	162677	0.6565
(0,0.001]	6903	0.0279	7836	0.0316
(0.001,0.005]	14216	0.0574	15281	0.0617
(0.005,0.01]	8136	0.0328	8328	0.0336
(0.01,0.05]	19888	0.0803
(0.05,0.1]	7480	0.0302
(0.1,0.2]	7193	0.029
(0.2,0.5]	16051	0.065
*( ) brackets indicate exclusive, [ ] square brackets indicate inclusive
^ Excludes SNPs removed during quality control, prior to the Hardy-Weinberg test
Reference:
Goldstein JI, et al. zCall: a rare variant caller for array-based genotyping: genetics and population analysis. Bioinformatics 28, 2543-2545 (2012). DOI: 10.1093/bioinformatics/bts479
