# Supplementary material for: Prostate cancer genetic risk and associated aggressive disease in men of African ancestry
Source: Nat Commun. 2023 Dec 5;14:8037. doi: 10.1038/s41467-023-43726-w (PMC10697980; doi:10.1038/s41467-023-43726-w)
Supplement: Supplementary file 15 — Source Data [file 41467_2023_43726_MOESM15_ESM.xlsx]

## Sheet: Figure 1a
Figure 1a
Data	Source
GLOBOCAN 2020 Mortality Rates	Sung H, et al. Global Cancer Statistics 2020: GLOBOCAN Estimates of Incidence and Mortality Worldwide for 36 Cancers in 185 Countries. CA Cancer J Clin 71, 209-249 (2021).
Number of African ancestry samples and location from the gnomAD v3.1.2 HGDP and 1KGP subset	Karczewski KJ, et al. The mutational constraint spectrum quantified from variation in 141,456 humans. Nature 581, 434-443 (2020).
	https://gnomad.broadinstitute.org/downloads
Number of samples from the Ghana prostate cancer study	Cook MB, et al. A genome-wide association study of prostate cancer in West African men. Hum Genet 133, 509-521 (2014).
Number of samples from the Senegal, Ghana, Nigeria and South Africa prostate cancer study	Harlemon M, et al. A Custom Genotyping Array Reveals Population-Level Heterogeneity for the Genetic Risks of Prostate Cancer and Other Cancers in Africa. Cancer Res 80, 2956-2966 (2020).
Number of samples from the Uganda prostate cancer study	Du Z, et al. Genetic risk of prostate cancer in Ugandan men. Prostate 78, 370-376 (2018).
Number of samples from South Africa prostate cancer study	Tindall EA, et al. Addressing the contribution of previously described genetic and epidemiological risk factors associated with increased prostate cancer risk and aggressive disease within men from South Africa. BMC Urol 13, 74 (2013).

## Sheet: Figure 1b, SuppFig 5-6
Figure 1b and Supplementary Figures 5-6
Data	Source
1003 African ancestry samples and 20 randomly selected samples of European (CEU) and Chinese (CHB) descent from gnomAD v3.1.2 HGDP and 1KGP subset	Karczewski KJ, et al. The mutational constraint spectrum quantified from variation in 141,456 humans. Nature 581, 434-443 (2020).
	https://gnomad.broadinstitute.org/downloads
Linkage disequilibrium pruned exomic variants extracted from the above gnomAD data and merged with data from the present study (plink format)	781Exomes_gnomAD_1003Afr_20CEU_20CHB_ExomeSNPs_pruned50-5-1.5.bed
	781Exomes_gnomAD_1003Afr_20CEU_20CHB_ExomeSNPs_pruned50-5-1.5.bim
	781Exomes_gnomAD_1003Afr_20CEU_20CHB_ExomeSNPs_pruned50-5-1.5.fam

## Sheet: Figure 3
Figure 3
Data	Source
Risk allele frequency from African ancestry controls	Chen F, et al. Evidence of Novel Susceptibility Variants for Prostate Cancer and a Multiancestry Polygenic Risk Score Associated with Aggressive Disease in Men of African Ancestry. Eur Urol 84, 13-21 (2023).
Risk allele frequency in South African prostate cancer cases	Jaratlerdsiri W, et al. African-specific molecular taxonomy of prostate cancer. Nature 609, 552-559 (2022).

## Sheet: Figure 4a, Table 1, SuppFig 8
Figure 4a, Table 1, Supplementary Figure 8 - PLINK EWAS output Cases vs Controls
CHR	SNP	BP	A1	TEST	NMISS	OR	SE	L95	U95	STAT	P
1	rs148711625	930204	A	ADD	743	1.011	0.2229	0.6532	1.565	0.04932	0.9607
1	rs148711625	930204	A	COV1	743	1.006	0.008229	0.9903	1.023	0.7769	0.4372
1	rs9988179	930314	T	ADD	741	1.064	0.2955	0.5962	1.899	0.2099	0.8337
1	rs9988179	930314	T	COV1	741	1.007	0.008239	0.9908	1.023	0.8349	0.4038
1	rs116730894	930320	T	ADD	743	0.6169	0.3682	0.2998	1.269	-1.312	0.1895
1	rs116730894	930320	T	COV1	743	1.006	0.008242	0.99	1.023	0.7398	0.4594
1	rs116362966	944001	T	ADD	739	2.212	0.4719	0.8775	5.579	1.683	0.09239
1	rs116362966	944001	T	COV1	739	1.007	0.00826	0.9909	1.024	0.8565	0.3917
1	rs113383096	944101	C	ADD	739	0.9714	0.1739	0.6908	1.366	-0.1665	0.8677
1	rs113383096	944101	C	COV1	739	1.006	0.00825	0.99	1.023	0.738	0.4605
1	rs150127608	953183	T	ADD	743	1.454	0.2442	0.9009	2.346	1.533	0.1254
1	rs150127608	953183	T	COV1	743	1.006	0.00825	0.9903	1.023	0.7835	0.4333
1	rs3748597	953279	T	ADD	743	0.9692	0.1979	0.6576	1.428	-0.1583	0.8742
1	rs3748597	953279	T	COV1	743	1.006	0.008229	0.9903	1.023	0.7744	0.4387
1	rs62639963	954023	A	ADD	743	1.078	0.4569	0.4403	2.64	0.1649	0.869
1	rs62639963	954023	A	COV1	743	1.006	0.008246	0.9904	1.023	0.7851	0.4324
1	rs150615968	957000	A	ADD	743	1.454	0.2442	0.9009	2.346	1.533	0.1254
1	rs150615968	957000	A	COV1	743	1.006	0.00825	0.9903	1.023	0.7835	0.4333
1	rs13303010	959193	A	ADD	743	1.024	0.1914	0.7036	1.49	0.1232	0.902
1	rs13303010	959193	A	COV1	743	1.006	0.008231	0.9903	1.023	0.7733	0.4393
1	rs115741058	965047	A	ADD	743	1.177	0.202	0.7924	1.749	0.8079	0.4191
1	rs115741058	965047	A	COV1	743	1.006	0.008259	0.9897	1.022	0.7123	0.4763
1	rs62639980	966542	A	ADD	743	0.7658	0.3199	0.4091	1.434	-0.8341	0.4042
1	rs62639980	966542	A	COV1	743	1.007	0.008237	0.9905	1.023	0.8015	0.4228
1	rs149741186	966543	A	ADD	720	0.7605	0.3203	0.406	1.425	-0.8547	0.3927
1	rs149741186	966543	A	COV1	720	1.005	0.008347	0.989	1.022	0.6344	0.5258
1	rs28499371	966748	T	ADD	743	0.8522	0.2008	0.5749	1.263	-0.7964	0.4258
1	rs28499371	966748	T	COV1	743	1.006	0.008231	0.9903	1.023	0.7712	0.4406
1	rs111909377	972419	C	ADD	733	0.9705	0.249	0.5957	1.581	-0.1203	0.9042
1	rs111909377	972419	C	COV1	733	1.007	0.00832	0.9907	1.024	0.8336	0.4045
1	rs61732689	972943	A	ADD	731	0.9242	0.2591	0.5562	1.536	-0.3043	0.7609
1	rs61732689	972943	A	COV1	731	1.006	0.008369	0.9898	1.023	0.7329	0.4636
1	rs3829740	973858	G	ADD	742	1.261	0.156	0.9291	1.713	1.488	0.1366
1	rs3829740	973858	G	COV1	742	1.006	0.008249	0.9898	1.022	0.715	0.4746
1	rs3829738	973929	C	ADD	738	1.006	0.1167	0.8001	1.264	0.04883	0.9611
1	rs3829738	973929	C	COV1	738	1.008	0.008278	0.9913	1.024	0.9085	0.3636
1	rs143888043	1014042	A	ADD	743	1.783	0.3884	0.8328	3.817	1.489	0.1365
1	rs143888043	1014042	A	COV1	743	1.006	0.008242	0.9901	1.023	0.7548	0.4504
1	rs1921	1014228	A	ADD	742	0.8979	0.1143	0.7177	1.123	-0.942	0.3462
1	rs1921	1014228	A	COV1	742	1.007	0.008232	0.9906	1.023	0.8148	0.4152
1	rs150359724	1041583	G	ADD	741	0.9121	0.2962	0.5104	1.63	-0.3105	0.7561
1	rs150359724	1041583	G	COV1	741	1.006	0.008239	0.9903	1.023	0.7791	0.4359
1	rs149636063	1041976	T	ADD	736	1.076	0.3175	0.5773	2.004	0.2298	0.8183
1	rs149636063	1041976	T	COV1	736	1.007	0.008287	0.9903	1.023	0.7865	0.4316
1	rs149594498	1044340	A	ADD	743	1.885	0.4459	0.7868	4.518	1.422	0.155
1	rs149594498	1044340	A	COV1	743	1.006	0.008242	0.9902	1.023	0.7654	0.444
1	rs9697293	1045751	G	ADD	738	0.8937	0.1793	0.6289	1.27	-0.627	0.5307
1	rs9697293	1045751	G	COV1	738	1.005	0.008322	0.9885	1.021	0.5758	0.5648
1	rs17160775	1050446	A	ADD	739	0.8756	0.1594	0.6407	1.197	-0.8333	0.4047
1	rs17160775	1050446	A	COV1	739	1.005	0.008258	0.9893	1.022	0.6615	0.5083
1	rs9442373	1127258	A	ADD	742	1.08	0.1099	0.8705	1.339	0.6983	0.485
1	rs9442373	1127258	A	COV1	742	1.006	0.008235	0.9904	1.023	0.7861	0.4318
1	rs6668667	1179288	A	ADD	740	1.084	0.1497	0.8085	1.454	0.5396	0.5895
1	rs6668667	1179288	A	COV1	740	1.007	0.008253	0.9905	1.023	0.8033	0.4218
1	rs58991788	1180802	T	ADD	743	0.9888	0.3409	0.5069	1.929	-0.03302	0.9737
1	rs58991788	1180802	T	COV1	743	1.006	0.008229	0.9903	1.023	0.7765	0.4375
1	rs137938349	1180809	A	ADD	743	1.527	0.5137	0.5578	4.179	0.8236	0.4101
1	rs137938349	1180809	A	COV1	743	1.007	0.008243	0.9906	1.023	0.8131	0.4162
1	rs74046640	1184990	G	ADD	743	0.9686	0.1261	0.7565	1.24	-0.2526	0.8006
1	rs74046640	1184990	G	COV1	743	1.006	0.008232	0.9902	1.023	0.7688	0.442
1	rs1320571	1185051	A	ADD	743	1.037	0.1114	0.8335	1.29	0.3246	0.7454
1	rs1320571	1185051	A	COV1	743	1.006	0.008232	0.9902	1.023	0.7686	0.4421
1	rs74475385	1185108	C	ADD	743	1.016	0.3506	0.5113	2.021	0.04646	0.9629
1	rs74475385	1185108	C	COV1	743	1.006	0.008228	0.9903	1.023	0.7758	0.4379
1	rs74046642	1185114	A	ADD	743	1.085	0.2956	0.608	1.937	0.2769	0.7819
1	rs74046642	1185114	A	COV1	743	1.006	0.00823	0.9904	1.023	0.7843	0.4328
1	rs116251234	1185123	A	ADD	743	1.016	0.3506	0.5113	2.021	0.04646	0.9629
1	rs116251234	1185123	A	COV1	743	1.006	0.008228	0.9903	1.023	0.7758	0.4379
1	rs11466693	1204118	T	ADD	739	0.5106	0.4806	0.1991	1.31	-1.399	0.1619
1	rs11466693	1204118	T	COV1	739	1.006	0.008286	0.9902	1.023	0.776	0.4378
1	rs72894044	1217749	T	ADD	743	0.5976	0.3535	0.2989	1.195	-1.457	0.1453
1	rs72894044	1217749	T	COV1	743	1.006	0.008244	0.9899	1.022	0.7321	0.4641
1	rs61743559	1228635	A	ADD	743	0.7019	0.3569	0.3488	1.413	-0.9917	0.3213
1	rs61743559	1228635	A	COV1	743	1.006	0.008232	0.99	1.023	0.7432	0.4574
1	rs142820961	1232735	A	ADD	735	0.7034	0.2864	0.4013	1.233	-1.228	0.2193
1	rs142820961	1232735	A	COV1	735	1.006	0.008301	0.9902	1.023	0.7717	0.4403
1	rs78555129	1243102	G	ADD	742	1.094	0.1065	0.8877	1.348	0.8415	0.4001
1	rs78555129	1243102	G	COV1	742	1.007	0.008241	0.9906	1.023	0.8167	0.4141
1	rs12093154	1243545	A	ADD	742	1.011	0.145	0.761	1.343	0.07624	0.9392
1	rs12093154	1243545	A	COV1	742	1.007	0.008236	0.9905	1.023	0.8063	0.4201
1	rs6685064	1275912	C	ADD	743	1	0.1134	0.801	1.249	0.003198	0.9974
1	rs6685064	1275912	C	COV1	743	1.006	0.008228	0.9903	1.023	0.7761	0.4377
1	rs114582555	1284002	G	ADD	739	1.34	0.2616	0.8026	2.238	1.119	0.263
1	rs114582555	1284002	G	COV1	739	1.006	0.008268	0.9894	1.022	0.669	0.5035
1	rs12751100	1285574	G	ADD	743	1.012	0.1311	0.7828	1.308	0.09117	0.9274
1	rs12751100	1285574	G	COV1	743	1.006	0.00823	0.9903	1.023	0.7738	0.439
1	rs61740392	1286184	T	ADD	743	1.672	0.2931	0.9413	2.97	1.754	0.07951
1	rs61740392	1286184	T	COV1	743	1.006	0.008238	0.9901	1.023	0.7504	0.453
1	rs11260579	1286887	C	ADD	741	1.031	0.1147	0.8233	1.291	0.2653	0.7908
1	rs11260579	1286887	C	COV1	741	1.007	0.00824	0.9905	1.023	0.805	0.4208
1	rs2228579	1288005	C	ADD	742	0.9479	0.106	0.77	1.167	-0.5046	0.6139
1	rs2228579	1288005	C	COV1	742	1.007	0.008234	0.9906	1.023	0.8144	0.4154
1	rs13306651	1290683	A	ADD	743	0.8866	0.3769	0.4236	1.856	-0.3194	0.7494
1	rs13306651	1290683	A	COV1	743	1.006	0.008253	0.9901	1.023	0.7494	0.4536
1	rs6690013	1291377	A	ADD	743	1.173	0.1835	0.8187	1.681	0.8698	0.3844
1	rs6690013	1291377	A	COV1	743	1.006	0.008235	0.9903	1.023	0.7805	0.4351
1	rs609805	1291509	A	ADD	742	1.161	0.1745	0.8248	1.634	0.8559	0.392
1	rs609805	1291509	A	COV1	742	1.007	0.008242	0.9905	1.023	0.8046	0.421
1	rs75063133	1291532	A	ADD	739	3.09	0.5559	1.039	9.187	2.03	0.04239
1	rs75063133	1291532	A	COV1	739	1.006	0.008282	0.9899	1.023	0.7324	0.4639
1	rs141926737	1295865	G	ADD	743	1.42	0.4995	0.5334	3.779	0.7016	0.4829
1	rs141926737	1295865	G	COV1	743	1.006	0.008228	0.9904	1.023	0.7825	0.4339
1	rs139847292	1295900	A	ADD	743	0.6112	0.4681	0.2442	1.53	-1.052	0.2929
1	rs139847292	1295900	A	COV1	743	1.006	0.008241	0.9899	1.022	0.7321	0.4641
1	rs61746802	1327599	A	ADD	742	1.03	0.3769	0.4923	2.157	0.07963	0.9365
1	rs61746802	1327599	A	COV1	742	1.007	0.008237	0.9905	1.023	0.8067	0.4198
1	rs111615792	1332271	A	ADD	734	1.037	0.1236	0.8136	1.321	0.2908	0.7712
1	rs111615792	1332271	A	COV1	734	1.008	0.008326	0.9913	1.024	0.9116	0.362
1	rs112507608	1334108	A	ADD	743	1.034	0.1227	0.8127	1.315	0.2705	0.7867
1	rs112507608	1334108	A	COV1	743	1.006	0.008232	0.9904	1.023	0.7826	0.4339
1	rs61735963	1341803	T	ADD	741	1.07	0.1181	0.8486	1.348	0.57	0.5687
1	rs61735963	1341803	T	COV1	741	1.006	0.008246	0.9904	1.023	0.7851	0.4324
1	rs111933693	1373805	C	ADD	741	0.957	0.2422	0.5954	1.538	-0.1815	0.8559
1	rs111933693	1373805	C	COV1	741	1.007	0.00824	0.9904	1.023	0.7894	0.4299
1	rs147491797	1402159	A	ADD	743	0.5886	0.4247	0.256	1.353	-1.248	0.212
1	rs147491797	1402159	A	COV1	743	1.006	0.00824	0.99	1.022	0.74	0.4593
1	rs904589	1419135	C	ADD	743	1.279	0.1591	0.9362	1.747	1.546	0.1222
1	rs904589	1419135	C	COV1	743	1.005	0.008251	0.9893	1.022	0.6613	0.5084
1	rs140747215	1419464	T	ADD	735	0.8576	0.2995	0.4769	1.542	-0.513	0.608
1	rs140747215	1419464	T	COV1	735	1.006	0.008328	0.9898	1.023	0.7345	0.4626
1	rs145112172	1419540	A	ADD	743	0.772	0.2484	0.4744	1.256	-1.041	0.2977
1	rs145112172	1419540	A	COV1	743	1.006	0.008239	0.9899	1.022	0.728	0.4666
1	rs144957058	1426150	T	ADD	741	0.3679	0.482	0.1431	0.9462	-2.075	0.03802
1	rs144957058	1426150	T	COV1	741	1.006	0.008257	0.9901	1.023	0.7532	0.4514
1	rs72896277	1426356	A	ADD	743	1.212	0.1661	0.875	1.678	1.156	0.2477
1	rs72896277	1426356	A	COV1	743	1.007	0.008239	0.9906	1.023	0.8085	0.4188
1	rs149262155	1450709	T	ADD	743	0.9704	0.3537	0.4852	1.941	-0.0851	0.9322
1	rs149262155	1450709	T	COV1	743	1.006	0.008228	0.9903	1.023	0.7759	0.4378
1	rs113110734	1452367	T	ADD	743	0.5654	0.2024	0.3803	0.8406	-2.818	0.004828
1	rs113110734	1452367	T	COV1	743	1.007	0.008288	0.991	1.024	0.8694	0.3846
1	rs146343349	1477279	T	ADD	743	0.8213	0.1932	0.5625	1.199	-1.019	0.3082
1	rs146343349	1477279	T	COV1	743	1.007	0.008232	0.9906	1.023	0.8181	0.4133
1	rs147286181	1495591	T	ADD	740	1.182	0.2385	0.7409	1.887	0.7026	0.4823
1	rs147286181	1495591	T	COV1	740	1.007	0.008246	0.9905	1.023	0.8059	0.4203
1	rs139902189	1495605	T	ADD	739	0.6618	0.2588	0.3985	1.099	-1.595	0.1108
1	rs139902189	1495605	T	COV1	739	1.006	0.008261	0.9897	1.022	0.7007	0.4835
1	rs144198445	1495729	A	ADD	742	1.176	0.2385	0.7371	1.877	0.6807	0.4961
1	rs144198445	1495729	A	COV1	742	1.006	0.008231	0.9904	1.023	0.7825	0.4339
1	rs7418389	1616547	C	ADD	741	1.097	0.1051	0.8932	1.348	0.8854	0.3759
1	rs7418389	1616547	C	COV1	741	1.007	0.008247	0.9905	1.023	0.8066	0.4199
1	rs12755088	1623412	T	ADD	742	0.8948	0.1294	0.6944	1.153	-0.8588	0.3904
1	rs12755088	1623412	T	COV1	742	1.006	0.008235	0.9899	1.022	0.7327	0.4637
1	rs75855249	1627406	T	ADD	743	0.7479	0.3219	0.398	1.405	-0.9025	0.3668
1	rs75855249	1627406	T	COV1	743	1.007	0.008283	0.991	1.024	0.8714	0.3835
1	rs76957527	1627720	T	ADD	743	0.7859	0.2757	0.4578	1.349	-0.8737	0.3823
1	rs76957527	1627720	T	COV1	743	1.007	0.008245	0.9907	1.023	0.8265	0.4085
1	rs74808013	1627725	A	ADD	743	0.7859	0.2757	0.4578	1.349	-0.8737	0.3823
1	rs74808013	1627725	A	COV1	743	1.007	0.008245	0.9907	1.023	0.8265	0.4085
1	rs4074196	1680556	A	ADD	743	0.9356	0.1069	0.7588	1.154	-0.6233	0.5331
1	rs4074196	1680556	A	COV1	743	1.006	0.008231	0.9903	1.023	0.7798	0.4355
1	rs2294489	1732685	C	ADD	742	0.9599	0.1738	0.6828	1.349	-0.2353	0.814
1	rs2294489	1732685	C	COV1	742	1.007	0.00824	0.9907	1.023	0.8206	0.4118
1	rs116006782	1757140	A	ADD	742	0.8297	0.2683	0.4904	1.404	-0.6959	0.4865
1	rs116006782	1757140	A	COV1	742	1.006	0.008239	0.9903	1.023	0.7797	0.4356
1	rs116344604	1759105	C	ADD	738	1.078	0.2072	0.7183	1.618	0.3633	0.7163
1	rs116344604	1759105	C	COV1	738	1.006	0.008261	0.99	1.023	0.7399	0.4593
1	rs186603783	1759182	A	ADD	739	1.632	0.3571	0.8104	3.285	1.371	0.1703
1	rs186603783	1759182	A	COV1	739	1.007	0.008254	0.9906	1.023	0.8196	0.4124
1	rs28581776	1916540	C	ADD	743	1.031	0.1063	0.8373	1.27	0.2898	0.772
1	rs28581776	1916540	C	COV1	743	1.007	0.008248	0.9904	1.023	0.7948	0.4267
1	rs74773083	1916758	C	ADD	743	0.9174	0.1837	0.64	1.315	-0.4695	0.6387
1	rs74773083	1916758	C	COV1	743	1.006	0.00823	0.9904	1.023	0.7825	0.4339
1	rs28548017	1955580	A	ADD	743	1.084	0.12	0.8569	1.372	0.6726	0.5012
1	rs28548017	1955580	A	COV1	743	1.006	0.008249	0.99	1.023	0.74	0.4593
1	rs188111949	1955616	T	ADD	739	1.114	0.5234	0.3995	3.108	0.2068	0.8361
1	rs188111949	1955616	T	COV1	739	1.006	0.008252	0.99	1.023	0.748	0.4545
1	rs3820011	1956754	A	ADD	743	1.012	0.1944	0.6911	1.481	0.05978	0.9523
1	rs3820011	1956754	A	COV1	743	1.006	0.008231	0.9903	1.023	0.7775	0.4369
1	rs61734006	1964940	T	ADD	743	0.9379	0.344	0.4779	1.84	-0.1865	0.852
1	rs61734006	1964940	T	COV1	743	1.006	0.008234	0.9903	1.023	0.7823	0.434
1	rs148199636	1965055	C	ADD	742	0.9383	0.3167	0.5044	1.746	-0.201	0.8407
1	rs148199636	1965055	C	COV1	742	1.007	0.008243	0.9904	1.023	0.7952	0.4265
1	rs61734007	1966450	C	ADD	743	0.9886	0.2079	0.6578	1.486	-0.05512	0.956
1	rs61734007	1966450	C	COV1	743	1.006	0.00823	0.9903	1.023	0.7748	0.4384
1	rs199580948	1968663	A	ADD	743	0.7966	0.1573	0.5853	1.084	-1.446	0.1483
1	rs199580948	1968663	A	COV1	743	1.007	0.008242	0.9904	1.023	0.7925	0.4281
1	rs35269416	1968747	C	ADD	743	2.649	0.4559	1.084	6.475	2.137	0.03261
1	rs35269416	1968747	C	COV1	743	1.006	0.008308	0.9896	1.022	0.6959	0.4865
1	rs16824588	1968793	C	ADD	743	1.025	0.1172	0.8147	1.29	0.2119	0.8322
1	rs16824588	1968793	C	COV1	743	1.006	0.008235	0.9902	1.023	0.7662	0.4436
1	rs140201417	1970786	A	ADD	743	0.3083	0.5065	0.1142	0.8319	-2.323	0.02016
1	rs140201417	1970786	A	COV1	743	1.007	0.008272	0.9912	1.024	0.8868	0.3752
1	rs35271800	2055515	A	ADD	743	1.279	0.1809	0.8972	1.823	1.36	0.1737
1	rs35271800	2055515	A	COV1	743	1.007	0.008246	0.9907	1.023	0.8283	0.4075
1	rs425277	2137733	T	ADD	743	1.203	0.1802	0.8452	1.713	1.027	0.3044
1	rs425277	2137733	T	COV1	743	1.006	0.008232	0.9901	1.023	0.7573	0.4489
1	rs3753242	2138242	T	ADD	743	1.234	0.4195	0.5425	2.809	0.5021	0.6156
1	rs3753242	2138242	T	COV1	743	1.006	0.008234	0.9903	1.023	0.7794	0.4357
1	rs61729821	2324130	T	ADD	736	0.9954	0.2181	0.6492	1.526	-0.02105	0.9832
1	rs61729821	2324130	T	COV1	736	1.007	0.008266	0.9908	1.023	0.8433	0.3991
1	rs2840532	2396376	T	ADD	741	0.9741	0.1087	0.7872	1.205	-0.2418	0.8089
1	rs2840532	2396376	T	COV1	741	1.007	0.008251	0.9907	1.023	0.8217	0.4112
1	rs35426403	2408720	G	ADD	741	1.23	0.3129	0.6662	2.271	0.6617	0.5082
1	rs35426403	2408720	G	COV1	741	1.007	0.008251	0.9905	1.023	0.8082	0.419
1	rs79885852	2494874	A	ADD	743	1.038	0.2462	0.6406	1.681	0.1508	0.8801
1	rs79885852	2494874	A	COV1	743	1.006	0.008231	0.9903	1.023	0.7724	0.4399
1	rs114371513	2504299	A	ADD	743	1.291	0.352	0.6476	2.573	0.7254	0.4682
1	rs114371513	2504299	A	COV1	743	1.007	0.008265	0.9907	1.023	0.8354	0.4035
1	rs141941464	2508976	A	ADD	743	1.016	0.3122	0.5512	1.874	0.05228	0.9583
1	rs141941464	2508976	A	COV1	743	1.006	0.008233	0.9903	1.023	0.7775	0.4369
1	rs2494620	2509919	T	ADD	743	1.105	0.1161	0.8798	1.387	0.8571	0.3914
1	rs2494620	2509919	T	COV1	743	1.007	0.008234	0.9905	1.023	0.8	0.4237
1	rs4870	2556714	A	ADD	740	1.171	0.1239	0.9186	1.493	1.274	0.2026
1	rs4870	2556714	A	COV1	740	1.005	0.008266	0.9888	1.021	0.5944	0.5522
1	rs2234163	2559867	A	ADD	742	1.788	0.4489	0.7417	4.309	1.294	0.1956
1	rs2234163	2559867	A	COV1	742	1.007	0.008246	0.9906	1.023	0.8114	0.4171
1	rs11573986	2560684	A	ADD	742	1.342	0.3932	0.6211	2.9	0.7485	0.4541
1	rs11573986	2560684	A	COV1	742	1.006	0.008261	0.9897	1.022	0.7045	0.4811
1	rs2234167	2562891	A	ADD	743	0.984	0.2015	0.6629	1.461	-0.08001	0.9362
1	rs2234167	2562891	A	COV1	743	1.006	0.008243	0.9902	1.023	0.77	0.4413
1	rs734999	2581777	C	ADD	743	1.135	0.1333	0.874	1.474	0.9501	0.3421
1	rs734999	2581777	C	COV1	743	1.006	0.008228	0.9902	1.023	0.7623	0.4459
1	rs111433922	2588536	A	ADD	743	0.8802	0.3496	0.4436	1.747	-0.3649	0.7152
1	rs111433922	2588536	A	COV1	743	1.006	0.008229	0.9903	1.023	0.7764	0.4375
1	rs115817728	2588989	A	ADD	743	1.537	0.4608	0.6228	3.792	0.9323	0.3512
1	rs115817728	2588989	A	COV1	743	1.007	0.008258	0.9908	1.023	0.8397	0.4011
1	rs3748816	2595307	A	ADD	743	1.165	0.1266	0.9093	1.493	1.209	0.2267
1	rs3748816	2595307	A	COV1	743	1.007	0.008236	0.9906	1.023	0.8186	0.413
1	rs114540215	2604193	C	ADD	742	1.341	0.4169	0.5921	3.035	0.7031	0.482
1	rs114540215	2604193	C	COV1	742	1.007	0.008269	0.9909	1.024	0.8604	0.3895
1	rs10797437	2607567	T	ADD	743	1.258	0.1212	0.9921	1.596	1.894	0.05817
1	rs10797437	2607567	T	COV1	743	1.007	0.008257	0.9911	1.024	0.8724	0.383
1	rs10797440	2609830	A	ADD	743	1.258	0.1212	0.9921	1.596	1.894	0.05817
1	rs10797440	2609830	A	COV1	743	1.007	0.008257	0.9911	1.024	0.8724	0.383
1	rs3890745	2622185	T	ADD	743	1.23	0.1101	0.9911	1.526	1.879	0.06023
1	rs3890745	2622185	T	COV1	743	1.007	0.008244	0.9906	1.023	0.8121	0.4167
1	rs3100865	2889542	T	ADD	743	0.8619	0.3504	0.4337	1.713	-0.4243	0.6714
1	rs3100865	2889542	T	COV1	743	1.006	0.00823	0.9902	1.023	0.7669	0.4431
1	rs35209244	3021831	A	ADD	743	0.7847	0.456	0.321	1.918	-0.5317	0.5949
1	rs35209244	3021831	A	COV1	743	1.006	0.008231	0.9903	1.023	0.7787	0.4362
1	rs61745278	3022323	A	ADD	742	0.8906	0.1646	0.645	1.23	-0.7041	0.4814
1	rs61745278	3022323	A	COV1	742	1.007	0.00824	0.9905	1.023	0.7985	0.4246
1	rs72629486	3022360	G	ADD	743	2.048	0.4759	0.8058	5.205	1.506	0.132
1	rs72629486	3022360	G	COV1	743	1.005	0.008282	0.9891	1.022	0.6388	0.5229
1	rs2651899	3167148	T	ADD	743	1.083	0.1135	0.8674	1.353	0.7065	0.4799
1	rs2651899	3167148	T	COV1	743	1.006	0.008237	0.9902	1.023	0.7647	0.4445
1	rs183153140	3186136	A	ADD	743	4.252	0.7636	0.9518	18.99	1.895	0.05806
1	rs183153140	3186136	A	COV1	743	1.006	0.008268	0.9897	1.022	0.7073	0.4794
1	rs12094678	3195105	G	ADD	741	0.861	0.1984	0.5836	1.27	-0.7544	0.4506
1	rs12094678	3195105	G	COV1	741	1.006	0.008264	0.9898	1.022	0.7174	0.4731
1	rs6658356	3363689	A	ADD	743	0.9631	0.1279	0.7495	1.238	-0.2939	0.7689
1	rs6658356	3363689	A	COV1	743	1.006	0.008229	0.9903	1.023	0.7754	0.4381
1	rs191798831	3404788	A	ADD	743	1.092	0.4289	0.4713	2.532	0.2059	0.8369
1	rs191798831	3404788	A	COV1	743	1.006	0.008232	0.9903	1.023	0.7817	0.4344
1	rs2493292	3412095	T	ADD	743	1.058	0.1281	0.8235	1.361	0.4437	0.6573
1	rs2493292	3412095	T	COV1	743	1.007	0.008232	0.9904	1.023	0.7917	0.4285
1	rs187400273	3426071	T	ADD	743	1.243	0.3855	0.5838	2.645	0.5636	0.573
1	rs187400273	3426071	T	COV1	743	1.007	0.008244	0.9905	1.023	0.8052	0.4207
1	rs113879347	3426095	A	ADD	743	0.7304	0.2437	0.453	1.178	-1.289	0.1973
1	rs113879347	3426095	A	COV1	743	1.007	0.008244	0.9906	1.023	0.8091	0.4185
1	rs3806164	3463493	A	ADD	743	0.9668	0.1503	0.72	1.298	-0.2246	0.8223
1	rs3806164	3463493	A	COV1	743	1.006	0.008227	0.9903	1.023	0.7755	0.438
1	rs74050529	3478438	C	ADD	742	1.095	0.3482	0.5533	2.166	0.26	0.7949
1	rs74050529	3478438	C	COV1	742	1.007	0.008235	0.9906	1.023	0.8081	0.419
1	rs56309807	3480498	A	ADD	742	1.161	0.2211	0.7527	1.79	0.675	0.4997
1	rs56309807	3480498	A	COV1	742	1.006	0.008244	0.9903	1.023	0.7829	0.4337
1	rs57484147	3490548	T	ADD	743	1.198	0.2114	0.7916	1.813	0.8544	0.3929
1	rs57484147	3490548	T	COV1	743	1.007	0.00823	0.9904	1.023	0.7877	0.4309
1	rs61746548	3492708	T	ADD	742	0.9462	0.1647	0.6852	1.307	-0.3356	0.7372
1	rs61746548	3492708	T	COV1	742	1.007	0.008241	0.9904	1.023	0.7889	0.4302
1	rs61742508	3494080	G	ADD	719	1.034	0.1167	0.8223	1.299	0.2838	0.7766
1	rs61742508	3494080	G	COV1	719	1.005	0.008389	0.9882	1.021	0.5456	0.5853
1	rs12075570	3494409	T	ADD	742	1.021	0.1569	0.7507	1.389	0.133	0.8942
1	rs12075570	3494409	T	COV1	742	1.007	0.00824	0.9907	1.023	0.8212	0.4115
1	rs41315294	3498793	T	ADD	740	0.5224	0.338	0.2693	1.013	-1.921	0.05473
1	rs41315294	3498793	T	COV1	740	1.007	0.008267	0.9907	1.023	0.8271	0.4082
1	rs202226429	3499609	A	ADD	727	0.4685	0.3336	0.2436	0.9009	-2.273	0.02304
1	rs202226429	3499609	A	COV1	727	1.008	0.008367	0.9913	1.024	0.918	0.3586
1	rs7553399	3499885	A	ADD	743	1.126	0.1149	0.8991	1.411	1.034	0.3012
1	rs7553399	3499885	A	COV1	743	1.006	0.008237	0.9902	1.023	0.7632	0.4453
1	rs61735149	3501835	A	ADD	743	0.581	0.4661	0.233	1.449	-1.165	0.244
1	rs61735149	3501835	A	COV1	743	1.006	0.008241	0.99	1.022	0.7359	0.4618
1	rs79376840	3501898	T	ADD	740	1.447	0.3118	0.7855	2.666	1.186	0.2358
1	rs79376840	3501898	T	COV1	740	1.007	0.00825	0.9906	1.023	0.8092	0.4184
1	rs2821008	3505333	G	ADD	733	0.8682	0.1101	0.6997	1.077	-1.284	0.1992
1	rs2821008	3505333	G	COV1	733	1.007	0.008292	0.9907	1.023	0.8297	0.4067
1	rs947345	3507824	A	ADD	743	0.9148	0.182	0.6404	1.307	-0.4896	0.6244
1	rs947345	3507824	A	COV1	743	1.007	0.008235	0.9904	1.023	0.7898	0.4296
1	rs7543634	3514671	C	ADD	743	0.8087	0.1561	0.5955	1.098	-1.36	0.1738
1	rs7543634	3514671	C	COV1	743	1.006	0.008233	0.9902	1.023	0.7686	0.4421
1	rs12090611	3515461	T	ADD	742	0.6858	0.3797	0.3258	1.444	-0.9931	0.3206
1	rs12090611	3515461	T	COV1	742	1.006	0.008242	0.9903	1.023	0.7796	0.4356
1	rs199898758	3524154	A	ADD	743	0.8362	0.3532	0.4184	1.671	-0.5066	0.6124
1	rs199898758	3524154	A	COV1	743	1.006	0.008232	0.9903	1.023	0.7742	0.4388
1	rs2794340	3579915	T	ADD	743	0.9939	0.1516	0.7384	1.338	-0.04044	0.9677
1	rs2794340	3579915	T	COV1	743	1.006	0.008243	0.9903	1.023	0.7722	0.44
1	rs7513275	3595370	G	ADD	743	0.9441	0.1301	0.7316	1.218	-0.4419	0.6586
1	rs7513275	3595370	G	COV1	743	1.006	0.00824	0.9901	1.023	0.7545	0.4505
1	rs16823940	3631634	T	ADD	743	0.8666	0.176	0.6138	1.224	-0.8136	0.4159
1	rs16823940	3631634	T	COV1	743	1.007	0.008237	0.9906	1.023	0.8137	0.4158
1	rs2760320	3632268	C	ADD	743	1.039	0.4902	0.3976	2.717	0.07862	0.9373
1	rs2760320	3632268	C	COV1	743	1.006	0.00824	0.9903	1.023	0.7793	0.4358
1	rs61737710	3727758	A	ADD	742	0.8948	0.4713	0.3553	2.254	-0.2358	0.8136
1	rs61737710	3727758	A	COV1	742	1.006	0.008237	0.99	1.022	0.7368	0.4612
1	rs143621977	3732978	A	ADD	743	1.989	0.5223	0.7146	5.537	1.317	0.188
1	rs143621977	3732978	A	COV1	743	1.007	0.008254	0.9905	1.023	0.8004	0.4235
1	rs10910021	3752641	G	ADD	743	0.9016	0.1051	0.7337	1.108	-0.985	0.3246
1	rs10910021	3752641	G	COV1	743	1.006	0.008239	0.9902	1.023	0.7656	0.4439
1	rs114328241	3752717	A	ADD	743	0.8308	0.2683	0.4911	1.406	-0.6909	0.4896
1	rs114328241	3752717	A	COV1	743	1.006	0.008231	0.9902	1.023	0.7628	0.4456
1	rs75854782	3754127	G	ADD	743	0.6934	0.2381	0.4348	1.106	-1.538	0.124
1	rs75854782	3754127	G	COV1	743	1.006	0.008249	0.9897	1.022	0.7079	0.479
1	rs1181883	3761369	T	ADD	743	1.16	0.1166	0.9227	1.458	1.27	0.204
1	rs1181883	3761369	T	COV1	743	1.006	0.008234	0.9903	1.023	0.7767	0.4374
1	rs143408613	3761419	T	ADD	743	2.848	0.5611	0.9484	8.555	1.866	0.06209
1	rs143408613	3761419	T	COV1	743	1.007	0.008228	0.9907	1.023	0.8265	0.4085
1	rs10910024	3763211	T	ADD	742	1.12	0.1732	0.7976	1.573	0.6542	0.513
1	rs10910024	3763211	T	COV1	742	1.006	0.008237	0.9904	1.023	0.7852	0.4323
1	rs76416341	3763219	C	ADD	743	0.6842	0.1797	0.4811	0.9731	-2.112	0.03469
1	rs76416341	3763219	C	COV1	743	1.006	0.008254	0.9902	1.023	0.7611	0.4466
1	rs138987139	3763361	C	ADD	743	0.5852	0.4439	0.2451	1.397	-1.207	0.2274
1	rs138987139	3763361	C	COV1	743	1.006	0.008239	0.99	1.022	0.7379	0.4606
1	rs139337972	3766573	C	ADD	743	1.245	0.3802	0.5911	2.623	0.5769	0.564
1	rs139337972	3766573	C	COV1	743	1.006	0.00823	0.9903	1.023	0.7721	0.44
1	rs111626991	3823176	T	ADD	743	1.088	0.3197	0.5812	2.036	0.263	0.7925
1	rs111626991	3823176	T	COV1	743	1.007	0.008238	0.9904	1.023	0.7872	0.4312
1	rs2275831	3829360	A	ADD	743	1.141	0.186	0.7927	1.644	0.7113	0.4769
1	rs2275831	3829360	A	COV1	743	1.007	0.00823	0.9904	1.023	0.7923	0.4282
1	rs138897239	3835070	A	ADD	743	0.8962	0.4213	0.3925	2.047	-0.2601	0.7948
1	rs138897239	3835070	A	COV1	743	1.006	0.008232	0.9904	1.023	0.7821	0.4342
1	rs2275824	3836572	T	ADD	743	1.275	0.2882	0.7244	2.242	0.8416	0.4
1	rs2275824	3836572	T	COV1	743	1.006	0.008231	0.9903	1.023	0.7804	0.4351
1	rs61745578	3844921	A	ADD	743	0.6282	0.3337	0.3266	1.208	-1.393	0.1636
1	rs61745578	3844921	A	COV1	743	1.007	0.008246	0.9905	1.023	0.8054	0.4206
1	rs76925798	3847485	G	ADD	743	1.269	0.3808	0.6017	2.677	0.626	0.5313
1	rs76925798	3847485	G	COV1	743	1.007	0.008244	0.9906	1.023	0.8105	0.4177
1	rs200411994	3848623	T	ADD	743	1.214	0.4752	0.4783	3.081	0.4081	0.6832
1	rs200411994	3848623	T	COV1	743	1.006	0.008231	0.9903	1.023	0.7812	0.4347
1	rs79859848	3848718	T	ADD	743	0.6282	0.3337	0.3266	1.208	-1.393	0.1636
1	rs79859848	3848718	T	COV1	743	1.007	0.008246	0.9905	1.023	0.8054	0.4206
1	rs145965678	3865961	A	ADD	743	1.629	0.4257	0.7072	3.752	1.146	0.2518
1	rs145965678	3865961	A	COV1	743	1.006	0.008251	0.9899	1.022	0.7296	0.4656
1	rs12738235	3869681	A	ADD	743	0.9921	0.1817	0.6948	1.417	-0.04343	0.9654
1	rs12738235	3869681	A	COV1	743	1.006	0.008229	0.9903	1.023	0.7765	0.4374
1	rs141710297	3890060	A	ADD	743	1.11	0.3633	0.5446	2.262	0.2873	0.7739
1	rs141710297	3890060	A	COV1	743	1.006	0.00823	0.9903	1.023	0.778	0.4366
1	rs76727703	3890796	A	ADD	743	0.8737	0.4482	0.363	2.103	-0.3013	0.7632
1	rs76727703	3890796	A	COV1	743	1.006	0.008238	0.9902	1.023	0.7609	0.4467
1	rs79466209	3892956	T	ADD	743	1.572	0.4068	0.7081	3.488	1.111	0.2664
1	rs79466209	3892956	T	COV1	743	1.007	0.008253	0.9909	1.023	0.8527	0.3938
1	rs12028397	3977605	C	ADD	743	1.059	0.1398	0.8049	1.393	0.408	0.6833
1	rs12028397	3977605	C	COV1	743	1.007	0.008233	0.9904	1.023	0.7886	0.4303
1	rs966321	4255144	T	ADD	743	0.9528	0.1629	0.6923	1.311	-0.2968	0.7666
1	rs966321	4255144	T	COV1	743	1.006	0.008229	0.9903	1.023	0.7729	0.4396
1	rs34429154	4303675	A	ADD	743	1.275	0.1105	1.027	1.583	2.199	0.02788
1	rs34429154	4303675	A	COV1	743	1.006	0.008265	0.9897	1.022	0.7126	0.4761
1	rs11799990	4481330	A	ADD	743	1.042	0.1282	0.8107	1.34	0.323	0.7467
1	rs11799990	4481330	A	COV1	743	1.006	0.008231	0.9904	1.023	0.7846	0.4327
1	rs241257	4554762	T	ADD	743	1.124	0.1097	0.9067	1.394	1.068	0.2857
1	rs241257	4554762	T	COV1	743	1.006	0.008241	0.9901	1.023	0.7471	0.455
1	rs149284997	4711974	T	ADD	741	0.8179	0.2691	0.4827	1.386	-0.7473	0.4549
1	rs149284997	4711974	T	COV1	741	1.006	0.008247	0.9902	1.023	0.7629	0.4455
1	rs139622182	4712402	T	ADD	743	0.769	0.435	0.3278	1.804	-0.6039	0.5459
1	rs139622182	4712402	T	COV1	743	1.006	0.008233	0.9903	1.023	0.7802	0.4353
1	rs242056	4712657	A	ADD	737	1.076	0.1443	0.8113	1.428	0.5107	0.6096
1	rs242056	4712657	A	COV1	737	1.007	0.008278	0.9907	1.023	0.8276	0.4079
1	rs6426446	4895802	T	ADD	743	1.115	0.107	0.9041	1.375	1.018	0.3088
1	rs6426446	4895802	T	COV1	743	1.006	0.008235	0.9902	1.023	0.767	0.4431
1	rs7513590	5110652	G	ADD	743	1.19	0.1242	0.9333	1.518	1.404	0.1604
1	rs7513590	5110652	G	COV1	743	1.007	0.008258	0.9907	1.023	0.8296	0.4068
1	rs563939	5287095	T	ADD	743	0.964	0.1079	0.7803	1.191	-0.34	0.7339
1	rs563939	5287095	T	COV1	743	1.006	0.008241	0.9901	1.023	0.7564	0.4494
1	rs11260671	5657328	T	ADD	743	1.093	0.1072	0.886	1.349	0.8313	0.4058
1	rs11260671	5657328	T	COV1	743	1.007	0.008249	0.9907	1.023	0.8238	0.41
1	rs12091928	5661129	A	ADD	743	0.9872	0.1145	0.7889	1.236	-0.1122	0.9106
1	rs12091928	5661129	A	COV1	743	1.006	0.008229	0.9903	1.023	0.7769	0.4372
1	rs144624477	5865244	A	ADD	742	0.5654	0.2616	0.3386	0.9441	-2.18	0.02927
1	rs144624477	5865244	A	COV1	742	1.008	0.008293	0.9919	1.025	0.9816	0.3263
1	rs12084067	5875042	T	ADD	742	0.9151	0.2556	0.5545	1.51	-0.3469	0.7287
1	rs12084067	5875042	T	COV1	742	1.007	0.008246	0.9904	1.023	0.7862	0.4318
1	rs1287637	5875102	A	ADD	743	0.7962	0.1579	0.5843	1.085	-1.444	0.1488
1	rs1287637	5875102	A	COV1	743	1.006	0.008241	0.9902	1.023	0.7608	0.4468
1	rs113097479	5877229	C	ADD	743	2.258	0.388	1.056	4.831	2.099	0.0358
1	rs113097479	5877229	C	COV1	743	1.007	0.008256	0.9907	1.023	0.8324	0.4052
1	rs112206586	5877257	G	ADD	742	0.9095	0.4991	0.342	2.419	-0.19	0.8493
1	rs112206586	5877257	G	COV1	742	1.006	0.008235	0.9903	1.023	0.7751	0.4383
1	rs149244006	5890879	T	ADD	743	1.023	0.3768	0.489	2.141	0.06106	0.9513
1	rs149244006	5890879	T	COV1	743	1.006	0.008229	0.9903	1.023	0.7755	0.4381
1	rs113413307	5905690	C	ADD	743	0.9666	0.1992	0.6542	1.428	-0.1704	0.8647
1	rs113413307	5905690	C	COV1	743	1.007	0.008247	0.9904	1.023	0.7858	0.432
1	rs12093500	5905764	C	ADD	743	1.039	0.1805	0.7295	1.48	0.2123	0.8319
1	rs12093500	5905764	C	COV1	743	1.006	0.008229	0.9903	1.023	0.7786	0.4362
1	rs113765431	5967305	T	ADD	743	0.9619	0.2028	0.6465	1.431	-0.1914	0.8482
1	rs113765431	5967305	T	COV1	743	1.006	0.008236	0.9904	1.023	0.7839	0.4331
1	rs12142270	5986204	A	ADD	743	0.949	0.1845	0.6611	1.362	-0.2836	0.7767
1	rs12142270	5986204	A	COV1	743	1.006	0.008229	0.9903	1.023	0.7723	0.4399
1	rs3789529	6093465	G	ADD	743	1.207	0.1103	0.9721	1.498	1.704	0.08847
1	rs3789529	6093465	G	COV1	743	1.006	0.008234	0.9902	1.023	0.761	0.4466
1	rs146277144	6098509	G	ADD	743	1.295	0.5532	0.4379	3.829	0.4671	0.6404
1	rs146277144	6098509	G	COV1	743	1.006	0.00823	0.9903	1.023	0.77	0.4413
1	rs709209	6218354	A	ADD	743	0.9294	0.1231	0.7302	1.183	-0.5949	0.5519
1	rs709209	6218354	A	COV1	743	1.007	0.008234	0.9904	1.023	0.7944	0.427
1	rs61746089	6218365	A	ADD	743	1.191	0.3117	0.6464	2.194	0.5601	0.5754
1	rs61746089	6218365	A	COV1	743	1.006	0.008226	0.9903	1.023	0.7695	0.4416
1	rs846111	6219310	C	ADD	743	0.8724	0.3224	0.4637	1.641	-0.4234	0.672
1	rs846111	6219310	C	COV1	743	1.006	0.008256	0.99	1.023	0.7394	0.4597
1	rs188551458	6219323	C	ADD	743	1.321	0.5534	0.4466	3.909	0.5033	0.6147
1	rs188551458	6219323	C	COV1	743	1.007	0.008232	0.9904	1.023	0.7934	0.4276
1	rs74925124	6245497	G	ADD	742	1.26	0.3508	0.6336	2.506	0.6589	0.51
1	rs74925124	6245497	G	COV1	742	1.007	0.008246	0.9906	1.023	0.814	0.4156
1	rs111970052	6250564	T	ADD	743	1.086	0.1864	0.7536	1.565	0.4418	0.6586
1	rs111970052	6250564	T	COV1	743	1.007	0.008249	0.9905	1.023	0.8058	0.4204
1	rs142079003	6250579	T	ADD	743	1.178	0.428	0.5093	2.727	0.3836	0.7013
1	rs142079003	6250579	T	COV1	743	1.006	0.008246	0.9901	1.023	0.7503	0.4531
1	rs144536689	6253903	T	ADD	737	0.8992	0.4719	0.3566	2.267	-0.2251	0.8219
1	rs144536689	6253903	T	COV1	737	1.006	0.008304	0.9896	1.022	0.7056	0.4804
1	rs61741782	6254688	T	ADD	742	1.144	0.1867	0.7932	1.649	0.7196	0.4718
1	rs61741782	6254688	T	COV1	742	1.007	0.008259	0.9909	1.024	0.8562	0.3919
1	rs113562488	6318547	A	ADD	743	0.852	0.4478	0.3542	2.049	-0.3577	0.7206
1	rs113562488	6318547	A	COV1	743	1.006	0.008232	0.9904	1.023	0.7846	0.4327
1	rs116413227	6444559	T	ADD	743	0.7488	0.3389	0.3854	1.455	-0.8536	0.3934
1	rs116413227	6444559	T	COV1	743	1.006	0.008238	0.9904	1.023	0.7835	0.4333
1	rs79108571	6445736	A	ADD	742	0.5125	0.2531	0.312	0.8417	-2.641	0.008268
1	rs79108571	6445736	A	COV1	742	1.006	0.008277	0.9895	1.022	0.6812	0.4957
1	rs34529016	6462158	C	ADD	743	0.8537	0.2466	0.5266	1.384	-0.6415	0.5212
1	rs34529016	6462158	C	COV1	743	1.007	0.008237	0.9904	1.023	0.7929	0.4278
1	rs11800462	6464441	C	ADD	742	1.016	0.1221	0.7995	1.29	0.1269	0.899
1	rs11800462	6464441	C	COV1	742	1.007	0.008245	0.9906	1.023	0.8105	0.4177
1	rs35771371	6465532	T	ADD	743	1.269	0.1548	0.9367	1.719	1.537	0.1242
1	rs35771371	6465532	T	COV1	743	1.007	0.008247	0.9909	1.023	0.8551	0.3925
1	rs114619322	6468009	G	ADD	739	0.9242	0.1515	0.6868	1.244	-0.5204	0.6028
1	rs114619322	6468009	G	COV1	739	1.006	0.008269	0.9897	1.022	0.7059	0.4803
1	rs3007419	6468242	C	ADD	743	1.151	0.2302	0.7332	1.808	0.6121	0.5404
1	rs3007419	6468242	C	COV1	743	1.006	0.008252	0.9899	1.022	0.7249	0.4685
1	rs76625876	6468408	T	ADD	743	1.122	0.4502	0.4643	2.712	0.2559	0.7981
1	rs76625876	6468408	T	COV1	743	1.006	0.008235	0.9902	1.023	0.7654	0.4441
1	rs77134982	6470312	A	ADD	743	1.122	0.4502	0.4643	2.712	0.2559	0.7981
1	rs77134982	6470312	A	COV1	743	1.006	0.008235	0.9902	1.023	0.7654	0.4441
1	rs61740145	6471064	C	ADD	740	0.7906	0.2371	0.4967	1.258	-0.9909	0.3217
1	rs61740145	6471064	C	COV1	740	1.006	0.008245	0.99	1.023	0.7455	0.456
1	rs74809741	6471529	T	ADD	742	0.7162	0.2359	0.4511	1.137	-1.415	0.1572
1	rs74809741	6471529	T	COV1	742	1.006	0.008244	0.9903	1.023	0.7784	0.4363
1	rs61741379	6473333	G	ADD	727	0.8604	0.1445	0.6482	1.142	-1.041	0.2978
1	rs61741379	6473333	G	COV1	727	1.007	0.008291	0.9906	1.023	0.822	0.4111
1	rs112530241	6476016	T	ADD	735	1.378	0.2927	0.7765	2.446	1.096	0.2731
1	rs112530241	6476016	T	COV1	735	1.008	0.008287	0.9915	1.024	0.9285	0.3531
1	rs2986742	6490316	T	ADD	742	0.8354	0.187	0.5791	1.205	-0.9614	0.3363
1	rs2986742	6490316	T	COV1	742	1.007	0.008232	0.9905	1.023	0.8051	0.4207
1	rs11806429	6490445	T	ADD	743	1.023	0.1187	0.8108	1.291	0.1936	0.8465
1	rs11806429	6490445	T	COV1	743	1.006	0.008229	0.9903	1.023	0.78	0.4354
1	rs4908923	6554475	A	ADD	742	0.8917	0.1053	0.7254	1.096	-1.088	0.2764
1	rs4908923	6554475	A	COV1	742	1.006	0.008237	0.9902	1.023	0.7642	0.4448
1	rs35375392	6555384	A	ADD	742	1.037	0.2442	0.6424	1.673	0.1475	0.8827
1	rs35375392	6555384	A	COV1	742	1.007	0.008269	0.9907	1.023	0.8326	0.4051
1	rs114926762	6571093	A	ADD	743	1.221	0.3222	0.649	2.295	0.6184	0.5363
1	rs114926762	6571093	A	COV1	743	1.007	0.008233	0.9904	1.023	0.7944	0.427
1	rs11587438	6571371	T	ADD	743	0.8623	0.1056	0.701	1.061	-1.403	0.1606
1	rs11587438	6571371	T	COV1	743	1.007	0.008241	0.9904	1.023	0.7932	0.4277
1	rs74049682	6574673	G	ADD	743	1.038	0.3195	0.5552	1.942	0.1181	0.906
1	rs74049682	6574673	G	COV1	743	1.006	0.008234	0.9903	1.023	0.7795	0.4357
1	rs61744700	6574704	G	ADD	743	1.068	0.2837	0.6125	1.863	0.232	0.8165
1	rs61744700	6574704	G	COV1	743	1.006	0.008253	0.9901	1.023	0.7555	0.45
1	rs61746706	6574841	C	ADD	743	1.068	0.2837	0.6125	1.863	0.232	0.8165
1	rs61746706	6574841	C	COV1	743	1.006	0.008253	0.9901	1.023	0.7555	0.45
1	rs10864628	6575171	A	ADD	743	1.069	0.1295	0.8293	1.378	0.5155	0.6062
1	rs10864628	6575171	A	COV1	743	1.007	0.008234	0.9904	1.023	0.7904	0.4293
1	rs34160967	6575246	A	ADD	743	0.6096	0.2274	0.3903	0.9519	-2.177	0.0295
1	rs34160967	6575246	A	COV1	743	1.005	0.008278	0.989	1.022	0.6192	0.5358
1	rs115225713	6575249	A	ADD	743	2.478	0.5679	0.814	7.542	1.598	0.1101
1	rs115225713	6575249	A	COV1	743	1.006	0.008231	0.9903	1.023	0.7763	0.4376
1	rs61740593	6576995	G	ADD	743	0.6457	0.4335	0.2761	1.51	-1.009	0.313
1	rs61740593	6576995	G	COV1	743	1.006	0.008241	0.99	1.023	0.7413	0.4585
1	rs141469004	6578719	T	ADD	743	1.195	0.4753	0.4709	3.034	0.3754	0.7073
1	rs141469004	6578719	T	COV1	743	1.006	0.008231	0.9902	1.023	0.7642	0.4447
1	rs79957690	6578866	A	ADD	743	1.206	0.2454	0.7456	1.951	0.7637	0.4451
1	rs79957690	6578866	A	COV1	743	1.006	0.008235	0.9902	1.023	0.7592	0.4477
1	rs115030111	6579376	A	ADD	743	1.04	0.3772	0.4963	2.178	0.103	0.918
1	rs115030111	6579376	A	COV1	743	1.006	0.008238	0.9903	1.023	0.7798	0.4355
1	rs141594576	6620023	G	ADD	743	1.07	0.3101	0.5825	1.964	0.2172	0.828
1	rs141594576	6620023	G	COV1	743	1.006	0.008228	0.9903	1.023	0.7779	0.4366
1	rs80089628	6634039	C	ADD	743	1.015	0.2436	0.6296	1.636	0.06058	0.9517
1	rs80089628	6634039	C	COV1	743	1.006	0.008249	0.9902	1.023	0.7699	0.4413
1	rs141309205	6635694	T	ADD	743	0.5636	0.4921	0.2148	1.479	-1.165	0.244
1	rs141309205	6635694	T	COV1	743	1.007	0.00824	0.9905	1.023	0.7973	0.4253
1	rs148994820	6639975	T	ADD	743	1.136	0.4827	0.4412	2.927	0.2648	0.7911
1	rs148994820	6639975	T	COV1	743	1.007	0.008245	0.9904	1.023	0.7895	0.4298
1	rs200454	6645814	C	ADD	743	0.9797	0.1249	0.767	1.251	-0.164	0.8698
1	rs200454	6645814	C	COV1	743	1.006	0.008238	0.9902	1.023	0.7668	0.4432
1	rs277665	6754698	T	ADD	743	0.9042	0.1081	0.7315	1.118	-0.9313	0.3517
1	rs277665	6754698	T	COV1	743	1.006	0.008251	0.9897	1.022	0.7045	0.4811
1	rs4243823	7028795	G	ADD	743	1.061	0.1152	0.8469	1.33	0.5175	0.6048
1	rs4243823	7028795	G	COV1	743	1.006	0.008256	0.9899	1.022	0.7334	0.4633
1	rs970973	7142130	T	ADD	743	0.8235	0.1175	0.654	1.037	-1.652	0.09845
1	rs970973	7142130	T	COV1	743	1.006	0.008246	0.9897	1.022	0.7065	0.4799
1	rs59833900	7217951	T	ADD	743	1.091	0.112	0.8763	1.36	0.7815	0.4345
1	rs59833900	7217951	T	COV1	743	1.007	0.008242	0.9905	1.023	0.8069	0.4197
1	rs2478267	7524754	T	ADD	743	1.16	0.112	0.9312	1.444	1.324	0.1857
1	rs2478267	7524754	T	COV1	743	1.007	0.008253	0.9907	1.023	0.8234	0.4103
1	rs139719679	7663931	A	ADD	743	1.105	0.5229	0.3966	3.08	0.1914	0.8482
1	rs139719679	7663931	A	COV1	743	1.006	0.008241	0.9904	1.023	0.7854	0.4322
1	rs111266786	7664637	T	ADD	743	1.155	0.3465	0.5855	2.277	0.4148	0.6783
1	rs111266786	7664637	T	COV1	743	1.007	0.008235	0.9904	1.023	0.7891	0.4301
1	rs112057223	7664744	A	ADD	743	0.863	0.3504	0.4343	1.715	-0.4207	0.674
1	rs112057223	7664744	A	COV1	743	1.006	0.008233	0.9902	1.023	0.7649	0.4443
1	rs41278952	7737443	G	ADD	743	1.422	0.241	0.8866	2.28	1.461	0.1441
1	rs41278952	7737443	G	COV1	743	1.006	0.008235	0.9902	1.023	0.7657	0.4439
1	rs4908482	7817428	G	ADD	743	0.8362	0.1073	0.6776	1.032	-1.667	0.09559
1	rs4908482	7817428	G	COV1	743	1.006	0.008252	0.9901	1.023	0.7491	0.4538
1	rs2797685	7819003	T	ADD	743	1.102	0.1087	0.8909	1.364	0.8972	0.3696
1	rs2797685	7819003	T	COV1	743	1.006	0.00823	0.9903	1.023	0.7765	0.4375
1	rs10462020	7820623	G	ADD	738	0.82	0.2328	0.5196	1.294	-0.8524	0.394
1	rs10462020	7820623	G	COV1	738	1.007	0.00826	0.9905	1.023	0.8017	0.4228
1	rs150960403	7826690	T	ADD	743	1.132	0.3702	0.5482	2.34	0.3361	0.7368
1	rs150960403	7826690	T	COV1	743	1.006	0.008231	0.9902	1.023	0.7685	0.4422
1	rs35687686	7827174	T	ADD	743	1.238	0.3101	0.6743	2.274	0.6894	0.4906
1	rs35687686	7827174	T	COV1	743	1.006	0.008228	0.9904	1.023	0.7827	0.4338
1	rs228696	7827433	T	ADD	741	0.8312	0.2322	0.5273	1.31	-0.7961	0.426
1	rs228696	7827433	T	COV1	741	1.007	0.008252	0.991	1.024	0.864	0.3876
1	rs35899625	7827439	G	ADD	743	1.084	0.4287	0.468	2.512	0.1887	0.8503
1	rs35899625	7827439	G	COV1	743	1.006	0.008229	0.9903	1.023	0.7774	0.4369
1	rs10462021	7837073	G	ADD	743	0.9166	0.2164	0.5997	1.401	-0.4025	0.6873
1	rs10462021	7837073	G	COV1	743	1.006	0.008229	0.9903	1.023	0.7727	0.4397
1	rs114915091	7842676	C	ADD	742	1.506	0.2757	0.8774	2.586	1.486	0.1374
1	rs114915091	7842676	C	COV1	742	1.006	0.008263	0.9896	1.022	0.6968	0.4859
1	rs2890565	7849677	T	ADD	743	0.962	0.2101	0.6373	1.452	-0.1843	0.8538
1	rs2890565	7849677	T	COV1	743	1.006	0.008229	0.9903	1.023	0.7759	0.4378
1	rs116479836	7852915	A	ADD	743	0.7858	0.3119	0.4264	1.448	-0.7728	0.4396
1	rs116479836	7852915	A	COV1	743	1.007	0.008245	0.9907	1.023	0.825	0.4094
1	rs34305100	7852969	G	ADD	743	1.03	0.3383	0.5307	1.999	0.08721	0.9305
1	rs34305100	7852969	G	COV1	743	1.006	0.008232	0.9903	1.023	0.7732	0.4394
1	rs13306061	7853385	T	ADD	743	1.32	0.2429	0.8201	2.125	1.144	0.2528
1	rs13306061	7853385	T	COV1	743	1.007	0.008233	0.9905	1.023	0.7957	0.4262
1	rs161826	7920278	A	ADD	742	1.013	0.1069	0.8218	1.249	0.123	0.9021
1	rs161826	7920278	A	COV1	742	1.007	0.008246	0.9904	1.023	0.7909	0.429
1	rs9657979	7935030	T	ADD	742	0.8647	0.2077	0.5755	1.299	-0.7001	0.4839
1	rs9657979	7935030	T	COV1	742	1.007	0.008241	0.9907	1.023	0.8274	0.408
1	rs35675666	7961913	T	ADD	742	0.8609	0.1165	0.6851	1.082	-1.286	0.1986
1	rs35675666	7961913	T	COV1	742	1.006	0.008247	0.9901	1.023	0.7567	0.4492
1	rs114601558	7965399	A	ADD	743	1.649	0.4892	0.6322	4.303	1.023	0.3064
1	rs114601558	7965399	A	COV1	743	1.007	0.008236	0.9904	1.023	0.7918	0.4285
1	rs116791613	8013883	A	ADD	743	0.6446	0.4158	0.2853	1.456	-1.056	0.2909
1	rs116791613	8013883	A	COV1	743	1.006	0.008235	0.99	1.022	0.7392	0.4598
1	rs34974993	8014127	G	ADD	743	0.7149	0.2211	0.4635	1.103	-1.518	0.1289
1	rs34974993	8014127	G	COV1	743	1.006	0.008245	0.9902	1.023	0.7641	0.4448
1	rs7535752	8335500	T	ADD	743	0.8084	0.2113	0.5343	1.223	-1.006	0.3143
1	rs7535752	8335500	T	COV1	743	1.007	0.008241	0.9904	1.023	0.7952	0.4265
1	rs4908760	8466082	G	ADD	743	0.9579	0.1397	0.7284	1.26	-0.3076	0.7584
1	rs4908760	8466082	G	COV1	743	1.006	0.008234	0.9904	1.023	0.7866	0.4315
1	rs12025126	8699495	C	ADD	742	1.038	0.1894	0.7165	1.505	0.1992	0.8421
1	rs12025126	8699495	C	COV1	742	1.007	0.008243	0.9907	1.023	0.8227	0.4107
1	rs34265054	8949293	T	ADD	743	1.053	0.1289	0.8179	1.356	0.4004	0.6888
1	rs34265054	8949293	T	COV1	743	1.007	0.008237	0.9904	1.023	0.7902	0.4294
1	rs2274327	8949347	T	ADD	743	1.006	0.2092	0.6677	1.516	0.02862	0.9772
1	rs2274327	8949347	T	COV1	743	1.006	0.008229	0.9903	1.023	0.7764	0.4375
1	rs58800854	8949355	T	ADD	743	1.122	0.1373	0.8576	1.469	0.8407	0.4005
1	rs58800854	8949355	T	COV1	743	1.006	0.008229	0.9904	1.023	0.7861	0.4318
1	rs2274328	8949385	A	ADD	743	0.9611	0.1054	0.7816	1.182	-0.3764	0.7066
1	rs2274328	8949385	A	COV1	743	1.007	0.008239	0.9904	1.023	0.7939	0.4273
1	rs2274333	8957145	G	ADD	742	1.054	0.1746	0.7486	1.484	0.3014	0.7631
1	rs2274333	8957145	G	COV1	742	1.007	0.008253	0.9907	1.023	0.8282	0.4075
1	rs3737665	8970905	T	ADD	743	1.081	0.1919	0.742	1.574	0.405	0.6855
1	rs3737665	8970905	T	COV1	743	1.006	0.008239	0.9901	1.023	0.7579	0.4485
1	rs74767526	9007358	T	ADD	743	1.449	0.3892	0.6758	3.107	0.9528	0.3407
1	rs74767526	9007358	T	COV1	743	1.006	0.008231	0.9904	1.023	0.7819	0.4343
1	rs7530465	9008327	G	ADD	743	0.9378	0.1247	0.7344	1.197	-0.5149	0.6066
1	rs7530465	9008327	G	COV1	743	1.007	0.008238	0.9905	1.023	0.8007	0.4233
1	rs79764084	9013532	T	ADD	743	0.9805	0.2189	0.6385	1.506	-0.08984	0.9284
1	rs79764084	9013532	T	COV1	743	1.006	0.008239	0.9902	1.023	0.7704	0.4411
1	rs12402973	9014802	T	ADD	743	0.6777	0.4462	0.2826	1.625	-0.8718	0.3833
1	rs12402973	9014802	T	COV1	743	1.007	0.008272	0.9909	1.024	0.8595	0.39
1	rs113582754	9015129	C	ADD	743	1.242	0.2826	0.714	2.162	0.7681	0.4424
1	rs113582754	9015129	C	COV1	743	1.007	0.008255	0.9907	1.023	0.8303	0.4063
1	rs34545462	9019242	T	ADD	743	0.9844	0.1816	0.6896	1.405	-0.08656	0.931
1	rs34545462	9019242	T	COV1	743	1.006	0.00823	0.9903	1.023	0.778	0.4366
1	rs61744620	9023035	T	ADD	743	0.9485	0.1705	0.6791	1.325	-0.3101	0.7565
1	rs61744620	9023035	T	COV1	743	1.007	0.008252	0.9904	1.023	0.7967	0.4256
1	rs10864382	9035551	T	ADD	743	0.847	0.1086	0.6846	1.048	-1.528	0.1264
1	rs10864382	9035551	T	COV1	743	1.006	0.008243	0.99	1.022	0.7375	0.4608
1	rs74927644	9039867	A	ADD	743	1.178	0.2421	0.7328	1.893	0.6756	0.4993
1	rs74927644	9039867	A	COV1	743	1.006	0.008234	0.9903	1.023	0.7785	0.4363
1	rs201872288	9041650	T	ADD	743	0.9869	0.533	0.3472	2.805	-0.02479	0.9802
1	rs201872288	9041650	T	COV1	743	1.006	0.008235	0.9903	1.023	0.7745	0.4386
1	rs75852902	9041653	T	ADD	743	0.8286	0.3647	0.4054	1.693	-0.5156	0.6061
1	rs75852902	9041653	T	COV1	743	1.006	0.008231	0.9902	1.023	0.7691	0.4418
1	rs2239560	9244672	A	ADD	743	0.8954	0.114	0.7161	1.12	-0.9693	0.3324
1	rs2239560	9244672	A	COV1	743	1.006	0.008246	0.9898	1.022	0.7214	0.4706
1	rs142080875	9247017	A	ADD	743	1.124	0.2352	0.709	1.783	0.4979	0.6185
1	rs142080875	9247017	A	COV1	743	1.007	0.008268	0.9906	1.023	0.819	0.4128
1	rs35404275	9263943	G	ADD	743	0.6093	0.3379	0.3142	1.182	-1.466	0.1426
1	rs35404275	9263943	G	COV1	743	1.007	0.00825	0.9906	1.023	0.8132	0.4161
1	rs7412149	9519905	A	ADD	742	1.056	0.1123	0.8478	1.317	0.4894	0.6246
1	rs7412149	9519905	A	COV1	742	1.007	0.008239	0.9906	1.023	0.8092	0.4184
1	rs35819756	9580195	A	ADD	729	0.8363	0.2008	0.5642	1.24	-0.8901	0.3734
1	rs35819756	9580195	A	COV1	729	1.006	0.008266	0.9899	1.023	0.7336	0.4632
1	rs7554199	9580233	T	ADD	743	1.71	0.5319	0.6028	4.85	1.008	0.3132
1	rs7554199	9580233	T	COV1	743	1.006	0.008236	0.9904	1.023	0.7852	0.4323
1	rs80180768	9595907	T	ADD	742	1.114	0.1854	0.7746	1.602	0.5821	0.5605
1	rs80180768	9595907	T	COV1	742	1.007	0.008235	0.9906	1.023	0.8078	0.4192
1	rs142926929	9596947	T	ADD	743	1.707	0.4523	0.7035	4.143	1.183	0.237
1	rs142926929	9596947	T	COV1	743	1.007	0.008247	0.9905	1.023	0.8054	0.4206
1	rs139410294	9598461	A	ADD	743	1.71	0.5319	0.6028	4.85	1.008	0.3132
1	rs139410294	9598461	A	COV1	743	1.006	0.008236	0.9904	1.023	0.7852	0.4323
1	rs114072438	9610680	A	ADD	743	1.102	0.1692	0.7909	1.535	0.5734	0.5664
1	rs114072438	9610680	A	COV1	743	1.006	0.00823	0.9902	1.023	0.7647	0.4444
1	rs4926472	9610776	T	ADD	736	0.9687	0.1112	0.779	1.204	-0.2864	0.7746
1	rs4926472	9610776	T	COV1	736	1.005	0.008283	0.9893	1.022	0.6561	0.5117
1	rs28730668	9717064	A	ADD	743	1.071	0.1512	0.7964	1.44	0.4542	0.6497
1	rs28730668	9717064	A	COV1	743	1.006	0.008229	0.9903	1.023	0.7761	0.4377
1	rs115074130	9743997	A	ADD	743	4.285	0.6264	1.255	14.63	2.323	0.02017
1	rs115074130	9743997	A	COV1	743	1.007	0.00833	0.9908	1.024	0.8443	0.3985
1	rs77609933	9744467	C	ADD	743	1.069	0.3362	0.5529	2.066	0.1975	0.8434
1	rs77609933	9744467	C	COV1	743	1.006	0.008241	0.9902	1.023	0.7641	0.4448
1	rs7550295	9744635	T	ADD	743	1.05	0.1255	0.8209	1.343	0.3878	0.6982
1	rs7550295	9744635	T	COV1	743	1.006	0.00823	0.9902	1.023	0.7676	0.4427
1	rs147465977	9773393	G	ADD	743	1.225	0.4195	0.5385	2.788	0.4843	0.6282
1	rs147465977	9773393	G	COV1	743	1.006	0.008232	0.9902	1.023	0.7678	0.4426
1	rs138271667	9871188	A	ADD	743	1.396	0.3923	0.6473	3.013	0.8512	0.3947
1	rs138271667	9871188	A	COV1	743	1.007	0.008239	0.9906	1.023	0.8136	0.4159
1	rs12062756	9871254	A	ADD	743	1.028	0.2547	0.6237	1.693	0.107	0.9148
1	rs12062756	9871254	A	COV1	743	1.006	0.008231	0.9903	1.023	0.7789	0.436
1	rs61760196	10130517	C	ADD	743	1.435	0.1856	0.9974	2.065	1.946	0.05164
1	rs61760196	10130517	C	COV1	743	1.007	0.008252	0.9907	1.023	0.8313	0.4058
1	rs17034499	10130715	A	ADD	743	0.8743	0.2248	0.5627	1.358	-0.5978	0.55
1	rs17034499	10130715	A	COV1	743	1.006	0.008233	0.9904	1.023	0.7829	0.4337
1	rs6541085	10225651	A	ADD	743	0.8768	0.1169	0.6972	1.103	-1.124	0.2609
1	rs6541085	10225651	A	COV1	743	1.007	0.008232	0.9905	1.023	0.7987	0.4244
1	rs10492972	10293054	C	ADD	742	1.081	0.1106	0.8703	1.343	0.7042	0.4813
1	rs10492972	10293054	C	COV1	742	1.006	0.008234	0.99	1.022	0.7414	0.4585
1	rs17401966	10325413	G	ADD	743	1.088	0.2755	0.6338	1.866	0.3047	0.7606
1	rs17401966	10325413	G	COV1	743	1.006	0.008231	0.9902	1.023	0.7683	0.4423
1	rs2297881	10337509	G	ADD	743	1.304	0.1951	0.8898	1.912	1.361	0.1734
1	rs2297881	10337509	G	COV1	743	1.007	0.00824	0.9906	1.023	0.8112	0.4172
1	rs143669846	10374389	A	ADD	743	1.01	0.3295	0.5293	1.926	0.02907	0.9768
1	rs143669846	10374389	A	COV1	743	1.006	0.008229	0.9903	1.023	0.7758	0.4379
1	rs61999305	10376568	T	ADD	743	0.909	0.3115	0.4936	1.674	-0.3063	0.7594
1	rs61999305	10376568	T	COV1	743	1.006	0.008239	0.9902	1.023	0.7597	0.4475
1	rs75956311	10461572	A	ADD	743	1.575	0.5379	0.5487	4.519	0.8442	0.3986
1	rs75956311	10461572	A	COV1	743	1.006	0.008234	0.9904	1.023	0.7835	0.4333
1	rs35783598	10463076	A	ADD	743	1.517	0.3298	0.7949	2.895	1.264	0.2063
1	rs35783598	10463076	A	COV1	743	1.006	0.008235	0.9903	1.023	0.777	0.4371
1	rs78046004	10463569	G	ADD	743	0.8107	0.2026	0.545	1.206	-1.036	0.3002
1	rs78046004	10463569	G	COV1	743	1.007	0.008237	0.9905	1.023	0.8049	0.4209
1	rs12741973	10578547	T	ADD	743	0.8426	0.1145	0.6732	1.055	-1.496	0.1348
1	rs12741973	10578547	T	COV1	743	1.006	0.008235	0.9902	1.023	0.7651	0.4442
1	rs145888212	10623085	A	ADD	743	0.7267	0.3627	0.357	1.479	-0.8801	0.3788
1	rs145888212	10623085	A	COV1	743	1.006	0.008233	0.9902	1.023	0.761	0.4467
1	rs74052157	10623109	A	ADD	743	0.999	0.226	0.6415	1.556	-0.004319	0.9966
1	rs74052157	10623109	A	COV1	743	1.006	0.008229	0.9903	1.023	0.776	0.4377
1	rs142285791	10627288	G	ADD	743	0.9017	0.4212	0.395	2.059	-0.2456	0.806
1	rs142285791	10627288	G	COV1	743	1.006	0.008229	0.9903	1.023	0.7775	0.4369
1	rs12070353	10629812	A	ADD	743	1.371	0.436	0.5835	3.223	0.7244	0.4688
1	rs12070353	10629812	A	COV1	743	1.006	0.008236	0.99	1.023	0.7427	0.4577
1	rs138289719	10649396	C	ADD	737	0.7627	0.4171	0.3368	1.727	-0.6494	0.5161
1	rs138289719	10649396	C	COV1	737	1.007	0.008263	0.9909	1.023	0.8505	0.395
1	rs183516103	10665356	A	ADD	743	0.5883	0.3092	0.3209	1.078	-1.716	0.08615
1	rs183516103	10665356	A	COV1	743	1.007	0.008266	0.9912	1.024	0.891	0.3729
1	rs880315	10736809	C	ADD	743	1.285	0.1825	0.8983	1.837	1.373	0.1698
1	rs880315	10736809	C	COV1	743	1.007	0.008248	0.9908	1.023	0.8351	0.4037
1	rs12046278	10739520	C	ADD	742	0.9969	0.1188	0.7898	1.258	-0.02611	0.9792
1	rs12046278	10739520	C	COV1	742	1.007	0.008235	0.9905	1.023	0.8049	0.4209
1	rs497483	10830714	A	ADD	743	1.048	0.113	0.8397	1.308	0.4143	0.6786
1	rs497483	10830714	A	COV1	743	1.007	0.008238	0.9904	1.023	0.7922	0.4283
1	rs72868124	10947667	T	ADD	736	1.64	0.1765	1.16	2.317	2.801	0.00509
1	rs72868124	10947667	T	COV1	736	1.005	0.008326	0.9884	1.021	0.5613	0.5746
1	rs112668844	10947940	T	ADD	743	0.9501	0.4165	0.42	2.149	-0.1229	0.9022
1	rs112668844	10947940	T	COV1	743	1.006	0.008244	0.9903	1.023	0.7824	0.434
1	rs1281018	10948045	A	ADD	742	0.726	0.1258	0.5673	0.9289	-2.546	0.0109
1	rs1281018	10948045	A	COV1	742	1.007	0.008266	0.9904	1.023	0.795	0.4266
1	rs75518308	10948628	C	ADD	742	0.7538	0.1652	0.5453	1.042	-1.711	0.08702
1	rs75518308	10948628	C	COV1	742	1.007	0.008246	0.9905	1.023	0.8067	0.4198
1	rs115282418	10948721	A	ADD	735	0.7593	0.1647	0.5499	1.048	-1.672	0.09445
1	rs115282418	10948721	A	COV1	735	1.005	0.008256	0.989	1.022	0.6186	0.5362
1	rs74772255	10948742	C	ADD	743	0.7567	0.1651	0.5475	1.046	-1.688	0.09134
1	rs74772255	10948742	C	COV1	743	1.006	0.008239	0.9903	1.023	0.7771	0.4371
1	rs1281013	10949622	A	ADD	743	1.19	0.1244	0.9323	1.518	1.396	0.1626
1	rs1281013	10949622	A	COV1	743	1.006	0.008252	0.9897	1.022	0.7106	0.4773
1	rs1281012	10949646	T	ADD	743	1.19	0.1244	0.9323	1.518	1.396	0.1626
1	rs1281012	10949646	T	COV1	743	1.006	0.008252	0.9897	1.022	0.7106	0.4773
1	rs138476809	10949787	A	ADD	743	0.8099	0.3446	0.4122	1.591	-0.6119	0.5406
1	rs138476809	10949787	A	COV1	743	1.006	0.00824	0.9901	1.023	0.7479	0.4545
1	rs112963261	10954034	G	ADD	743	0.7798	0.3358	0.4038	1.506	-0.7406	0.4589
1	rs112963261	10954034	G	COV1	743	1.007	0.008241	0.9906	1.023	0.8097	0.4181
1	rs45537241	10954061	T	ADD	743	0.8169	0.204	0.5477	1.219	-0.991	0.3217
1	rs45537241	10954061	T	COV1	743	1.007	0.00823	0.9904	1.023	0.7939	0.4272
1	rs75130475	10955108	G	ADD	743	0.8707	0.1746	0.6184	1.226	-0.793	0.4278
1	rs75130475	10955108	G	COV1	743	1.006	0.008229	0.9904	1.023	0.7872	0.4311
1	rs12085319	10969421	G	ADD	743	0.9111	0.4991	0.3426	2.423	-0.1864	0.8521
1	rs12085319	10969421	G	COV1	743	1.006	0.008234	0.9903	1.023	0.7819	0.4343
1	rs12085877	11027630	T	ADD	743	0.6273	0.2021	0.4222	0.9322	-2.308	0.02102
1	rs12085877	11027630	T	COV1	743	1.005	0.008276	0.9889	1.021	0.6091	0.5425
1	rs61735593	11030230	T	ADD	743	1.554	0.251	0.9501	2.541	1.756	0.07908
1	rs61735593	11030230	T	COV1	743	1.007	0.00824	0.9906	1.023	0.8101	0.4179
1	rs2273346	11030840	G	ADD	743	1.016	0.1708	0.7267	1.42	0.09129	0.9273
1	rs2273346	11030840	G	COV1	743	1.006	0.008229	0.9903	1.023	0.7748	0.4384
1	rs12711521	11030859	A	ADD	743	1.152	0.1501	0.8584	1.546	0.9424	0.346
1	rs12711521	11030859	A	COV1	743	1.007	0.008237	0.9904	1.023	0.7931	0.4277
1	rs12142107	11037810	T	ADD	743	1.213	0.1245	0.9503	1.548	1.551	0.121
1	rs12142107	11037810	T	COV1	743	1.006	0.008251	0.9896	1.022	0.6979	0.4852
1	rs72550893	11047087	A	ADD	742	0.8244	0.2555	0.4996	1.36	-0.7557	0.4499
1	rs72550893	11047087	A	COV1	742	1.006	0.008245	0.9896	1.022	0.6918	0.4891
1	rs117771172	11073986	T	ADD	743	1.691	0.3425	0.8641	3.309	1.534	0.1251
1	rs117771172	11073986	T	COV1	743	1.007	0.008248	0.9905	1.023	0.8035	0.4217
1	rs62623443	11098048	T	ADD	743	1.618	0.3152	0.8726	3.002	1.527	0.1266
1	rs62623443	11098048	T	COV1	743	1.007	0.008246	0.9906	1.023	0.8135	0.4159
1	rs28990992	11189732	C	ADD	743	1.208	0.1571	0.8876	1.643	1.201	0.2299
1	rs28990992	11189732	C	COV1	743	1.007	0.008235	0.9906	1.023	0.8121	0.4167
1	rs17036536	11212411	G	ADD	743	1.691	0.3425	0.8641	3.309	1.534	0.1251
1	rs17036536	11212411	G	COV1	743	1.007	0.008248	0.9905	1.023	0.8035	0.4217
1	rs2744835	11335359	G	ADD	743	0.9261	0.1301	0.7176	1.195	-0.5904	0.5549
1	rs2744835	11335359	G	COV1	743	1.007	0.008238	0.9904	1.023	0.793	0.4278
1	rs3120819	11340352	A	ADD	743	1.052	0.1111	0.8463	1.308	0.4581	0.6469
1	rs3120819	11340352	A	COV1	743	1.006	0.008233	0.9902	1.023	0.7619	0.4461
1	rs41274528	11501107	A	ADD	743	1.176	0.1081	0.9518	1.454	1.503	0.1328
1	rs41274528	11501107	A	COV1	743	1.006	0.008254	0.9899	1.022	0.7292	0.4659
1	rs61744896	11501147	T	ADD	729	0.9144	0.4215	0.4003	2.089	-0.2123	0.8319
1	rs61744896	11501147	T	COV1	729	1.006	0.008307	0.9896	1.022	0.6965	0.4861
1	rs61736678	11501432	T	ADD	742	1.686	0.3048	0.9275	3.064	1.713	0.0867
1	rs61736678	11501432	T	COV1	742	1.007	0.008245	0.9905	1.023	0.8036	0.4216
1	rs2817580	11501536	A	ADD	741	1.021	0.1337	0.7853	1.326	0.152	0.8792
1	rs2817580	11501536	A	COV1	741	1.007	0.008243	0.9904	1.023	0.7883	0.4305
1	rs183856902	11501635	T	ADD	742	1.096	0.3363	0.567	2.119	0.2729	0.7849
1	rs183856902	11501635	T	COV1	742	1.007	0.008248	0.9906	1.023	0.8187	0.413
1	rs2072994	11519413	A	ADD	743	0.6153	0.338	0.3173	1.193	-1.437	0.1507
1	rs2072994	11519413	A	COV1	743	1.006	0.008241	0.9902	1.023	0.7604	0.447
1	rs200940112	11529922	A	ADD	743	1.3	0.2942	0.7302	2.313	0.8912	0.3728
1	rs200940112	11529922	A	COV1	743	1.006	0.008231	0.9901	1.023	0.7514	0.4524
1	rs150758549	11661156	A	ADD	743	0.8744	0.3293	0.4586	1.667	-0.4077	0.6835
1	rs150758549	11661156	A	COV1	743	1.006	0.008231	0.9902	1.023	0.7665	0.4434
1	rs114311540	11671308	A	ADD	743	1.162	0.2735	0.6796	1.985	0.5475	0.5841
1	rs114311540	11671308	A	COV1	743	1.007	0.00823	0.9904	1.023	0.7883	0.4305
1	rs11121804	11706367	T	ADD	743	1.313	0.2512	0.8027	2.149	1.085	0.2778
1	rs11121804	11706367	T	COV1	743	1.006	0.008238	0.9904	1.023	0.7829	0.4337
1	rs35500656	11709458	A	ADD	743	1.085	0.3733	0.5222	2.256	0.2194	0.8263
1	rs35500656	11709458	A	COV1	743	1.006	0.008229	0.9903	1.023	0.7779	0.4366
1	rs76964938	11712354	G	ADD	743	1.003	0.3947	0.4629	2.175	0.008308	0.9934
1	rs76964938	11712354	G	COV1	743	1.006	0.008229	0.9903	1.023	0.7762	0.4377
1	rs4846033	11728507	A	ADD	743	1.013	0.1381	0.7727	1.328	0.09217	0.9266
1	rs4846033	11728507	A	COV1	743	1.006	0.008237	0.9903	1.023	0.771	0.4407
1	rs143389939	11746177	G	ADD	743	1.354	0.2494	0.8307	2.208	1.216	0.2239
1	rs143389939	11746177	G	COV1	743	1.007	0.008239	0.9904	1.023	0.7879	0.4308
1	rs45496998	11792355	A	ADD	743	0.6413	0.3428	0.3276	1.255	-1.296	0.1949
1	rs45496998	11792355	A	COV1	743	1.006	0.008249	0.9897	1.022	0.7041	0.4814
1	rs1801133	11796321	A	ADD	743	0.7076	0.2094	0.4694	1.067	-1.651	0.09867
1	rs1801133	11796321	A	COV1	743	1.007	0.008254	0.9906	1.023	0.818	0.4133
1	rs17367504	11802721	G	ADD	743	1.183	0.1731	0.8425	1.661	0.97	0.3321
1	rs17367504	11802721	G	COV1	743	1.006	0.008244	0.99	1.023	0.7409	0.4588
1	rs1023252	11838976	T	ADD	743	1.366	0.1647	0.9896	1.887	1.896	0.05792
1	rs1023252	11838976	T	COV1	743	1.006	0.008255	0.9901	1.023	0.7506	0.4529
1	rs5065	11846011	G	ADD	743	0.9529	0.1097	0.7686	1.181	-0.4395	0.6603
1	rs5065	11846011	G	COV1	743	1.006	0.008228	0.9903	1.023	0.7731	0.4394
1	rs5063	11847591	T	ADD	740	1.83	0.2501	1.121	2.988	2.417	0.01565
1	rs5063	11847591	T	COV1	740	1.007	0.008292	0.9904	1.023	0.7939	0.4273
1	rs5227	11858760	A	ADD	743	0.83	0.3321	0.4329	1.591	-0.5612	0.5747
1	rs5227	11858760	A	COV1	743	1.006	0.008233	0.9903	1.023	0.775	0.4384
1	rs34878020	11949854	A	ADD	743	0.9385	0.2577	0.5663	1.555	-0.2464	0.8053
1	rs34878020	11949854	A	COV1	743	1.006	0.00823	0.9903	1.023	0.7816	0.4345
1	rs7551175	11949899	G	ADD	743	1.055	0.1046	0.8594	1.295	0.5113	0.6091
1	rs7551175	11949899	G	COV1	743	1.006	0.008234	0.9902	1.023	0.7594	0.4476
1	rs2273285	11950412	T	ADD	743	0.9049	0.1111	0.7278	1.125	-0.8989	0.3687
1	rs2273285	11950412	T	COV1	743	1.006	0.008239	0.9899	1.022	0.7339	0.463
1	rs2230896	11963575	A	ADD	743	0.8836	0.298	0.4927	1.585	-0.4151	0.678
1	rs2230896	11963575	A	COV1	743	1.006	0.008231	0.9904	1.023	0.7861	0.4318
1	rs11553925	12022277	T	ADD	743	1.11	0.1443	0.8367	1.473	0.7244	0.4688
1	rs11553925	12022277	T	COV1	743	1.006	0.008229	0.9902	1.023	0.7668	0.4432
1	rs11588712	12022404	T	ADD	743	1.227	0.2794	0.7098	2.122	0.7329	0.4636
1	rs11588712	12022404	T	COV1	743	1.007	0.008231	0.9905	1.023	0.7995	0.424
1	rs2295283	12022869	A	ADD	743	1.128	0.1249	0.8831	1.441	0.9643	0.3349
1	rs2295283	12022869	A	COV1	743	1.006	0.008239	0.9901	1.023	0.7521	0.452
1	rs144703995	12031731	G	ADD	742	0.5082	0.4807	0.1981	1.304	-1.408	0.1591
1	rs144703995	12031731	G	COV1	742	1.007	0.008245	0.9905	1.023	0.7984	0.4246
1	rs34874602	12031782	T	ADD	743	1.275	0.3831	0.6018	2.701	0.6343	0.5259
1	rs34874602	12031782	T	COV1	743	1.006	0.008242	0.9901	1.023	0.7549	0.4503
1	rs150645291	12031794	T	ADD	743	2.304	0.4366	0.9791	5.421	1.912	0.05594
1	rs150645291	12031794	T	COV1	743	1.007	0.008261	0.9906	1.023	0.816	0.4145
1	rs72861979	12104394	G	ADD	743	1.088	0.4919	0.4148	2.853	0.1711	0.8641
1	rs72861979	12104394	G	COV1	743	1.006	0.008234	0.9903	1.023	0.7824	0.434
1	rs2230625	12126001	G	ADD	743	0.987	0.1229	0.7757	1.256	-0.1064	0.9153
1	rs2230625	12126001	G	COV1	743	1.006	0.00824	0.9902	1.023	0.7695	0.4416
1	rs535068	12129504	A	ADD	743	1.015	0.1031	0.8295	1.243	0.147	0.8831
1	rs535068	12129504	A	COV1	743	1.006	0.008242	0.9903	1.023	0.7833	0.4335
1	rs35511003	12138290	G	ADD	743	0.6876	0.4784	0.2692	1.756	-0.783	0.4336
1	rs35511003	12138290	G	COV1	743	1.006	0.008244	0.9899	1.022	0.7308	0.4649
1	rs149429293	12142498	C	ADD	743	0.5197	0.4357	0.2212	1.221	-1.502	0.133
1	rs149429293	12142498	C	COV1	743	1.007	0.008254	0.9909	1.023	0.8468	0.3971
1	rs142297196	12191084	C	ADD	742	0.7327	0.3869	0.3432	1.564	-0.8038	0.4215
1	rs142297196	12191084	C	COV1	742	1.007	0.008237	0.9906	1.023	0.8146	0.4153
1	rs2228494	12192870	A	ADD	743	1.101	0.1658	0.7958	1.524	0.582	0.5606
1	rs2228494	12192870	A	COV1	743	1.007	0.008247	0.9906	1.023	0.8087	0.4187
1	rs1061622	12192898	G	ADD	743	0.914	0.1151	0.7294	1.145	-0.7811	0.4347
1	rs1061622	12192898	G	COV1	743	1.006	0.008235	0.9903	1.023	0.7706	0.4409
1	rs5746026	12193005	A	ADD	743	1.567	0.5378	0.5461	4.496	0.8352	0.4036
1	rs5746026	12193005	A	COV1	743	1.006	0.008228	0.9903	1.023	0.7731	0.4394
1	rs2229700	12193958	C	ADD	743	0.9821	0.4003	0.4481	2.152	-0.04513	0.964
1	rs2229700	12193958	C	COV1	743	1.006	0.008232	0.9903	1.023	0.7743	0.4388
1	rs374450	12245229	G	ADD	743	1.04	0.1494	0.7763	1.394	0.2653	0.7908
1	rs374450	12245229	G	COV1	743	1.006	0.00823	0.9903	1.023	0.7778	0.4367
1	rs72864967	12249306	C	ADD	743	1.965	0.5824	0.6275	6.154	1.16	0.2461
1	rs72864967	12249306	C	COV1	743	1.006	0.008227	0.9903	1.023	0.7713	0.4405
1	rs12057307	12256336	A	ADD	743	0.8462	0.1908	0.5823	1.23	-0.8752	0.3814
1	rs12057307	12256336	A	COV1	743	1.006	0.008227	0.9903	1.023	0.7756	0.438
1	rs116668522	12256375	A	ADD	743	0.6237	0.4549	0.2557	1.521	-1.038	0.2993
1	rs116668522	12256375	A	COV1	743	1.007	0.008254	0.9908	1.023	0.8404	0.4007
1	rs7546794	12276090	C	ADD	743	0.9387	0.1857	0.6524	1.351	-0.3407	0.7333
1	rs7546794	12276090	C	COV1	743	1.007	0.008236	0.9904	1.023	0.7889	0.4301
1	rs4845898	12279562	T	ADD	743	0.5577	0.4925	0.2124	1.464	-1.186	0.2358
1	rs4845898	12279562	T	COV1	743	1.007	0.008247	0.9907	1.023	0.8265	0.4085
1	rs112983641	12304609	T	ADD	743	1.108	0.3485	0.5596	2.193	0.294	0.7688
1	rs112983641	12304609	T	COV1	743	1.007	0.008237	0.9904	1.023	0.7882	0.4306
1	rs201187597	12666424	A	ADD	743	0.6978	0.4666	0.2796	1.742	-0.771	0.4407
1	rs201187597	12666424	A	COV1	743	1.007	0.008249	0.9906	1.023	0.8173	0.4138
1	rs11121959	12693187	T	ADD	743	1.368	0.1099	1.103	1.697	2.852	0.004342
1	rs11121959	12693187	T	COV1	743	1.006	0.008286	0.9895	1.022	0.6833	0.4944
1	rs3000859	12716341	T	ADD	743	1.138	0.112	0.9139	1.417	1.156	0.2476
1	rs3000859	12716341	T	COV1	743	1.006	0.008271	0.9894	1.022	0.6699	0.5029
1	rs3010877	12719616	T	ADD	737	1.035	0.2635	0.6175	1.735	0.1306	0.8961
1	rs3010877	12719616	T	COV1	737	1.007	0.008275	0.9904	1.023	0.7966	0.4257
1	rs146787572	12725413	A	ADD	743	0.8142	0.4102	0.3644	1.819	-0.5011	0.6163
1	rs146787572	12725413	A	COV1	743	1.006	0.008234	0.9904	1.023	0.7838	0.4332
1	rs140430572	12725484	G	ADD	743	0.8142	0.4102	0.3644	1.819	-0.5011	0.6163
1	rs140430572	12725484	G	COV1	743	1.006	0.008234	0.9904	1.023	0.7838	0.4332
1	rs7513079	12725527	T	ADD	743	0.9358	0.1068	0.759	1.154	-0.6209	0.5347
1	rs7513079	12725527	T	COV1	743	1.006	0.00823	0.9904	1.023	0.7829	0.4337
1	rs150486300	12725641	A	ADD	743	0.6242	0.4342	0.2665	1.462	-1.086	0.2777
1	rs150486300	12725641	A	COV1	743	1.007	0.008256	0.9908	1.023	0.841	0.4004
1	rs11121969	12725782	T	ADD	743	0.9615	0.1293	0.7462	1.239	-0.304	0.7611
1	rs11121969	12725782	T	COV1	743	1.006	0.008228	0.9903	1.023	0.7763	0.4376
1	rs142642917	12755718	G	ADD	743	1.045	0.2831	0.5998	1.819	0.1542	0.8775
1	rs142642917	12755718	G	COV1	743	1.006	0.008231	0.9903	1.023	0.7721	0.44
1	rs1132185	12760937	T	ADD	743	1.04	0.2469	0.641	1.687	0.1589	0.8737
1	rs1132185	12760937	T	COV1	743	1.006	0.008235	0.9903	1.023	0.7823	0.4341
1	rs150914377	12775097	A	ADD	743	1.047	0.2296	0.6677	1.642	0.2008	0.8409
1	rs150914377	12775097	A	COV1	743	1.006	0.008234	0.9902	1.023	0.7676	0.4427
1	rs1812242	12775725	T	ADD	733	0.9889	0.1047	0.8055	1.214	-0.1065	0.9152
1	rs1812242	12775725	T	COV1	733	1.007	0.008245	0.9909	1.023	0.8481	0.3964
1	rs9308457	12806763	T	ADD	741	1.033	0.1024	0.8453	1.263	0.3184	0.7502
1	rs9308457	12806763	T	COV1	741	1.007	0.00823	0.9904	1.023	0.7889	0.4302
1	rs72472698	12860073	G	ADD	731	1.08	0.1308	0.8354	1.395	0.5849	0.5586
1	rs72472698	12860073	G	COV1	731	1.007	0.00827	0.9912	1.024	0.8872	0.375
1	rs3013105	13475857	T	ADD	743	0.9981	0.1074	0.8086	1.232	-0.0177	0.9859
1	rs3013105	13475857	T	COV1	743	1.006	0.008232	0.9903	1.023	0.7763	0.4376
1	rs2940315	13475905	A	ADD	743	1.097	0.1476	0.821	1.465	0.6241	0.5326
1	rs2940315	13475905	A	COV1	743	1.007	0.008234	0.9904	1.023	0.7937	0.4274
1	rs2282189	13516091	A	ADD	743	1.037	0.1032	0.847	1.27	0.3515	0.7252
1	rs2282189	13516091	A	COV1	743	1.006	0.00823	0.9903	1.023	0.7703	0.4411
1	rs187344388	13583858	A	ADD	743	1.293	0.3191	0.6921	2.417	0.8064	0.42
1	rs187344388	13583858	A	COV1	743	1.006	0.00823	0.9901	1.023	0.757	0.4491
1	rs78133275	13584026	T	ADD	743	0.5542	0.3611	0.2731	1.125	-1.635	0.1021
1	rs78133275	13584026	T	COV1	743	1.006	0.008244	0.9903	1.023	0.7827	0.4338
1	rs141726617	13607232	G	ADD	743	0.6003	0.3056	0.3298	1.093	-1.67	0.09495
1	rs141726617	13607232	G	COV1	743	1.006	0.008245	0.9901	1.023	0.758	0.4484
1	rs1210110	13770326	C	ADD	743	0.8022	0.4807	0.3127	2.058	-0.4585	0.6466
1	rs1210110	13770326	C	COV1	743	1.006	0.008227	0.9903	1.023	0.7801	0.4353
1	rs2076324	13778644	A	ADD	743	0.7821	0.1143	0.6251	0.9785	-2.15	0.03152
1	rs2076324	13778644	A	COV1	743	1.006	0.008264	0.9902	1.023	0.7658	0.4438
1	rs17350795	13779144	A	ADD	743	0.2381	0.5321	0.08389	0.6755	-2.697	0.006994
1	rs17350795	13779144	A	COV1	743	1.007	0.008276	0.9908	1.023	0.8457	0.3977
1	rs112801771	13780617	T	ADD	743	1.11	0.2131	0.731	1.685	0.4897	0.6244
1	rs112801771	13780617	T	COV1	743	1.006	0.008233	0.9903	1.023	0.7796	0.4356
1	rs1046331	13816508	A	ADD	743	0.8917	0.2062	0.5952	1.336	-0.5561	0.5782
1	rs1046331	13816508	A	COV1	743	1.007	0.008244	0.9905	1.023	0.8028	0.4221
1	rs77717345	13823173	G	ADD	743	0.5459	0.301	0.3026	0.9848	-2.011	0.04433
1	rs77717345	13823173	G	COV1	743	1.007	0.008245	0.9905	1.023	0.8046	0.4211
1	rs6678469	13954956	C	ADD	743	0.9606	0.1048	0.7823	1.18	-0.3835	0.7013
1	rs6678469	13954956	C	COV1	743	1.006	0.008228	0.9903	1.023	0.776	0.4377
1	rs7414562	14033285	A	ADD	743	1.314	0.2071	0.8758	1.972	1.32	0.187
1	rs7414562	14033285	A	COV1	743	1.006	0.008242	0.9903	1.023	0.7801	0.4353
1	rs6673156	14253238	A	ADD	743	0.8447	0.251	0.5165	1.382	-0.6723	0.5014
1	rs6673156	14253238	A	COV1	743	1.006	0.008231	0.9902	1.023	0.7643	0.4447
1	rs7555566	14478378	G	ADD	743	1.19	0.1456	0.8949	1.584	1.197	0.2312
1	rs7555566	14478378	G	COV1	743	1.006	0.008234	0.9903	1.023	0.7806	0.435
1	rs12068752	14959600	A	ADD	743	0.869	0.1176	0.6901	1.094	-1.194	0.2325
1	rs12068752	14959600	A	COV1	743	1.006	0.008239	0.9903	1.023	0.7729	0.4396
1	rs10803354	15112494	A	ADD	743	0.9735	0.1288	0.7562	1.253	-0.2089	0.8346
1	rs10803354	15112494	A	COV1	743	1.006	0.008228	0.9903	1.023	0.7757	0.4379
1	rs7681	15220265	G	ADD	742	0.9767	0.106	0.7935	1.202	-0.2224	0.824
1	rs7681	15220265	G	COV1	742	1.007	0.008239	0.9906	1.023	0.8171	0.4139
1	rs486557	15289643	A	ADD	743	1.237	0.1234	0.9712	1.575	1.723	0.08484
1	rs486557	15289643	A	COV1	743	1.006	0.008246	0.9903	1.023	0.7823	0.434
1	rs199916877	15296728	T	ADD	743	2.458	0.568	0.8073	7.483	1.583	0.1134
1	rs199916877	15296728	T	COV1	743	1.006	0.00824	0.99	1.022	0.7389	0.46
1	rs12039283	15301280	A	ADD	743	1.184	0.1676	0.8529	1.645	1.01	0.3124
1	rs12039283	15301280	A	COV1	743	1.007	0.008236	0.9906	1.023	0.8087	0.4187
1	rs201389821	15308640	C	ADD	743	3.137	0.5556	1.056	9.32	2.058	0.03962
1	rs201389821	15308640	C	COV1	743	1.006	0.008245	0.9897	1.022	0.7077	0.4791
1	rs10489962	15313085	G	ADD	743	0.8455	0.1618	0.6158	1.161	-1.037	0.2996
1	rs10489962	15313085	G	COV1	743	1.007	0.008234	0.9906	1.023	0.8115	0.4171
1	rs142719774	15327059	G	ADD	743	0.8291	0.5097	0.3053	2.252	-0.3676	0.7131
1	rs142719774	15327059	G	COV1	743	1.006	0.008231	0.9903	1.023	0.776	0.4378
1	rs763821	15341780	G	ADD	743	1.046	0.1022	0.8564	1.278	0.4438	0.6572
1	rs763821	15341780	G	COV1	743	1.007	0.008239	0.9905	1.023	0.7996	0.4239
1	rs12126178	15341823	A	ADD	743	1.128	0.1873	0.7815	1.629	0.6436	0.5198
1	rs12126178	15341823	A	COV1	743	1.006	0.008232	0.9904	1.023	0.7859	0.4319
1	rs144834032	15352907	T	ADD	743	0.9148	0.499	0.344	2.433	-0.1784	0.8584
1	rs144834032	15352907	T	COV1	743	1.006	0.00823	0.9903	1.023	0.78	0.4354
1	rs4661330	15360563	G	ADD	743	0.9649	0.1244	0.7562	1.231	-0.2875	0.7737
1	rs4661330	15360563	G	COV1	743	1.006	0.00823	0.9903	1.023	0.7792	0.4358
1	rs115940981	15367576	A	ADD	743	0.7392	0.171	0.5286	1.033	-1.767	0.07716
1	rs115940981	15367576	A	COV1	743	1.007	0.008264	0.9913	1.024	0.903	0.3665
1	rs10927776	15374620	T	ADD	743	0.9222	0.1697	0.6613	1.286	-0.477	0.6334
1	rs10927776	15374620	T	COV1	743	1.006	0.008229	0.9904	1.023	0.7833	0.4334
1	rs116545211	15381357	A	ADD	743	0.934	0.2724	0.5477	1.593	-0.2506	0.8021
1	rs116545211	15381357	A	COV1	743	1.006	0.008232	0.9902	1.023	0.769	0.4419
1	rs1010294	15382044	A	ADD	743	1.307	0.1408	0.9915	1.722	1.899	0.05752
1	rs1010294	15382044	A	COV1	743	1.006	0.008247	0.9898	1.022	0.7123	0.4762
1	rs34949635	15444626	G	ADD	735	1.096	0.1595	0.8014	1.498	0.5722	0.5672
1	rs34949635	15444626	G	COV1	735	1.005	0.008277	0.9884	1.021	0.5562	0.5781
1	rs2901964	15465931	C	ADD	743	1.066	0.1202	0.8424	1.349	0.5327	0.5942
1	rs2901964	15465931	C	COV1	743	1.006	0.008231	0.9903	1.023	0.7793	0.4358
1	rs3820071	15482272	A	ADD	743	1.073	0.1411	0.8139	1.415	0.5005	0.6167
1	rs3820071	15482272	A	COV1	743	1.006	0.008231	0.9904	1.023	0.7827	0.4338
1	rs3766160	15482377	A	ADD	743	1.073	0.1411	0.8139	1.415	0.5005	0.6167
1	rs3766160	15482377	A	COV1	743	1.006	0.008231	0.9904	1.023	0.7827	0.4338
1	rs6429745	15485937	A	ADD	742	1.256	0.3021	0.6948	2.271	0.7547	0.4504
1	rs6429745	15485937	A	COV1	742	1.006	0.00825	0.9902	1.023	0.761	0.4467
1	rs61738967	15493953	T	ADD	741	0.9872	0.5329	0.3474	2.806	-0.02413	0.9807
1	rs61738967	15493953	T	COV1	741	1.006	0.008253	0.9903	1.023	0.7757	0.4379
1	rs1052576	15506048	T	ADD	743	1.031	0.1199	0.8155	1.305	0.2582	0.7962
1	rs1052576	15506048	T	COV1	743	1.007	0.008244	0.9904	1.023	0.7911	0.4289
1	rs1052571	15524118	G	ADD	743	1.031	0.1199	0.8155	1.305	0.2582	0.7962
1	rs1052571	15524118	G	COV1	743	1.007	0.008244	0.9904	1.023	0.7911	0.4289
1	rs78309148	15544528	A	ADD	743	1.285	0.5062	0.4765	3.466	0.4955	0.6203
1	rs78309148	15544528	A	COV1	743	1.006	0.008234	0.9901	1.023	0.757	0.449
1	rs11544523	15577823	C	ADD	743	1.084	0.109	0.8754	1.342	0.7395	0.4596
1	rs11544523	15577823	C	COV1	743	1.007	0.008248	0.9906	1.023	0.8204	0.412
1	rs11580170	15583249	C	ADD	743	0.9771	0.107	0.7923	1.205	-0.2163	0.8287
1	rs11580170	15583249	C	COV1	743	1.006	0.008229	0.9903	1.023	0.7719	0.4402
1	rs6429757	15583355	C	ADD	743	1.04	0.1632	0.7551	1.432	0.239	0.8111
1	rs6429757	15583355	C	COV1	743	1.006	0.008228	0.9903	1.023	0.7787	0.4362
1	rs35040685	15659870	C	ADD	742	1.145	0.3137	0.6192	2.117	0.4318	0.6659
1	rs35040685	15659870	C	COV1	742	1.006	0.008236	0.99	1.022	0.7368	0.4613
1	rs144378011	15661157	G	ADD	743	1.285	0.5062	0.4765	3.466	0.4955	0.6203
1	rs144378011	15661157	G	COV1	743	1.006	0.008234	0.9901	1.023	0.757	0.449
1	rs12091750	15716271	T	ADD	743	0.9062	0.1263	0.7074	1.161	-0.7802	0.4352
1	rs12091750	15716271	T	COV1	743	1.007	0.008238	0.9905	1.023	0.8068	0.4198
1	rs200715563	15727421	T	ADD	743	1.282	0.5535	0.4332	3.793	0.4487	0.6537
1	rs200715563	15727421	T	COV1	743	1.006	0.008234	0.9902	1.023	0.7586	0.4481
1	rs116717339	15738175	A	ADD	737	0.765	0.3582	0.3791	1.544	-0.7479	0.4545
1	rs116717339	15738175	A	COV1	737	1.007	0.008257	0.9907	1.023	0.8245	0.4097
1	rs62621224	15738641	G	ADD	743	0.9809	0.1969	0.6668	1.443	-0.098	0.9219
1	rs62621224	15738641	G	COV1	743	1.006	0.008231	0.9903	1.023	0.778	0.4366
1	rs61740067	15743169	C	ADD	741	1.163	0.2295	0.7416	1.823	0.6575	0.5109
1	rs61740067	15743169	C	COV1	741	1.008	0.008273	0.9914	1.024	0.9154	0.36
1	rs55947911	15747029	A	ADD	743	0.9502	0.1754	0.6737	1.34	-0.2914	0.7708
1	rs55947911	15747029	A	COV1	743	1.006	0.00823	0.9903	1.023	0.7737	0.4391
1	rs34375304	15765098	T	ADD	738	1.352	0.298	0.754	2.425	1.012	0.3113
1	rs34375304	15765098	T	COV1	738	1.007	0.008267	0.9905	1.023	0.8074	0.4194
1	rs75390903	15768609	A	ADD	743	1.39	0.3076	0.7606	2.54	1.07	0.2845
1	rs75390903	15768609	A	COV1	743	1.006	0.00823	0.9903	1.023	0.7812	0.4347
1	rs61744357	15807577	T	ADD	743	0.8261	0.1048	0.6727	1.015	-1.822	0.06846
1	rs61744357	15807577	T	COV1	743	1.007	0.008267	0.9912	1.024	0.8924	0.3722
1	rs115323964	15928710	T	ADD	743	0.9035	0.2515	0.5518	1.479	-0.4036	0.6865
1	rs115323964	15928710	T	COV1	743	1.007	0.008238	0.9904	1.023	0.7932	0.4276
1	rs848208	15929149	T	ADD	743	0.9606	0.3077	0.5256	1.756	-0.1306	0.8961
1	rs848208	15929149	T	COV1	743	1.006	0.008235	0.9902	1.023	0.7699	0.4414
1	rs138674827	15929805	C	ADD	743	1.281	0.5065	0.4745	3.456	0.4883	0.6254
1	rs138674827	15929805	C	COV1	743	1.006	0.008242	0.9901	1.023	0.7521	0.452
1	rs12095818	15930329	G	ADD	743	0.9375	0.1981	0.6359	1.382	-0.3257	0.7446
1	rs12095818	15930329	G	COV1	743	1.006	0.008231	0.9903	1.023	0.7798	0.4355
1	rs116547444	15931150	C	ADD	743	0.6874	0.2607	0.4124	1.146	-1.438	0.1505
1	rs116547444	15931150	C	COV1	743	1.006	0.008235	0.9902	1.023	0.7652	0.4442
1	rs115746085	15933897	G	ADD	743	0.8867	0.297	0.4954	1.587	-0.4049	0.6856
1	rs115746085	15933897	G	COV1	743	1.006	0.008229	0.9903	1.023	0.7763	0.4376
1	rs77870948	15934018	G	ADD	743	1.193	0.1763	0.8444	1.685	1.001	0.3169
1	rs77870948	15934018	G	COV1	743	1.007	0.008238	0.9904	1.023	0.795	0.4266
1	rs114643617	15947064	T	ADD	743	1.734	0.4851	0.67	4.486	1.134	0.2567
1	rs114643617	15947064	T	COV1	743	1.006	0.008231	0.99	1.022	0.7357	0.4619
1	rs10927875	15972817	T	ADD	743	0.8491	0.141	0.6441	1.119	-1.16	0.2461
1	rs10927875	15972817	T	COV1	743	1.007	0.008247	0.9906	1.023	0.8132	0.4161
1	rs142826385	16015608	G	ADD	743	0.8379	0.3324	0.4368	1.607	-0.5322	0.5946
1	rs142826385	16015608	G	COV1	743	1.006	0.008237	0.9901	1.023	0.7546	0.4505
1	rs872222	16018169	A	ADD	743	1.184	0.1207	0.9344	1.5	1.398	0.162
1	rs872222	16018169	A	COV1	743	1.006	0.008245	0.9899	1.022	0.725	0.4685
1	rs138578392	16027431	A	ADD	743	1.139	0.3229	0.6046	2.144	0.4018	0.6878
1	rs138578392	16027431	A	COV1	743	1.006	0.008229	0.9903	1.023	0.7713	0.4405
1	rs1805152	16030006	G	ADD	742	0.7965	0.1242	0.6244	1.016	-1.833	0.06679
1	rs1805152	16030006	G	COV1	742	1.006	0.008247	0.9903	1.023	0.7816	0.4345
1	rs34471231	16030027	G	ADD	743	0.9862	0.1957	0.672	1.447	-0.07087	0.9435
1	rs34471231	16030027	G	COV1	743	1.006	0.00823	0.9903	1.023	0.7744	0.4387
1	rs11588392	16049015	A	ADD	729	0.9322	0.1259	0.7284	1.193	-0.5575	0.5772
1	rs11588392	16049015	A	COV1	729	1.006	0.008299	0.9902	1.023	0.775	0.4383
1	rs5255	16056471	T	ADD	743	1.052	0.2215	0.6816	1.624	0.2298	0.8182
1	rs5255	16056471	T	COV1	743	1.006	0.008233	0.9902	1.023	0.7684	0.4422
1	rs200562695	16059896	T	ADD	742	0.7873	0.2578	0.4751	1.305	-0.9276	0.3536
1	rs200562695	16059896	T	COV1	742	1.007	0.008244	0.9904	1.023	0.7953	0.4264
1	rs9442235	16066862	T	ADD	742	1.063	0.1085	0.8592	1.315	0.562	0.5741
1	rs9442235	16066862	T	COV1	742	1.007	0.00826	0.9906	1.023	0.8134	0.416
1	rs3754334	16125272	A	ADD	743	1.062	0.154	0.7856	1.437	0.3933	0.6941
1	rs3754334	16125272	A	COV1	743	1.007	0.008248	0.9905	1.023	0.7997	0.4239
1	rs55869078	16131822	T	ADD	742	0.7246	0.492	0.2762	1.901	-0.6548	0.5126
1	rs55869078	16131822	T	COV1	742	1.006	0.008242	0.9899	1.022	0.7294	0.4658
1	rs6603855	16134046	T	ADD	741	0.875	0.1327	0.6746	1.135	-1.007	0.3141
1	rs6603855	16134046	T	COV1	741	1.008	0.008272	0.9915	1.024	0.9293	0.3527
1	rs115171763	16135132	T	ADD	743	1.201	0.427	0.5201	2.773	0.4289	0.668
1	rs115171763	16135132	T	COV1	743	1.006	0.008231	0.9903	1.023	0.775	0.4383
1	rs147894053	16207552	T	ADD	743	0.7849	0.2863	0.4478	1.376	-0.8457	0.3977
1	rs147894053	16207552	T	COV1	743	1.006	0.008234	0.9902	1.023	0.7627	0.4456
1	rs143178874	16207579	T	ADD	743	1.422	0.333	0.7405	2.732	1.058	0.29
1	rs143178874	16207579	T	COV1	743	1.007	0.008251	0.9904	1.023	0.7968	0.4256
1	rs221057	16207760	G	ADD	739	1.08	0.1474	0.8087	1.441	0.5193	0.6035
1	rs221057	16207760	G	COV1	739	1.006	0.00825	0.9894	1.022	0.6698	0.503
1	rs221058	16208151	G	ADD	742	1.208	0.1929	0.8277	1.763	0.9794	0.3274
1	rs221058	16208151	G	COV1	742	1.006	0.008241	0.9902	1.023	0.7617	0.4462
1	rs12069239	16251413	G	ADD	743	1.001	0.1063	0.8128	1.233	0.009659	0.9923
1	rs12069239	16251413	G	COV1	743	1.006	0.008231	0.9903	1.023	0.7757	0.438
1	rs74992327	16398775	T	ADD	743	1.276	0.2396	0.7977	2.041	1.017	0.3092
1	rs74992327	16398775	T	COV1	743	1.007	0.008242	0.9907	1.023	0.8263	0.4086
1	rs525409	16405015	G	ADD	743	1.206	0.1525	0.8946	1.626	1.23	0.2188
1	rs525409	16405015	G	COV1	743	1.006	0.008236	0.99	1.022	0.7336	0.4632
1	rs12087671	16410031	G	ADD	743	0.8282	0.4105	0.3704	1.852	-0.4593	0.646
1	rs12087671	16410031	G	COV1	743	1.006	0.008236	0.9902	1.023	0.7583	0.4483
1	rs373898350	16563975	A	ADD	742	1.019	0.2521	0.6215	1.67	0.07349	0.9414
1	rs373898350	16563975	A	COV1	742	1.006	0.008266	0.9901	1.023	0.7536	0.4511
1	rs79076842	16939969	C	ADD	741	1.177	0.2971	0.6575	2.107	0.5488	0.5832
1	rs79076842	16939969	C	COV1	741	1.007	0.008246	0.991	1.024	0.865	0.3871
1	rs41272737	16954740	A	ADD	742	1.139	0.1585	0.8348	1.554	0.8213	0.4115
1	rs41272737	16954740	A	COV1	742	1.007	0.008261	0.9911	1.024	0.8759	0.3811
1	rs78888579	16965728	A	ADD	743	1.001	0.1711	0.7155	1.4	0.004043	0.9968
1	rs78888579	16965728	A	COV1	743	1.006	0.008228	0.9903	1.023	0.7761	0.4377
1	rs78674327	16969911	A	ADD	743	1.135	0.4311	0.4876	2.642	0.2937	0.769
1	rs78674327	16969911	A	COV1	743	1.006	0.00823	0.9904	1.023	0.7836	0.4333
1	rs372884123	16970323	A	ADD	742	1.562	0.4285	0.6746	3.619	1.041	0.2977
1	rs372884123	16970323	A	COV1	742	1.007	0.008238	0.9906	1.023	0.8177	0.4135
1	rs2284746	16980180	G	ADD	743	1.157	0.2995	0.6432	2.08	0.4863	0.6268
1	rs2284746	16980180	G	COV1	743	1.007	0.00826	0.9906	1.023	0.8129	0.4162
1	rs151181674	16986334	T	ADD	743	0.8748	0.2425	0.5439	1.407	-0.5516	0.5813
1	rs151181674	16986334	T	COV1	743	1.006	0.00823	0.9902	1.023	0.766	0.4437
1	rs61734958	16992042	G	ADD	735	0.8164	0.3649	0.3993	1.669	-0.5561	0.5782
1	rs61734958	16992042	G	COV1	735	1.007	0.008343	0.9909	1.024	0.8591	0.3903
1	rs113643181	17004697	T	ADD	743	0.592	0.3678	0.2879	1.217	-1.426	0.154
1	rs113643181	17004697	T	COV1	743	1.007	0.008236	0.9904	1.023	0.7868	0.4314
1	rs3738814	17005181	A	ADD	743	1.081	0.1164	0.8608	1.359	0.6726	0.5012
1	rs3738814	17005181	A	COV1	743	1.007	0.00824	0.9905	1.023	0.8057	0.4204
1	rs56379718	17005517	T	ADD	743	0.8795	0.2753	0.5128	1.508	-0.4665	0.6409
1	rs56379718	17005517	T	COV1	743	1.006	0.00824	0.9901	1.023	0.7531	0.4514
1	rs111430410	17053988	T	ADD	743	0.8112	0.3346	0.421	1.563	-0.6253	0.5318
1	rs111430410	17053988	T	COV1	743	1.006	0.008229	0.9903	1.023	0.7737	0.4391
1	rs2076599	17068985	A	ADD	743	0.8607	0.1188	0.6819	1.086	-1.262	0.2069
1	rs2076599	17068985	A	COV1	743	1.006	0.008246	0.9902	1.023	0.7699	0.4414
1	rs142496244	17205255	C	ADD	743	0.8642	0.2573	0.522	1.431	-0.5673	0.5705
1	rs142496244	17205255	C	COV1	743	1.007	0.008238	0.9905	1.023	0.7983	0.4247
1	rs11203335	17222397	A	ADD	743	1.341	0.2749	0.7823	2.298	1.067	0.286
1	rs11203335	17222397	A	COV1	743	1.007	0.008247	0.9905	1.023	0.8043	0.4212
1	rs138279447	17222403	T	ADD	743	0.4633	0.471	0.184	1.166	-1.634	0.1023
1	rs138279447	17222403	T	COV1	743	1.006	0.008245	0.9901	1.023	0.7559	0.4497
1	rs142964003	17224394	A	ADD	743	1.019	0.3406	0.5226	1.986	0.05447	0.9566
1	rs142964003	17224394	A	COV1	743	1.006	0.008229	0.9903	1.023	0.7764	0.4375
1	rs3750300	17259639	G	ADD	743	0.9949	0.1651	0.7199	1.375	-0.03084	0.9754
1	rs3750300	17259639	G	COV1	743	1.006	0.008229	0.9903	1.023	0.7758	0.4379
1	rs115356766	17259664	A	ADD	740	0.9954	0.2165	0.6511	1.522	-0.02139	0.9829
1	rs115356766	17259664	A	COV1	740	1.006	0.008252	0.9896	1.022	0.6972	0.4857
1	rs111914086	17259684	T	ADD	743	0.4845	0.3432	0.2472	0.9494	-2.111	0.03475
1	rs111914086	17259684	T	COV1	743	1.007	0.008249	0.9906	1.023	0.8105	0.4176
1	rs2272629	17266821	A	ADD	743	0.7618	0.4169	0.3365	1.725	-0.6526	0.514
1	rs2272629	17266821	A	COV1	743	1.006	0.008233	0.9902	1.023	0.7663	0.4435
1	rs139876092	17267938	T	ADD	743	0.7622	0.4353	0.3247	1.789	-0.6239	0.5327
1	rs139876092	17267938	T	COV1	743	1.007	0.008236	0.9905	1.023	0.7955	0.4263
1	rs114505088	17270314	G	ADD	743	1.005	0.2095	0.6665	1.515	0.02337	0.9814
1	rs114505088	17270314	G	COV1	743	1.006	0.008229	0.9903	1.023	0.7764	0.4375
1	rs140482516	17280704	T	ADD	743	1.122	0.3868	0.5256	2.394	0.297	0.7664
1	rs140482516	17280704	T	COV1	743	1.006	0.008231	0.9903	1.023	0.7745	0.4387
1	rs34097903	17280779	A	ADD	743	0.7261	0.4238	0.3164	1.666	-0.7553	0.4501
1	rs34097903	17280779	A	COV1	743	1.006	0.008232	0.9903	1.023	0.78	0.4354
1	rs35381732	17308245	A	ADD	743	0.7097	0.259	0.4272	1.179	-1.324	0.1855
1	rs35381732	17308245	A	COV1	743	1.007	0.008261	0.9909	1.024	0.8592	0.3902
1	rs11203366	17331039	A	ADD	741	1.096	0.1099	0.8841	1.36	0.8384	0.4018
1	rs11203366	17331039	A	COV1	741	1.006	0.008245	0.9895	1.022	0.6805	0.4962
1	rs57969340	17331097	C	ADD	743	0.8637	0.3897	0.4024	1.854	-0.376	0.7069
1	rs57969340	17331097	C	COV1	743	1.006	0.008231	0.9902	1.023	0.7681	0.4424
1	rs11203367	17331121	C	ADD	743	1.106	0.1098	0.8922	1.372	0.921	0.3571
1	rs11203367	17331121	C	COV1	743	1.006	0.008245	0.9899	1.022	0.724	0.4691
1	rs874881	17334004	C	ADD	743	1.124	0.1099	0.9061	1.394	1.063	0.2878
1	rs874881	17334004	C	COV1	743	1.006	0.008243	0.9899	1.022	0.7226	0.4699
1	rs11588132	17338120	C	ADD	743	0.8648	0.2728	0.5067	1.476	-0.5323	0.5945
1	rs11588132	17338120	C	COV1	743	1.006	0.008267	0.9898	1.022	0.7211	0.4708
1	rs111275753	17338127	T	ADD	743	0.6948	0.2602	0.4172	1.157	-1.4	0.1616
1	rs111275753	17338127	T	COV1	743	1.007	0.008245	0.9905	1.023	0.8063	0.42
1	rs1748020	17342114	T	ADD	743	1.027	0.2072	0.6841	1.541	0.1274	0.8986
1	rs1748020	17342114	T	COV1	743	1.006	0.008238	0.9902	1.023	0.7689	0.442
1	rs113714693	17342345	C	ADD	743	0.9246	0.2909	0.5228	1.635	-0.2696	0.7875
1	rs113714693	17342345	C	COV1	743	1.006	0.008264	0.99	1.023	0.7475	0.4548
1	rs2240335	17348042	A	ADD	741	0.9401	0.1088	0.7595	1.164	-0.5675	0.5704
1	rs2240335	17348042	A	COV1	741	1.006	0.008226	0.9902	1.023	0.7591	0.4478
1	rs74834315	17388476	A	ADD	743	1.052	0.1643	0.7625	1.452	0.3089	0.7574
1	rs74834315	17388476	A	COV1	743	1.007	0.008254	0.9904	1.023	0.7973	0.4253
1	rs112098336	17394046	T	ADD	743	1.019	0.3954	0.4695	2.211	0.04748	0.9621
1	rs112098336	17394046	T	COV1	743	1.006	0.008243	0.9903	1.023	0.7775	0.4369
1	rs12073549	17394049	T	ADD	743	1.137	0.1959	0.7746	1.67	0.6564	0.5116
1	rs12073549	17394049	T	COV1	743	1.007	0.008233	0.9904	1.023	0.7906	0.4292
1	rs2477149	17395617	T	ADD	743	0.9243	0.4988	0.3477	2.457	-0.1577	0.8747
1	rs2477149	17395617	T	COV1	743	1.006	0.008229	0.9903	1.023	0.7756	0.438
1	rs7538876	17395867	A	ADD	743	0.9781	0.1165	0.7784	1.229	-0.1899	0.8493
1	rs7538876	17395867	A	COV1	743	1.006	0.008232	0.9903	1.023	0.7701	0.4413
1	rs201058463	17401315	C	ADD	743	1.026	0.4898	0.393	2.68	0.05308	0.9577
1	rs201058463	17401315	C	COV1	743	1.006	0.00823	0.9903	1.023	0.7771	0.4371
1	rs11583480	17401342	T	ADD	743	2.194	0.472	0.87	5.533	1.665	0.09592
1	rs11583480	17401342	T	COV1	743	1.006	0.008256	0.9899	1.022	0.7281	0.4665
1	rs114123617	17602164	A	ADD	743	0.9438	0.1621	0.6869	1.297	-0.357	0.7211
1	rs114123617	17602164	A	COV1	743	1.006	0.008231	0.9903	1.023	0.7712	0.4406
1	rs2270976	17697195	A	ADD	743	0.9905	0.1134	0.7931	1.237	-0.08442	0.9327
1	rs2270976	17697195	A	COV1	743	1.006	0.008247	0.9902	1.023	0.7686	0.4421
1	rs4920625	17717448	C	ADD	737	0.8907	0.1218	0.7015	1.131	-0.95	0.3421
1	rs4920625	17717448	C	COV1	737	1.008	0.008282	0.9917	1.024	0.9558	0.3392
1	rs1847235	17797462	G	ADD	743	1.198	0.1141	0.9575	1.498	1.58	0.1142
1	rs1847235	17797462	G	COV1	743	1.006	0.008243	0.9904	1.023	0.7852	0.4324
1	rs694214	17823015	T	ADD	743	1.114	0.1733	0.7933	1.565	0.6241	0.5326
1	rs694214	17823015	T	COV1	743	1.006	0.008229	0.9902	1.023	0.7633	0.4453
1	rs563835	17874824	T	ADD	743	1.234	0.1065	1.002	1.521	1.974	0.04834
1	rs563835	17874824	T	COV1	743	1.007	0.008244	0.9906	1.023	0.819	0.4128
1	rs16861326	17967993	A	ADD	743	0.9353	0.1602	0.6832	1.28	-0.4173	0.6764
1	rs16861326	17967993	A	COV1	743	1.006	0.00823	0.9904	1.023	0.7833	0.4334
1	rs4920310	18237395	G	ADD	740	0.5708	0.1613	0.4161	0.7831	-3.476	0.000509
1	rs4920310	18237395	G	COV1	740	1.006	0.008319	0.9901	1.023	0.7628	0.4456
1	rs12076815	18376834	T	ADD	743	0.8204	0.1803	0.5762	1.168	-1.098	0.2723
1	rs12076815	18376834	T	COV1	743	1.007	0.008241	0.9907	1.023	0.8252	0.4092
1	rs3007729	18468761	C	ADD	743	1.14	0.1083	0.9222	1.41	1.212	0.2255
1	rs3007729	18468761	C	COV1	743	1.006	0.008245	0.99	1.023	0.7405	0.459
1	rs7512414	18481042	T	ADD	743	1.255	0.1828	0.877	1.795	1.242	0.2144
1	rs7512414	18481042	T	COV1	743	1.006	0.008234	0.9904	1.023	0.7825	0.4339
1	rs72944731	18481357	T	ADD	743	0.6154	0.2718	0.3612	1.048	-1.786	0.07403
1	rs72944731	18481357	T	COV1	743	1.007	0.008258	0.991	1.024	0.8645	0.3873
1	rs2992754	18481444	A	ADD	742	1.261	0.1519	0.9366	1.699	1.529	0.1264
1	rs2992754	18481444	A	COV1	742	1.006	0.008267	0.9895	1.022	0.6873	0.4919
1	rs11261022	18481459	A	ADD	743	1.014	0.1121	0.8142	1.263	0.1261	0.8997
1	rs11261022	18481459	A	COV1	743	1.006	0.008228	0.9903	1.023	0.7776	0.4368
1	rs7515150	18481562	C	ADD	743	1.255	0.1828	0.877	1.795	1.242	0.2144
1	rs7515150	18481562	C	COV1	743	1.006	0.008234	0.9904	1.023	0.7825	0.4339
1	rs78352167	18481660	T	ADD	743	0.8727	0.3292	0.4577	1.664	-0.4136	0.6791
1	rs78352167	18481660	T	COV1	743	1.006	0.008229	0.9903	1.023	0.7697	0.4415
1	rs115859684	18481735	T	ADD	743	1.613	0.4032	0.7318	3.555	1.186	0.2357
1	rs115859684	18481735	T	COV1	743	1.006	0.008242	0.9903	1.023	0.7762	0.4376
1	rs2992753	18481798	C	ADD	743	0.8445	0.1205	0.6669	1.069	-1.403	0.1607
1	rs2992753	18481798	C	COV1	743	1.006	0.008241	0.9899	1.022	0.7342	0.4628
1	rs2992752	18482032	A	ADD	743	0.8445	0.1205	0.6669	1.069	-1.403	0.1607
1	rs2992752	18482032	A	COV1	743	1.006	0.008241	0.9899	1.022	0.7342	0.4628
1	rs77562571	18482339	A	ADD	743	1.033	0.2783	0.5989	1.783	0.1178	0.9062
1	rs77562571	18482339	A	COV1	743	1.006	0.008247	0.9902	1.023	0.7664	0.4434
1	rs144049927	18482525	G	ADD	743	1.356	0.3651	0.6631	2.774	0.8348	0.4038
1	rs144049927	18482525	G	COV1	743	1.007	0.008231	0.9904	1.023	0.7919	0.4284
1	rs116768119	18482553	A	ADD	743	0.8727	0.3292	0.4577	1.664	-0.4136	0.6791
1	rs116768119	18482553	A	COV1	743	1.006	0.008229	0.9903	1.023	0.7697	0.4415
1	rs143962454	18483119	T	ADD	743	0.9244	0.4989	0.3477	2.458	-0.1575	0.8749
1	rs143962454	18483119	T	COV1	743	1.006	0.008228	0.9903	1.023	0.7756	0.438
1	rs116548488	18483223	G	ADD	742	0.9954	0.341	0.5102	1.942	-0.01362	0.9891
1	rs116548488	18483223	G	COV1	742	1.007	0.008237	0.9905	1.023	0.8044	0.4212
1	rs201602654	18691769	G	ADD	743	0.5641	0.492	0.215	1.48	-1.164	0.2446
1	rs201602654	18691769	G	COV1	743	1.007	0.00824	0.9904	1.023	0.795	0.4266
1	rs144149656	18736000	A	ADD	743	0.5382	0.4011	0.2452	1.181	-1.545	0.1224
1	rs144149656	18736000	A	COV1	743	1.007	0.008248	0.9906	1.023	0.8147	0.4152
1	rs12063142	18813023	T	ADD	743	1.051	0.1261	0.821	1.346	0.3967	0.6916
1	rs12063142	18813023	T	COV1	743	1.006	0.00823	0.9902	1.023	0.7666	0.4433
1	rs9988418	18839606	T	ADD	743	1.032	0.1854	0.7176	1.484	0.1701	0.865
1	rs9988418	18839606	T	COV1	743	1.006	0.008229	0.9903	1.023	0.7734	0.4393
1	rs6662276	18840399	T	ADD	743	0.8807	0.1749	0.6251	1.241	-0.7262	0.4677
1	rs6662276	18840399	T	COV1	743	1.007	0.008236	0.9904	1.023	0.7927	0.4279
1	rs28374389	18849352	C	ADD	743	0.7952	0.1448	0.5986	1.056	-1.583	0.1135
1	rs28374389	18849352	C	COV1	743	1.005	0.008255	0.9893	1.022	0.6537	0.5133
1	rs75594164	18849417	T	ADD	743	1.732	0.5076	0.6406	4.685	1.083	0.279
1	rs75594164	18849417	T	COV1	743	1.006	0.008229	0.9901	1.023	0.7534	0.4512
1	rs34447754	18854521	C	ADD	743	0.9186	0.1203	0.7256	1.163	-0.706	0.4802
1	rs34447754	18854521	C	COV1	743	1.007	0.008234	0.9904	1.023	0.7886	0.4304
1	rs74056647	18854680	T	ADD	743	1.165	0.3577	0.5782	2.349	0.4281	0.6686
1	rs74056647	18854680	T	COV1	743	1.006	0.008244	0.9901	1.023	0.7481	0.4544
1	rs148245865	18854723	T	ADD	743	1.66	0.4894	0.6362	4.333	1.036	0.3003
1	rs148245865	18854723	T	COV1	743	1.007	0.008239	0.9906	1.023	0.8102	0.4178
1	rs139655863	18854770	C	ADD	743	2.153	0.5771	0.6946	6.671	1.328	0.184
1	rs139655863	18854770	C	COV1	743	1.007	0.008245	0.9905	1.023	0.7993	0.4241
1	rs74604275	18854836	C	ADD	743	1.353	0.3178	0.726	2.523	0.9525	0.3409
1	rs74604275	18854836	C	COV1	743	1.007	0.008236	0.9905	1.023	0.7988	0.4244
1	rs35874116	18854899	C	ADD	743	0.9987	0.1105	0.8041	1.24	-0.01221	0.9903
1	rs35874116	18854899	C	COV1	743	1.006	0.008228	0.9903	1.023	0.7761	0.4377
1	rs111534973	18857581	A	ADD	743	0.333	0.4197	0.1463	0.7581	-2.62	0.008801
1	rs111534973	18857581	A	COV1	743	1.005	0.008274	0.9893	1.022	0.6622	0.5078
1	rs72953144	18859599	A	ADD	742	0.7788	0.2222	0.5038	1.204	-1.125	0.2604
1	rs72953144	18859599	A	COV1	742	1.006	0.008238	0.9903	1.023	0.7719	0.4401
1	rs9701796	18859635	G	ADD	743	0.9069	0.1118	0.7284	1.129	-0.874	0.3821
1	rs9701796	18859635	G	COV1	743	1.006	0.008235	0.9904	1.023	0.7863	0.4317
1	rs6695033	18875425	C	ADD	743	1.085	0.1367	0.8301	1.419	0.5982	0.5497
1	rs6695033	18875425	C	COV1	743	1.007	0.008232	0.9905	1.023	0.795	0.4266
1	rs2230709	18875434	T	ADD	743	0.82	0.3022	0.4535	1.483	-0.6568	0.5113
1	rs2230709	18875434	T	COV1	743	1.007	0.008236	0.9904	1.023	0.787	0.4313
1	rs2230707	18876402	A	ADD	743	0.7838	0.1095	0.6325	0.9713	-2.226	0.02604
1	rs2230707	18876402	A	COV1	743	1.006	0.008267	0.9896	1.022	0.6976	0.4854
1	rs72936434	18883298	A	ADD	743	1.305	0.28	0.7538	2.259	0.9507	0.3418
1	rs72936434	18883298	A	COV1	743	1.007	0.00824	0.9907	1.023	0.8221	0.411
1	rs113846237	18885493	T	ADD	743	1.307	0.2343	0.8256	2.069	1.142	0.2534
1	rs113846237	18885493	T	COV1	743	1.007	0.008238	0.9905	1.023	0.8005	0.4234
1	rs6675316	18916952	T	ADD	740	1.119	0.2929	0.6302	1.986	0.3831	0.7016
1	rs6675316	18916952	T	COV1	740	1.007	0.008239	0.9904	1.023	0.7933	0.4276
1	rs12584	19086767	T	ADD	742	1.081	0.1101	0.871	1.341	0.7058	0.4803
1	rs12584	19086767	T	COV1	742	1.007	0.008241	0.9906	1.023	0.8132	0.4161
1	rs2236378	19095566	A	ADD	743	0.4217	0.2956	0.2362	0.7526	-2.921	0.003484
1	rs2236378	19095566	A	COV1	743	1.007	0.008289	0.9912	1.024	0.8973	0.3695
1	rs144748401	19170836	A	ADD	743	1.096	0.2415	0.6827	1.759	0.3795	0.7043
1	rs144748401	19170836	A	COV1	743	1.006	0.008235	0.9902	1.023	0.7645	0.4446
1	rs16862578	19173066	C	ADD	743	1.272	0.132	0.9821	1.648	1.823	0.06828
1	rs16862578	19173066	C	COV1	743	1.007	0.008257	0.9909	1.024	0.8576	0.3911
1	rs1009806	19174057	C	ADD	743	1.059	0.1731	0.7542	1.486	0.33	0.7414
1	rs1009806	19174057	C	COV1	743	1.007	0.008238	0.9904	1.023	0.791	0.4289
1	rs111984259	19176687	T	ADD	743	0.7374	0.3636	0.3616	1.504	-0.8379	0.4021
1	rs111984259	19176687	T	COV1	743	1.006	0.008252	0.9898	1.022	0.7128	0.476
1	rs111928858	19198660	A	ADD	743	0.6822	0.3475	0.3452	1.348	-1.101	0.2711
1	rs111928858	19198660	A	COV1	743	1.006	0.008248	0.9898	1.022	0.7119	0.4765
1	rs116784512	19231344	A	ADD	743	1.094	0.3584	0.5418	2.207	0.2496	0.8029
1	rs116784512	19231344	A	COV1	743	1.006	0.008229	0.9903	1.023	0.77	0.4413
1	rs140940082	19231418	A	ADD	740	0.9192	0.499	0.3457	2.444	-0.169	0.8658
1	rs140940082	19231418	A	COV1	740	1.007	0.008263	0.9908	1.023	0.8411	0.4003
1	rs144716849	19238060	A	ADD	743	1.01	0.4896	0.3868	2.636	0.01992	0.9841
1	rs144716849	19238060	A	COV1	743	1.006	0.00823	0.9903	1.023	0.7755	0.438
1	rs709682	19238844	T	ADD	743	0.7624	0.1167	0.6065	0.9583	-2.325	0.02009
1	rs709682	19238844	T	COV1	743	1.007	0.008262	0.9912	1.024	0.8862	0.3755
1	rs35951065	19239846	A	ADD	743	1.172	0.1906	0.8064	1.702	0.8312	0.4059
1	rs35951065	19239846	A	COV1	743	1.006	0.008226	0.9903	1.023	0.7734	0.4393
1	rs141614470	19240364	A	ADD	743	0.8057	0.5111	0.2959	2.194	-0.4227	0.6725
1	rs141614470	19240364	A	COV1	743	1.007	0.008249	0.9905	1.023	0.803	0.422
1	rs710865	19242478	A	ADD	743	1.125	0.1291	0.8734	1.449	0.9121	0.3617
1	rs710865	19242478	A	COV1	743	1.006	0.008236	0.9901	1.023	0.7535	0.4511
1	rs140930864	19257497	G	ADD	743	0.7633	0.4007	0.348	1.674	-0.6743	0.5002
1	rs140930864	19257497	G	COV1	743	1.007	0.008243	0.9905	1.023	0.8066	0.4199
1	rs147831859	19282768	C	ADD	743	0.8576	0.2991	0.4772	1.541	-0.5134	0.6077
1	rs147831859	19282768	C	COV1	743	1.006	0.008233	0.9902	1.023	0.767	0.4431
1	rs1738023	19284747	T	ADD	743	0.8798	0.1063	0.7143	1.084	-1.205	0.2282
1	rs1738023	19284747	T	COV1	743	1.006	0.008234	0.99	1.023	0.7422	0.4579
1	rs3828102	19305838	C	ADD	743	1.208	0.1164	0.9614	1.517	1.621	0.1049
1	rs3828102	19305838	C	COV1	743	1.007	0.008252	0.9906	1.023	0.8105	0.4177
1	rs2231203	19307026	T	ADD	743	1.314	0.1768	0.9289	1.857	1.543	0.1229
1	rs2231203	19307026	T	COV1	743	1.006	0.008237	0.9902	1.023	0.7687	0.4421
1	rs12140547	19317724	A	ADD	743	0.8265	0.1204	0.6527	1.047	-1.582	0.1137
1	rs12140547	19317724	A	COV1	743	1.006	0.008242	0.9901	1.023	0.7556	0.4499
1	rs12045440	19439024	G	ADD	743	0.8815	0.116	0.7022	1.107	-1.088	0.2768
1	rs12045440	19439024	G	COV1	743	1.006	0.008232	0.9903	1.023	0.7713	0.4405
1	rs79308175	19448881	A	ADD	743	1.107	0.1529	0.82	1.493	0.6622	0.5078
1	rs79308175	19448881	A	COV1	743	1.006	0.008231	0.9903	1.023	0.7751	0.4383
1	rs10917459	19480198	T	ADD	743	1.086	0.1057	0.8824	1.336	0.7771	0.4371
1	rs10917459	19480198	T	COV1	743	1.006	0.008228	0.9903	1.023	0.7709	0.4407
1	rs10917468	19516860	T	ADD	743	0.8753	0.1055	0.7117	1.076	-1.262	0.207
1	rs10917468	19516860	T	COV1	743	1.007	0.00825	0.9907	1.023	0.8307	0.4062
1	rs111648246	19666017	A	ADD	742	1.21	0.5138	0.4419	3.312	0.3706	0.7109
1	rs111648246	19666017	A	COV1	742	1.006	0.008241	0.9902	1.023	0.7622	0.4459
1	rs75727159	19694493	T	ADD	743	1.193	0.3054	0.6555	2.17	0.5768	0.5641
1	rs75727159	19694493	T	COV1	743	1.007	0.008231	0.9904	1.023	0.791	0.429
1	rs4515815	19694501	T	ADD	743	1.065	0.1723	0.7601	1.493	0.3676	0.7132
1	rs4515815	19694501	T	COV1	743	1.006	0.008234	0.9902	1.023	0.7626	0.4457
1	rs4486471	19730138	C	ADD	743	0.893	0.1058	0.7258	1.099	-1.07	0.2848
1	rs4486471	19730138	C	COV1	743	1.006	0.008264	0.9895	1.022	0.687	0.4921
1	rs35274017	19737443	G	ADD	743	1.18	0.2578	0.7118	1.955	0.6414	0.5213
1	rs35274017	19737443	G	COV1	743	1.006	0.008231	0.9903	1.023	0.7815	0.4345
1	rs59966976	19739912	C	ADD	743	2.375	0.4264	1.03	5.478	2.029	0.04249
1	rs59966976	19739912	C	COV1	743	1.006	0.008246	0.9899	1.022	0.7308	0.4649
1	rs146484072	19747226	A	ADD	743	0.9754	0.3807	0.4625	2.057	-0.06549	0.9478
1	rs146484072	19747226	A	COV1	743	1.006	0.00823	0.9903	1.023	0.7747	0.4385
1	rs74058627	19755754	C	ADD	743	0.6432	0.5061	0.2386	1.734	-0.872	0.3832
1	rs74058627	19755754	C	COV1	743	1.006	0.008229	0.9902	1.023	0.7683	0.4423
1	rs10917536	19771448	T	ADD	743	0.9415	0.1108	0.7577	1.17	-0.5436	0.5867
1	rs10917536	19771448	T	COV1	743	1.006	0.008242	0.99	1.023	0.7466	0.4553
1	rs1317209	19813543	A	ADD	743	0.8794	0.1138	0.7036	1.099	-1.13	0.2585
1	rs1317209	19813543	A	COV1	743	1.007	0.00823	0.9905	1.023	0.7956	0.4263
1	rs1541185	19815035	T	ADD	743	0.8374	0.1325	0.6459	1.086	-1.339	0.1804
1	rs1541185	19815035	T	COV1	743	1.006	0.008249	0.9898	1.022	0.7176	0.473
1	rs3806308	19816373	T	ADD	743	0.8297	0.1303	0.6427	1.071	-1.433	0.1518
1	rs3806308	19816373	T	COV1	743	1.006	0.008249	0.9898	1.022	0.7145	0.4749
1	rs4654925	19901230	C	ADD	742	1.036	0.1051	0.8428	1.273	0.3327	0.7394
1	rs4654925	19901230	C	COV1	742	1.006	0.008241	0.9901	1.023	0.7559	0.4497
1	rs61729970	19920383	T	ADD	743	0.996	0.147	0.7466	1.329	-0.02753	0.978
1	rs61729970	19920383	T	COV1	743	1.006	0.008236	0.9903	1.023	0.7766	0.4374
1	rs61729971	19922372	T	ADD	743	0.552	0.5236	0.1978	1.54	-1.135	0.2564
1	rs61729971	19922372	T	COV1	743	1.007	0.00824	0.9906	1.023	0.8116	0.417
1	rs62541900	20114191	A	ADD	743	0.7325	0.3869	0.3432	1.564	-0.8045	0.4211
1	rs62541900	20114191	A	COV1	743	1.007	0.008238	0.9905	1.023	0.7959	0.4261
1	rs584367	20115561	T	ADD	743	0.4649	0.361	0.2291	0.9433	-2.122	0.03386
1	rs584367	20115561	T	COV1	743	1.006	0.00826	0.9895	1.022	0.6873	0.4919
1	rs62541891	20115581	C	ADD	743	0.4666	0.4483	0.1938	1.123	-1.701	0.089
1	rs62541891	20115581	C	COV1	743	1.007	0.008257	0.9909	1.024	0.8546	0.3928
1	rs145752858	20116373	T	ADD	743	1.108	0.4511	0.4576	2.682	0.2272	0.8202
1	rs145752858	20116373	T	COV1	743	1.006	0.008252	0.9901	1.023	0.7562	0.4496
1	rs6426616	20164025	T	ADD	743	1.106	0.1259	0.8639	1.415	0.798	0.4249
1	rs6426616	20164025	T	COV1	743	1.006	0.008232	0.9901	1.023	0.7505	0.4529
1	rs12139100	20175089	A	ADD	743	1.085	0.1169	0.8628	1.364	0.6973	0.4856
1	rs12139100	20175089	A	COV1	743	1.006	0.008228	0.9903	1.023	0.7731	0.4395
1	rs139220086	20330225	A	ADD	743	1.982	0.3403	1.017	3.861	2.01	0.04442
1	rs139220086	20330225	A	COV1	743	1.006	0.008268	0.9901	1.023	0.7549	0.4503
1	rs12072406	20330928	G	ADD	743	0.9792	0.1983	0.6638	1.444	-0.1061	0.9155
1	rs12072406	20330928	G	COV1	743	1.006	0.008235	0.9903	1.023	0.7797	0.4355
1	rs116626253	20330936	A	ADD	743	1.5	0.2199	0.9748	2.308	1.844	0.06519
1	rs116626253	20330936	A	COV1	743	1.007	0.008262	0.9906	1.023	0.816	0.4145
1	rs10916769	20336445	G	ADD	743	0.9308	0.1543	0.6878	1.26	-0.4648	0.642
1	rs10916769	20336445	G	COV1	743	1.006	0.008232	0.9903	1.023	0.7785	0.4363
1	rs74056519	20342591	G	ADD	742	0.9256	0.1749	0.657	1.304	-0.4419	0.6586
1	rs74056519	20342591	G	COV1	742	1.007	0.008241	0.9904	1.023	0.7955	0.4263
1	rs11582960	20345468	A	ADD	743	1.177	0.1263	0.9192	1.508	1.293	0.196
1	rs11582960	20345468	A	COV1	743	1.007	0.00824	0.9906	1.023	0.8104	0.4177
1	rs61742174	20353800	G	ADD	743	1.077	0.5222	0.387	2.997	0.1421	0.887
1	rs61742174	20353800	G	COV1	743	1.006	0.008229	0.9903	1.023	0.7748	0.4385
1	rs2072751	20354225	A	ADD	743	1.12	0.1352	0.8594	1.46	0.8394	0.4012
1	rs2072751	20354225	A	COV1	743	1.006	0.008231	0.9903	1.023	0.7791	0.4359
1	rs1111366	20391270	C	ADD	743	0.9187	0.1059	0.7465	1.131	-0.8005	0.4234
1	rs1111366	20391270	C	COV1	743	1.006	0.008233	0.9903	1.023	0.7733	0.4393
1	rs12061027	20507996	T	ADD	743	0.5373	0.3716	0.2594	1.113	-1.672	0.09454
1	rs12061027	20507996	T	COV1	743	1.006	0.008245	0.99	1.022	0.7367	0.4613
1	rs2072671	20589208	C	ADD	743	1.1	0.1821	0.7696	1.571	0.5215	0.602
1	rs2072671	20589208	C	COV1	743	1.006	0.008256	0.9899	1.022	0.7334	0.4633
1	rs113092523	20644564	A	ADD	743	0.5267	0.3133	0.285	0.9732	-2.047	0.0407
1	rs113092523	20644564	A	COV1	743	1.007	0.00826	0.9907	1.023	0.8304	0.4063
1	rs115477764	20649169	A	ADD	743	0.7042	0.2678	0.4166	1.19	-1.309	0.1904
1	rs115477764	20649169	A	COV1	743	1.006	0.008237	0.9903	1.023	0.7814	0.4346
1	rs61744200	20650447	A	ADD	743	1.316	0.3072	0.721	2.404	0.8949	0.3709
1	rs61744200	20650447	A	COV1	743	1.006	0.008236	0.9902	1.023	0.7679	0.4425
1	rs1043424	20650507	C	ADD	743	0.9457	0.1193	0.7485	1.195	-0.4679	0.6399
1	rs1043424	20650507	C	COV1	743	1.006	0.008265	0.9899	1.022	0.7297	0.4656
1	rs650616	20651565	A	ADD	743	0.8694	0.1073	0.7045	1.073	-1.304	0.1924
1	rs650616	20651565	A	COV1	743	1.006	0.008234	0.9904	1.023	0.7836	0.4333
1	rs631357	20666326	G	ADD	743	1.181	0.13	0.9156	1.524	1.282	0.2
1	rs631357	20666326	G	COV1	743	1.006	0.008258	0.9894	1.022	0.6674	0.5045
1	rs34232864	20672015	T	ADD	743	0.8528	0.4478	0.3546	2.051	-0.3556	0.7222
1	rs34232864	20672015	T	COV1	743	1.006	0.008231	0.9904	1.023	0.7837	0.4332
1	rs13375609	20684837	T	ADD	743	0.9646	0.2295	0.6152	1.512	-0.1573	0.875
1	rs13375609	20684837	T	COV1	743	1.006	0.008231	0.9903	1.023	0.78	0.4354
1	rs112270148	20684845	A	ADD	743	1.18	0.2542	0.7172	1.943	0.6525	0.514
1	rs112270148	20684845	A	COV1	743	1.007	0.00824	0.9905	1.023	0.7985	0.4246
1	rs558760	20685017	T	ADD	743	1.246	0.218	0.8124	1.91	1.007	0.3138
1	rs558760	20685017	T	COV1	743	1.007	0.008233	0.9904	1.023	0.7882	0.4306
1	rs116376356	20687582	T	ADD	743	0.8951	0.2446	0.5542	1.446	-0.4532	0.6504
1	rs116376356	20687582	T	COV1	743	1.007	0.008237	0.9904	1.023	0.7945	0.4269
1	rs522496	20698408	T	ADD	743	0.9792	0.1058	0.7958	1.205	-0.199	0.8422
1	rs522496	20698408	T	COV1	743	1.006	0.008229	0.9903	1.023	0.7795	0.4357
1	rs56750936	20704463	T	ADD	743	0.8434	0.1732	0.6007	1.184	-0.9836	0.3253
1	rs56750936	20704463	T	COV1	743	1.006	0.008259	0.9896	1.022	0.6989	0.4846
1	rs2296225	20704549	C	ADD	742	0.9141	0.1368	0.6991	1.195	-0.6564	0.5116
1	rs2296225	20704549	C	COV1	742	1.007	0.008239	0.9906	1.023	0.8114	0.4172
1	rs61745394	20724476	T	ADD	743	1.833	0.5266	0.653	5.146	1.151	0.2499
1	rs61745394	20724476	T	COV1	743	1.006	0.00823	0.9902	1.023	0.7653	0.4441
1	rs149579175	20724623	A	ADD	743	1.568	0.4285	0.6771	3.632	1.05	0.2938
1	rs149579175	20724623	A	COV1	743	1.007	0.008231	0.9904	1.023	0.7899	0.4296
1	rs113885497	20744909	C	ADD	743	1.725	0.3359	0.8932	3.332	1.624	0.1045
1	rs113885497	20744909	C	COV1	743	1.005	0.008263	0.9893	1.022	0.6596	0.5095
1	rs111817671	20829186	G	ADD	743	1.338	0.2335	0.8466	2.114	1.247	0.2124
1	rs111817671	20829186	G	COV1	743	1.006	0.008249	0.9897	1.022	0.6995	0.4843
1	rs2230572	20851307	T	ADD	743	1.566	0.2873	0.8919	2.75	1.562	0.1184
1	rs2230572	20851307	T	COV1	743	1.007	0.008251	0.9909	1.023	0.855	0.3925
1	rs115653489	20853605	A	ADD	743	0.9301	0.4709	0.3696	2.341	-0.1538	0.8777
1	rs115653489	20853605	A	COV1	743	1.006	0.008228	0.9903	1.023	0.7766	0.4374
1	rs142092671	21272779	A	ADD	743	1.055	0.3481	0.5331	2.086	0.1528	0.8786
1	rs142092671	21272779	A	COV1	743	1.006	0.008236	0.9902	1.023	0.7686	0.4421
1	rs213060	21302954	A	ADD	743	0.9847	0.1089	0.7955	1.219	-0.1414	0.8875
1	rs213060	21302954	A	COV1	743	1.006	0.008229	0.9903	1.023	0.7778	0.4367
1	rs4654748	21459575	T	ADD	740	0.9652	0.2653	0.5738	1.624	-0.1336	0.8938
1	rs4654748	21459575	T	COV1	740	1.007	0.008246	0.9905	1.023	0.8057	0.4204
1	rs1827293	21468895	G	ADD	743	0.9681	0.1673	0.6974	1.344	-0.1939	0.8463
1	rs1827293	21468895	G	COV1	743	1.006	0.008231	0.9903	1.023	0.7805	0.4351
1	rs72872292	21470711	C	ADD	743	1.016	0.145	0.7646	1.35	0.1093	0.913
1	rs72872292	21470711	C	COV1	743	1.006	0.008232	0.9903	1.023	0.7789	0.4361
1	rs1780324	21495264	G	ADD	743	0.8762	0.1378	0.6689	1.148	-0.9589	0.3376
1	rs1780324	21495264	G	COV1	743	1.007	0.008254	0.9908	1.023	0.8409	0.4004
1	rs1697421	21496799	T	ADD	743	0.9283	0.2136	0.6108	1.411	-0.3484	0.7275
1	rs1697421	21496799	T	COV1	743	1.007	0.008235	0.9904	1.023	0.7887	0.4303
1	rs3200254	21568242	C	ADD	743	0.9669	0.1143	0.7728	1.21	-0.2946	0.7683
1	rs3200254	21568242	C	COV1	743	1.006	0.008228	0.9903	1.023	0.7729	0.4396
1	rs34810399	21577454	A	ADD	743	0.6792	0.2835	0.3897	1.184	-1.365	0.1724
1	rs34810399	21577454	A	COV1	743	1.006	0.008242	0.9901	1.023	0.7571	0.449
1	rs199904611	21598037	A	ADD	743	2.238	0.3879	1.046	4.787	2.077	0.03783
1	rs199904611	21598037	A	COV1	743	1.006	0.008267	0.9902	1.023	0.7632	0.4454
1	rs202033666	21598038	T	ADD	742	1.065	0.3905	0.4956	2.29	0.162	0.8713
1	rs202033666	21598038	T	COV1	742	1.007	0.008228	0.9904	1.023	0.7904	0.4293
1	rs2275363	21614062	T	ADD	731	1.117	0.113	0.8949	1.394	0.9777	0.3282
1	rs2275363	21614062	T	COV1	731	1.006	0.008308	0.9902	1.023	0.7771	0.4371
1	rs145137126	21617311	T	ADD	743	1.599	0.352	0.8021	3.187	1.333	0.1824
1	rs145137126	21617311	T	COV1	743	1.006	0.008247	0.9901	1.023	0.7594	0.4476
1	rs61749350	21704391	C	ADD	743	1.168	0.2865	0.6661	2.048	0.5418	0.588
1	rs61749350	21704391	C	COV1	743	1.007	0.008231	0.9905	1.023	0.7959	0.4261
1	rs77218913	21715390	G	ADD	743	1.179	0.3336	0.6134	2.268	0.4947	0.6208
1	rs77218913	21715390	G	COV1	743	1.006	0.008261	0.9899	1.022	0.7317	0.4643
1	rs10917051	21814713	A	ADD	743	1.085	0.1062	0.8809	1.336	0.7656	0.4439
1	rs10917051	21814713	A	COV1	743	1.006	0.008236	0.9901	1.023	0.7472	0.4549
1	rs1138469	21823625	T	ADD	743	0.9781	0.4157	0.4331	2.209	-0.05324	0.9575
1	rs1138469	21823625	T	COV1	743	1.006	0.008231	0.9903	1.023	0.7745	0.4386
1	rs3736360	21823627	T	ADD	743	0.5894	0.2308	0.375	0.9265	-2.291	0.02198
1	rs3736360	21823627	T	COV1	743	1.006	0.008262	0.9901	1.023	0.7541	0.4508
1	rs79386413	21824320	A	ADD	741	0.9623	0.2239	0.6204	1.492	-0.1718	0.8636
1	rs79386413	21824320	A	COV1	741	1.006	0.008239	0.9903	1.023	0.7755	0.438
1	rs114223739	21831710	T	ADD	742	0.7573	0.4169	0.3345	1.714	-0.667	0.5048
1	rs114223739	21831710	T	COV1	742	1.006	0.008236	0.9903	1.023	0.775	0.4384
1	rs2229487	21832515	A	ADD	743	0.4541	0.3121	0.2463	0.8373	-2.529	0.01144
1	rs2229487	21832515	A	COV1	743	1.005	0.008271	0.9893	1.022	0.6568	0.5113
1	rs2229493	21833550	T	ADD	743	0.8829	0.1253	0.6906	1.129	-0.9933	0.3206
1	rs2229493	21833550	T	COV1	743	1.006	0.008232	0.9902	1.023	0.7696	0.4416
1	rs115616224	21834697	T	ADD	743	0.8933	0.2147	0.5865	1.361	-0.5255	0.5993
1	rs115616224	21834697	T	COV1	743	1.006	0.008229	0.9903	1.023	0.7727	0.4397
1	rs62642505	21839541	A	ADD	743	1.11	0.2558	0.6726	1.833	0.4095	0.6822
1	rs62642505	21839541	A	COV1	743	1.006	0.008235	0.9902	1.023	0.762	0.4461
1	rs2228349	21841112	T	ADD	743	0.9056	0.1289	0.7035	1.166	-0.7696	0.4415
1	rs2228349	21841112	T	COV1	743	1.006	0.00823	0.9902	1.023	0.7694	0.4417
1	rs2229491	21842308	C	ADD	742	0.8481	0.1226	0.6669	1.079	-1.344	0.1791
1	rs2229491	21842308	C	COV1	742	1.006	0.008244	0.9903	1.023	0.7747	0.4385
1	rs2229489	21842352	T	ADD	743	0.5615	0.3748	0.2694	1.171	-1.54	0.1236
1	rs2229489	21842352	T	COV1	743	1.006	0.008256	0.9895	1.022	0.6773	0.4982
1	rs111846397	21844155	T	ADD	743	0.8728	0.3607	0.4304	1.77	-0.3773	0.706
1	rs111846397	21844155	T	COV1	743	1.006	0.008229	0.9903	1.023	0.7769	0.4372
1	rs146305109	21846242	T	ADD	743	0.6191	0.3222	0.3292	1.164	-1.488	0.1367
1	rs146305109	21846242	T	COV1	743	1.006	0.008247	0.9898	1.022	0.7207	0.4711
1	rs62642518	21848946	A	ADD	743	1.148	0.1868	0.7961	1.656	0.7392	0.4598
1	rs62642518	21848946	A	COV1	743	1.007	0.008235	0.9905	1.023	0.8064	0.42
1	rs62642517	21848967	T	ADD	743	0.8728	0.3607	0.4304	1.77	-0.3773	0.706
1	rs62642517	21848967	T	COV1	743	1.006	0.008229	0.9903	1.023	0.7769	0.4372
1	rs113695182	21854337	T	ADD	743	0.8728	0.3607	0.4304	1.77	-0.3773	0.706
1	rs113695182	21854337	T	COV1	743	1.006	0.008229	0.9903	1.023	0.7769	0.4372
1	rs41311989	21861835	T	ADD	743	1.127	0.2928	0.6348	2	0.4079	0.6833
1	rs41311989	21861835	T	COV1	743	1.006	0.008229	0.9903	1.023	0.7728	0.4396
1	rs897471	21864961	G	ADD	741	0.8226	0.1062	0.668	1.013	-1.839	0.06595
1	rs897471	21864961	G	COV1	741	1.007	0.008256	0.9905	1.023	0.8076	0.4193
1	rs62642525	21872275	T	ADD	743	0.9973	0.3218	0.5307	1.874	-0.008474	0.9932
1	rs62642525	21872275	T	COV1	743	1.006	0.008242	0.9903	1.023	0.7753	0.4381
1	rs10917058	21872682	C	ADD	743	0.8069	0.3169	0.4336	1.502	-0.677	0.4984
1	rs10917058	21872682	C	COV1	743	1.006	0.008228	0.9903	1.023	0.7781	0.4365
1	rs62642527	21873038	T	ADD	743	1.533	0.3227	0.8143	2.885	1.323	0.1857
1	rs62642527	21873038	T	COV1	743	1.006	0.008228	0.9901	1.023	0.7473	0.4549
1	rs28546127	21873980	T	ADD	743	1.126	0.1338	0.8659	1.463	0.8837	0.3769
1	rs28546127	21873980	T	COV1	743	1.007	0.008236	0.9905	1.023	0.8003	0.4235
1	rs2229481	21874505	T	ADD	742	1.096	0.1332	0.8441	1.423	0.6877	0.4916
1	rs2229481	21874505	T	COV1	742	1.007	0.008263	0.991	1.024	0.8627	0.3883
1	rs62642529	21878454	T	ADD	743	1.298	0.3622	0.6382	2.64	0.7199	0.4716
1	rs62642529	21878454	T	COV1	743	1.006	0.008236	0.9901	1.023	0.7466	0.4553
1	rs140392638	21878586	T	ADD	743	0.8211	0.3543	0.41	1.644	-0.5565	0.5779
1	rs140392638	21878586	T	COV1	743	1.006	0.008236	0.9901	1.023	0.7531	0.4514
1	rs145476116	21880124	T	ADD	743	1.421	0.5451	0.4882	4.136	0.6445	0.5192
1	rs145476116	21880124	T	COV1	743	1.006	0.008237	0.9902	1.023	0.7594	0.4476
1	rs989994	21880156	T	ADD	743	0.8548	0.1497	0.6374	1.146	-1.049	0.2944
1	rs989994	21880156	T	COV1	743	1.006	0.008238	0.9902	1.023	0.7676	0.4427
1	rs112756708	21880520	T	ADD	742	0.9534	0.3683	0.4632	1.963	-0.1294	0.897
1	rs112756708	21880520	T	COV1	742	1.007	0.00824	0.9906	1.023	0.8131	0.4162
1	rs143119915	21880534	T	ADD	743	0.6905	0.3798	0.328	1.454	-0.9752	0.3295
1	rs143119915	21880534	T	COV1	743	1.006	0.008241	0.99	1.022	0.7391	0.4599
1	rs62642535	21880695	G	ADD	742	1.573	0.3845	0.7403	3.341	1.178	0.2388
1	rs62642535	21880695	G	COV1	742	1.006	0.008232	0.9899	1.022	0.7237	0.4692
1	rs1874792	21880742	T	ADD	740	0.9672	0.2267	0.6202	1.508	-0.1472	0.8829
1	rs1874792	21880742	T	COV1	740	1.007	0.008249	0.9909	1.023	0.8474	0.3968
1	rs142194150	21887589	T	ADD	743	0.6407	0.3998	0.2926	1.403	-1.113	0.2656
1	rs142194150	21887589	T	COV1	743	1.006	0.008237	0.9901	1.023	0.7541	0.4508
1	rs4654773	21925769	G	ADD	743	0.8325	0.1634	0.6043	1.147	-1.122	0.2618
1	rs4654773	21925769	G	COV1	743	1.006	0.008238	0.9903	1.023	0.7776	0.4368
1	rs2501279	22041849	C	ADD	743	0.9848	0.104	0.8032	1.208	-0.1468	0.8833
1	rs2501279	22041849	C	COV1	743	1.006	0.008234	0.9903	1.023	0.7701	0.4412
1	rs16826658	22159378	G	ADD	743	0.7845	0.1417	0.5943	1.036	-1.712	0.08685
1	rs16826658	22159378	G	COV1	743	1.007	0.008253	0.9905	1.023	0.7978	0.425
1	rs7521902	22164231	A	ADD	743	0.812	0.1687	0.5833	1.13	-1.234	0.217
1	rs7521902	22164231	A	COV1	743	1.007	0.008254	0.9908	1.023	0.8398	0.401
1	rs2473249	22210578	C	ADD	743	0.995	0.1097	0.8024	1.234	-0.04611	0.9632
1	rs2473249	22210578	C	COV1	743	1.006	0.008228	0.9903	1.023	0.7766	0.4374
1	rs7524102	22371954	G	ADD	743	0.8528	0.1112	0.6858	1.06	-1.432	0.1521
1	rs7524102	22371954	G	COV1	743	1.006	0.008242	0.9901	1.023	0.7538	0.451
1	rs6696981	22376365	T	ADD	743	0.9648	0.1179	0.7657	1.216	-0.3035	0.7615
1	rs6696981	22376365	T	COV1	743	1.006	0.008231	0.9902	1.023	0.7688	0.442
1	rs10917234	22456109	A	ADD	743	1.078	0.1387	0.8217	1.415	0.5445	0.5861
1	rs10917234	22456109	A	COV1	743	1.006	0.00823	0.9902	1.023	0.7672	0.443
1	rs36115661	22491503	A	ADD	743	1.262	0.1623	0.918	1.734	1.433	0.152
1	rs36115661	22491503	A	COV1	743	1.006	0.008237	0.9904	1.023	0.7834	0.4334
1	rs209729	22509184	A	ADD	743	1.525	0.3867	0.7147	3.254	1.091	0.2752
1	rs209729	22509184	A	COV1	743	1.007	0.008239	0.9905	1.023	0.7989	0.4243
1	rs638524	22586558	T	ADD	743	1.371	0.2472	0.8443	2.225	1.275	0.2022
1	rs638524	22586558	T	COV1	743	1.007	0.008254	0.9908	1.023	0.8363	0.403
1	rs56656925	22586618	T	ADD	743	1.095	0.1835	0.7643	1.569	0.4951	0.6206
1	rs56656925	22586618	T	COV1	743	1.007	0.008237	0.9904	1.023	0.7873	0.4311
1	rs606002	22589260	T	ADD	743	1.05	0.1186	0.8323	1.325	0.4122	0.6802
1	rs606002	22589260	T	COV1	743	1.006	0.008233	0.9902	1.023	0.7642	0.4448
1	rs76452513	22589365	T	ADD	743	0.9971	0.3646	0.488	2.038	-0.007836	0.9937
1	rs76452513	22589365	T	COV1	743	1.006	0.008228	0.9903	1.023	0.7761	0.4377
1	rs999765	22597380	C	ADD	740	1.037	0.1519	0.7699	1.396	0.2384	0.8116
1	rs999765	22597380	C	COV1	740	1.007	0.008268	0.9906	1.023	0.8219	0.4111
1	rs62642537	22598153	T	ADD	743	0.7768	0.2667	0.4606	1.31	-0.9472	0.3435
1	rs62642537	22598153	T	COV1	743	1.007	0.008242	0.9905	1.023	0.8035	0.4217
1	rs147260497	22661231	T	ADD	743	1.028	0.2984	0.5728	1.845	0.0925	0.9263
1	rs147260497	22661231	T	COV1	743	1.006	0.008228	0.9903	1.023	0.7768	0.4373
1	rs12404289	22842468	T	ADD	741	1.115	0.112	0.8952	1.389	0.9716	0.3312
1	rs12404289	22842468	T	COV1	741	1.007	0.008249	0.9908	1.023	0.8392	0.4014
1	rs4655134	22872126	T	ADD	743	1.076	0.1384	0.8205	1.412	0.531	0.5954
1	rs4655134	22872126	T	COV1	743	1.007	0.008239	0.9905	1.023	0.7963	0.4259
1	rs142173175	22906770	C	ADD	743	0.7945	0.3038	0.4381	1.441	-0.7571	0.449
1	rs142173175	22906770	C	COV1	743	1.006	0.008234	0.9901	1.023	0.7547	0.4504
1	rs76826147	22913757	T	ADD	743	1.178	0.2001	0.796	1.745	0.8203	0.412
1	rs76826147	22913757	T	COV1	743	1.006	0.008232	0.9903	1.023	0.7804	0.4352
1	rs61757704	23053766	A	ADD	742	1.017	0.1766	0.7198	1.438	0.09825	0.9217
1	rs61757704	23053766	A	COV1	742	1.007	0.008239	0.9906	1.023	0.8149	0.4151
1	rs12066671	23089025	T	ADD	743	0.9231	0.1173	0.7335	1.162	-0.6822	0.4951
1	rs12066671	23089025	T	COV1	743	1.006	0.008234	0.9901	1.023	0.7574	0.4488
1	rs145151005	23091575	A	ADD	743	1.737	0.3002	0.9646	3.129	1.84	0.06579
1	rs145151005	23091575	A	COV1	743	1.006	0.00825	0.9902	1.023	0.7612	0.4466
1	rs10799790	23091660	C	ADD	743	1.044	0.1315	0.8067	1.351	0.3262	0.7443
1	rs10799790	23091660	C	COV1	743	1.006	0.008231	0.9903	1.023	0.7713	0.4405
1	rs35917050	23092790	A	ADD	743	0.9316	0.3686	0.4524	1.918	-0.1923	0.8475
1	rs35917050	23092790	A	COV1	743	1.006	0.008237	0.9904	1.023	0.7839	0.4331
1	rs3765407	23092881	G	ADD	743	0.992	0.1029	0.8108	1.214	-0.07818	0.9377
1	rs3765407	23092881	G	COV1	743	1.006	0.00823	0.9903	1.023	0.7778	0.4367
1	rs477830	23092890	C	ADD	743	1.018	0.1072	0.8252	1.256	0.1665	0.8678
1	rs477830	23092890	C	COV1	743	1.006	0.008236	0.9902	1.023	0.7683	0.4423
1	rs12091554	23093313	C	ADD	743	0.9883	0.133	0.7615	1.283	-0.08824	0.9297
1	rs12091554	23093313	C	COV1	743	1.006	0.00823	0.9903	1.023	0.7774	0.4369
1	rs6299	23193426	A	ADD	743	0.8547	0.4477	0.3554	2.055	-0.3507	0.7258
1	rs6299	23193426	A	COV1	743	1.006	0.00823	0.9903	1.023	0.7815	0.4345
1	rs1738475	23210398	C	ADD	743	0.9498	0.1089	0.7673	1.176	-0.4731	0.6361
1	rs1738475	23210398	C	COV1	743	1.006	0.008229	0.9903	1.023	0.7732	0.4394
1	rs627304	23211062	T	ADD	743	0.969	0.1077	0.7846	1.197	-0.2928	0.7697
1	rs627304	23211062	T	COV1	743	1.006	0.00823	0.9903	1.023	0.7705	0.441
1	rs2749146	23256387	C	ADD	743	0.7954	0.1057	0.6466	0.9785	-2.166	0.03031
1	rs2749146	23256387	C	COV1	743	1.006	0.008254	0.9901	1.023	0.7591	0.4478
1	rs74875402	23363164	G	ADD	743	1.037	0.2956	0.5807	1.85	0.1213	0.9034
1	rs74875402	23363164	G	COV1	743	1.006	0.008229	0.9903	1.023	0.775	0.4383
1	rs3889814	23405326	A	ADD	743	0.8227	0.2482	0.5058	1.338	-0.7864	0.4316
1	rs3889814	23405326	A	COV1	743	1.007	0.008233	0.9904	1.023	0.7927	0.4279
1	rs114806866	23429866	G	ADD	743	1.018	0.3408	0.5221	1.986	0.05316	0.9576
1	rs114806866	23429866	G	COV1	743	1.006	0.008228	0.9903	1.023	0.7763	0.4376
1	rs146824903	23433520	T	ADD	743	5.84	0.7424	1.363	25.03	2.377	0.01746
1	rs146824903	23433520	T	COV1	743	1.007	0.008275	0.9903	1.023	0.7877	0.4309
1	rs16828486	23437445	G	ADD	743	0.7167	0.1525	0.5316	0.9663	-2.185	0.02889
1	rs16828486	23437445	G	COV1	743	1.006	0.00826	0.9896	1.022	0.7	0.4839
1	rs1077514	23439740	T	ADD	743	1.176	0.107	0.9538	1.451	1.518	0.1291
1	rs1077514	23439740	T	COV1	743	1.006	0.008244	0.9903	1.023	0.774	0.439
1	rs2075995	23520972	A	ADD	743	1.168	0.3237	0.6194	2.203	0.4803	0.631
1	rs2075995	23520972	A	COV1	743	1.006	0.008227	0.9903	1.023	0.7779	0.4366
1	rs11542317	23558989	C	ADD	743	1.019	0.1544	0.7528	1.379	0.1211	0.9036
1	rs11542317	23558989	C	COV1	743	1.006	0.008233	0.9903	1.023	0.7715	0.4404
1	rs61749352	23559171	G	ADD	743	1.149	0.2542	0.6984	1.892	0.5477	0.5839
1	rs61749352	23559171	G	COV1	743	1.006	0.008233	0.9901	1.023	0.7568	0.4492
1	rs2864884	23618953	C	ADD	743	1.02	0.1121	0.8192	1.271	0.1803	0.8569
1	rs2864884	23618953	C	COV1	743	1.006	0.008255	0.9901	1.023	0.7589	0.4479
1	rs60606712	23696425	G	ADD	743	1.651	0.2456	1.02	2.673	2.042	0.04111
1	rs60606712	23696425	G	COV1	743	1.006	0.00828	0.9895	1.022	0.6808	0.496
1	rs520713	23751497	A	ADD	743	0.9986	0.4902	0.382	2.61	-0.002835	0.9977
1	rs520713	23751497	A	COV1	743	1.006	0.008239	0.9903	1.023	0.7753	0.4382
1	rs34394004	23751744	C	ADD	743	1.086	0.1444	0.8187	1.442	0.5745	0.5657
1	rs34394004	23751744	C	COV1	743	1.006	0.008233	0.9904	1.023	0.7847	0.4326
1	rs550252	23752450	T	ADD	743	1.059	0.4295	0.4563	2.457	0.1332	0.894
1	rs550252	23752450	T	COV1	743	1.006	0.008245	0.9902	1.023	0.7657	0.4438
1	rs144826294	23754127	C	ADD	743	1.128	0.45	0.4671	2.726	0.2684	0.7884
1	rs144826294	23754127	C	COV1	743	1.006	0.008231	0.9903	1.023	0.7697	0.4415
1	rs142679874	23755844	C	ADD	743	0.5768	0.466	0.2314	1.438	-1.181	0.2378
1	rs142679874	23755844	C	COV1	743	1.006	0.008236	0.9902	1.023	0.76	0.4472
1	rs28940885	23796183	T	ADD	743	0.5618	0.4922	0.2141	1.474	-1.172	0.2414
1	rs28940885	23796183	T	COV1	743	1.007	0.008241	0.9905	1.023	0.8065	0.4199
1	rs115611440	23825368	T	ADD	736	1.055	0.2398	0.6591	1.687	0.2218	0.8245
1	rs115611440	23825368	T	COV1	736	1.007	0.008299	0.9911	1.024	0.8795	0.3791
1	rs114490852	23848661	A	ADD	743	1.071	0.2389	0.6708	1.711	0.2886	0.7729
1	rs114490852	23848661	A	COV1	743	1.007	0.008241	0.9904	1.023	0.79	0.4295
1	rs13551	23854472	C	ADD	743	0.8783	0.1744	0.624	1.236	-0.7436	0.4571
1	rs13551	23854472	C	COV1	743	1.007	0.008237	0.9905	1.023	0.8056	0.4205
1	rs2228424	23865578	A	ADD	743	2.157	0.577	0.696	6.682	1.332	0.1829
1	rs2228424	23865578	A	COV1	743	1.007	0.008232	0.9905	1.023	0.8059	0.4203
1	rs2070955	23868283	A	ADD	738	1.063	0.1377	0.8116	1.393	0.4444	0.6568
1	rs2070955	23868283	A	COV1	738	1.006	0.008262	0.9902	1.023	0.7676	0.4427
1	rs61996280	23875421	T	ADD	743	1.02	0.2141	0.6702	1.551	0.09061	0.9278
1	rs61996280	23875421	T	COV1	743	1.006	0.008257	0.9903	1.023	0.781	0.4348
1	rs2501432	23875430	T	ADD	743	1.011	0.123	0.7941	1.286	0.08595	0.9315
1	rs2501432	23875430	T	COV1	743	1.006	0.008228	0.9903	1.023	0.7762	0.4376
1	rs59805085	24057383	C	ADD	743	0.8675	0.1437	0.6546	1.15	-0.9894	0.3224
1	rs59805085	24057383	C	COV1	743	1.007	0.008238	0.9905	1.023	0.7968	0.4255
1	rs182345655	24061975	T	ADD	743	0.9365	0.4404	0.395	2.22	-0.149	0.8816
1	rs182345655	24061975	T	COV1	743	1.006	0.008229	0.9903	1.023	0.7746	0.4386
1	rs16829071	24067073	T	ADD	743	0.9417	0.1044	0.7675	1.155	-0.5757	0.5648
1	rs16829071	24067073	T	COV1	743	1.006	0.008234	0.9902	1.023	0.7609	0.4467
1	rs144867345	24067074	A	ADD	743	0.6478	0.478	0.2539	1.653	-0.9082	0.3638
1	rs144867345	24067074	A	COV1	743	1.006	0.008237	0.99	1.023	0.7458	0.4558
1	rs12145360	24068321	G	ADD	743	0.8749	0.1369	0.669	1.144	-0.9763	0.3289
1	rs12145360	24068321	G	COV1	743	1.006	0.008234	0.9901	1.023	0.7545	0.4506
1	rs16829083	24071146	G	ADD	743	1.047	0.1732	0.7456	1.47	0.265	0.791
1	rs16829083	24071146	G	COV1	743	1.006	0.00823	0.9903	1.023	0.779	0.436
1	rs34121526	24074166	T	ADD	743	1.552	0.2856	0.8868	2.716	1.539	0.1237
1	rs34121526	24074166	T	COV1	743	1.006	0.008255	0.9902	1.023	0.7686	0.4421
1	rs36077733	24076185	G	ADD	743	1.136	0.1975	0.7711	1.672	0.6435	0.5199
1	rs36077733	24076185	G	COV1	743	1.007	0.008242	0.9905	1.023	0.7993	0.4241
1	rs4649175	24080157	A	ADD	738	1.018	0.1106	0.8196	1.265	0.162	0.8713
1	rs4649175	24080157	A	COV1	738	1.007	0.008296	0.9908	1.024	0.8471	0.3969
1	rs12082295	24081413	T	ADD	743	1.027	0.1751	0.7285	1.447	0.1512	0.8798
1	rs12082295	24081413	T	COV1	743	1.006	0.008229	0.9903	1.023	0.7731	0.4395
1	rs4320729	24082701	T	ADD	743	0.3735	0.5226	0.1341	1.04	-1.885	0.05949
1	rs4320729	24082701	T	COV1	743	1.007	0.008257	0.9909	1.023	0.8526	0.3939
1	rs185146517	24084568	T	ADD	743	1.281	0.5534	0.433	3.79	0.4474	0.6546
1	rs185146517	24084568	T	COV1	743	1.006	0.008232	0.9902	1.023	0.7578	0.4486
1	rs4393101	24089569	T	ADD	743	1.514	0.3298	0.7931	2.889	1.257	0.2088
1	rs4393101	24089569	T	COV1	743	1.006	0.008238	0.9902	1.023	0.7649	0.4443
1	rs201323682	24090898	T	ADD	743	1.281	0.5534	0.433	3.79	0.4474	0.6546
1	rs201323682	24090898	T	COV1	743	1.006	0.008232	0.9902	1.023	0.7578	0.4486
1	rs6700245	24090925	C	ADD	741	1.045	0.1394	0.7955	1.374	0.3191	0.7496
1	rs6700245	24090925	C	COV1	741	1.006	0.008233	0.99	1.022	0.7389	0.46
1	rs4233050	24093006	G	ADD	743	1.005	0.1037	0.82	1.231	0.04678	0.9627
1	rs4233050	24093006	G	COV1	743	1.006	0.008241	0.9903	1.023	0.7775	0.4369
1	rs74061490	24094897	A	ADD	743	1.08	0.1392	0.8221	1.419	0.5535	0.5799
1	rs74061490	24094897	A	COV1	743	1.006	0.008228	0.9904	1.023	0.783	0.4336
1	rs6678540	24094984	A	ADD	743	0.8073	0.1331	0.6219	1.048	-1.608	0.1078
1	rs6678540	24094984	A	COV1	743	1.006	0.00825	0.9898	1.022	0.7117	0.4767
1	rs4319261	24095460	C	ADD	743	1.019	0.1079	0.8248	1.259	0.1746	0.8614
1	rs4319261	24095460	C	COV1	743	1.006	0.008242	0.9902	1.023	0.7651	0.4442
1	rs116377849	24099759	A	ADD	743	0.9227	0.327	0.4861	1.751	-0.2461	0.8056
1	rs116377849	24099759	A	COV1	743	1.006	0.008243	0.9902	1.023	0.7603	0.4471
1	rs115258728	24107207	T	ADD	743	2.162	0.4117	0.9648	4.844	1.873	0.06109
1	rs115258728	24107207	T	COV1	743	1.006	0.008254	0.99	1.023	0.7414	0.4585
1	rs3795299	24120978	C	ADD	743	1.19	0.1244	0.9327	1.519	1.4	0.1615
1	rs3795299	24120978	C	COV1	743	1.006	0.008247	0.9902	1.023	0.7704	0.4411
1	rs35401673	24121311	C	ADD	743	1.175	0.2098	0.7785	1.772	0.7666	0.4433
1	rs35401673	24121311	C	COV1	743	1.006	0.008232	0.9904	1.023	0.7848	0.4326
1	rs142356961	24123324	A	ADD	743	1.413	0.5451	0.4856	4.114	0.6348	0.5256
1	rs142356961	24123324	A	COV1	743	1.006	0.00823	0.9901	1.023	0.7507	0.4528
1	rs34379702	24128186	A	ADD	743	1.05	0.1962	0.7149	1.542	0.2491	0.8033
1	rs34379702	24128186	A	COV1	743	1.006	0.008229	0.9903	1.023	0.7743	0.4388
1	rs16829204	24128198	T	ADD	743	0.9725	0.1228	0.7646	1.237	-0.2269	0.8205
1	rs16829204	24128198	T	COV1	743	1.006	0.00823	0.9903	1.023	0.7724	0.4399
1	rs34900099	24134354	G	ADD	743	1.214	0.1834	0.8478	1.74	1.06	0.2893
1	rs34900099	24134354	G	COV1	743	1.006	0.008234	0.9902	1.023	0.7639	0.445
1	rs72648587	24157618	A	ADD	740	0.8172	0.2223	0.5286	1.263	-0.9079	0.364
1	rs72648587	24157618	A	COV1	740	1.006	0.00824	0.9903	1.023	0.7805	0.4351
1	rs78627520	24169478	A	ADD	743	1.481	0.242	0.9216	2.379	1.623	0.1047
1	rs78627520	24169478	A	COV1	743	1.007	0.00825	0.9906	1.023	0.8102	0.4178
1	rs4649203	24193430	A	ADD	743	1.026	0.1382	0.7825	1.345	0.1858	0.8526
1	rs4649203	24193430	A	COV1	743	1.006	0.008233	0.9902	1.023	0.7694	0.4417
1	rs11249024	24200605	C	ADD	743	0.6676	0.2903	0.3779	1.179	-1.392	0.1639
1	rs11249024	24200605	C	COV1	743	1.006	0.008246	0.9902	1.023	0.77	0.4413
1	rs11249047	24237637	A	ADD	743	1.175	0.1071	0.9528	1.45	1.508	0.1315
1	rs11249047	24237637	A	COV1	743	1.006	0.008238	0.9903	1.023	0.7781	0.4365
1	rs142248927	24331440	A	ADD	743	1.211	0.4751	0.4771	3.072	0.4021	0.6876
1	rs142248927	24331440	A	COV1	743	1.006	0.008228	0.9903	1.023	0.778	0.4366
1	rs2486668	24331573	G	ADD	743	1.087	0.1568	0.7997	1.479	0.5343	0.5932
1	rs2486668	24331573	G	COV1	743	1.006	0.008233	0.9903	1.023	0.7811	0.4347
1	rs34593559	24337749	G	ADD	743	0.7581	0.1985	0.5137	1.119	-1.395	0.1631
1	rs34593559	24337749	G	COV1	743	1.006	0.008245	0.9902	1.023	0.7599	0.4473
1	rs114518869	24344907	T	ADD	743	1.705	0.4232	0.7439	3.908	1.261	0.2074
1	rs114518869	24344907	T	COV1	743	1.006	0.008245	0.9896	1.022	0.6959	0.4865
1	rs142369311	24344916	A	ADD	743	0.9365	0.3846	0.4407	1.99	-0.1706	0.8645
1	rs142369311	24344916	A	COV1	743	1.006	0.008232	0.9903	1.023	0.7802	0.4353
1	rs545809	24364274	A	ADD	743	1.141	0.1407	0.8659	1.503	0.9366	0.3489
1	rs545809	24364274	A	COV1	743	1.007	0.008238	0.9904	1.023	0.7901	0.4295
1	rs1142057	24379802	C	ADD	743	0.8975	0.1117	0.7209	1.117	-0.9679	0.3331
1	rs1142057	24379802	C	COV1	743	1.007	0.00823	0.9905	1.023	0.8024	0.4223
1	rs148922346	24379814	T	ADD	743	0.7913	0.2801	0.457	1.37	-0.8357	0.4033
1	rs148922346	24379814	T	COV1	743	1.006	0.008236	0.9902	1.023	0.761	0.4467
1	rs11538189	24383915	G	ADD	743	0.9894	0.13	0.7669	1.277	-0.08157	0.935
1	rs11538189	24383915	G	COV1	743	1.006	0.00823	0.9903	1.023	0.7744	0.4387
1	rs2294520	24391585	C	ADD	743	1.014	0.195	0.6917	1.486	0.0698	0.9443
1	rs2294520	24391585	C	COV1	743	1.006	0.008229	0.9903	1.023	0.7765	0.4375
1	rs560219	24391589	A	ADD	743	1.027	0.1434	0.7752	1.36	0.1845	0.8536
1	rs560219	24391589	A	COV1	743	1.006	0.008241	0.9902	1.023	0.7642	0.4447
1	rs9424374	24496010	T	ADD	743	1.111	0.1395	0.8455	1.46	0.7561	0.4496
1	rs9424374	24496010	T	COV1	743	1.006	0.008242	0.9899	1.022	0.7292	0.4659
1	rs62623442	24605732	C	ADD	743	0.8846	0.1262	0.6907	1.133	-0.972	0.331
1	rs62623442	24605732	C	COV1	743	1.007	0.008247	0.9907	1.023	0.8312	0.4059
1	rs4601530	24717620	T	ADD	743	1.067	0.1088	0.8624	1.321	0.5983	0.5496
1	rs4601530	24717620	T	COV1	743	1.006	0.008238	0.9902	1.023	0.7605	0.4469
1	rs11249206	24951491	T	ADD	743	0.8147	0.1151	0.6502	1.021	-1.781	0.07494
1	rs11249206	24951491	T	COV1	743	1.007	0.00827	0.9909	1.024	0.8567	0.3916
1	rs11249215	24970693	A	ADD	743	0.9807	0.1145	0.7836	1.227	-0.1706	0.8645
1	rs11249215	24970693	A	COV1	743	1.006	0.00824	0.9904	1.023	0.7836	0.4333
1	rs10903122	24977085	A	ADD	743	1.022	0.1096	0.8243	1.267	0.1966	0.8442
1	rs10903122	24977085	A	COV1	743	1.006	0.008228	0.9903	1.023	0.7743	0.4388
1	rs369427	25051953	A	ADD	743	0.9189	0.1046	0.7485	1.128	-0.8087	0.4187
1	rs369427	25051953	A	COV1	743	1.006	0.008235	0.9903	1.023	0.7739	0.439
1	rs147315301	25225018	C	ADD	743	0.5673	0.4445	0.2374	1.356	-1.275	0.2023
1	rs147315301	25225018	C	COV1	743	1.007	0.00825	0.9908	1.023	0.8437	0.3988
1	rs10903036	25229181	C	ADD	743	1.131	0.1226	0.8891	1.438	1.001	0.3166
1	rs10903036	25229181	C	COV1	743	1.006	0.008244	0.9899	1.022	0.7296	0.4656
1	rs1043879	25243590	C	ADD	743	1.191	0.4755	0.4688	3.024	0.367	0.7136
1	rs1043879	25243590	C	COV1	743	1.006	0.008237	0.9902	1.023	0.76	0.4472
1	rs114307014	25245175	G	ADD	743	0.5673	0.4445	0.2374	1.356	-1.275	0.2023
1	rs114307014	25245175	G	COV1	743	1.007	0.00825	0.9908	1.023	0.8437	0.3988
1	rs148014996	25301559	T	ADD	742	1.068	0.2294	0.6814	1.675	0.2876	0.7736
1	rs148014996	25301559	T	COV1	742	1.007	0.008233	0.9905	1.023	0.8044	0.4212
1	rs3091242	25348294	T	ADD	742	0.9585	0.1458	0.7202	1.276	-0.2906	0.7714
1	rs3091242	25348294	T	COV1	742	1.007	0.008248	0.9908	1.023	0.8367	0.4027
1	rs116261244	25385778	A	ADD	743	0.8106	0.1801	0.5696	1.154	-1.166	0.2436
1	rs116261244	25385778	A	COV1	743	1.006	0.008243	0.99	1.023	0.7452	0.4561
1	rs147094099	25389097	A	ADD	743	0.6854	0.3796	0.3257	1.442	-0.9951	0.3197
1	rs147094099	25389097	A	COV1	743	1.006	0.008237	0.9902	1.023	0.7646	0.4445
1	rs10903129	25442446	A	ADD	737	1.088	0.1169	0.8654	1.369	0.7239	0.4691
1	rs10903129	25442446	A	COV1	737	1.007	0.008283	0.9908	1.023	0.8401	0.4008
1	rs12027135	25449242	T	ADD	743	1.035	0.1048	0.8429	1.271	0.3298	0.7416
1	rs12027135	25449242	T	COV1	743	1.006	0.008227	0.9903	1.023	0.7784	0.4363
1	rs6687605	25563141	C	ADD	742	0.9158	0.1105	0.7376	1.137	-0.7959	0.4261
1	rs6687605	25563141	C	COV1	742	1.007	0.008246	0.9907	1.023	0.8263	0.4086
1	rs121908326	25563142	A	ADD	736	0.7159	0.4662	0.2871	1.785	-0.7167	0.4735
1	rs121908326	25563142	A	COV1	736	1.006	0.008291	0.9895	1.022	0.6867	0.4923
1	rs114583297	25563697	T	ADD	743	0.709	0.2366	0.4459	1.127	-1.453	0.1461
1	rs114583297	25563697	T	COV1	743	1.006	0.008241	0.99	1.023	0.7448	0.4564
1	rs2982320	25617963	G	ADD	735	0.9755	0.2799	0.5636	1.688	-0.0886	0.9294
1	rs2982320	25617963	G	COV1	735	1.006	0.008266	0.9902	1.023	0.7732	0.4394
1	rs2072748	25771240	T	ADD	743	1.257	0.1188	0.9963	1.587	1.929	0.05376
1	rs2072748	25771240	T	COV1	743	1.006	0.008255	0.9895	1.022	0.6794	0.4969
1	rs7349185	25805163	G	ADD	743	1.04	0.1258	0.8129	1.331	0.313	0.7542
1	rs7349185	25805163	G	COV1	743	1.006	0.008237	0.9902	1.023	0.7618	0.4462
1	rs2294228	25814082	A	ADD	743	0.9887	0.1346	0.7595	1.287	-0.08428	0.9328
1	rs2294228	25814082	A	COV1	743	1.006	0.008235	0.9903	1.023	0.7789	0.4361
1	rs74060854	25815690	A	ADD	743	1.058	0.1928	0.7252	1.544	0.2936	0.769
1	rs74060854	25815690	A	COV1	743	1.006	0.008228	0.9903	1.023	0.7795	0.4357
1	rs35448678	25826344	T	ADD	740	1.05	0.2016	0.7071	1.559	0.2412	0.8094
1	rs35448678	25826344	T	COV1	740	1.006	0.008228	0.9903	1.023	0.7793	0.4358
1	rs55948644	25863161	T	ADD	743	0.8957	0.1242	0.7022	1.143	-0.8868	0.3752
1	rs55948644	25863161	T	COV1	743	1.006	0.008235	0.9903	1.023	0.7792	0.4359
1	rs79085598	25885770	A	ADD	743	0.9713	0.1371	0.7423	1.271	-0.2127	0.8316
1	rs79085598	25885770	A	COV1	743	1.006	0.008232	0.9902	1.023	0.7696	0.4416
1	rs34317686	25983986	G	ADD	743	0.5826	0.4245	0.2535	1.339	-1.273	0.2032
1	rs34317686	25983986	G	COV1	743	1.006	0.008238	0.9903	1.023	0.7801	0.4353
1	rs34277678	26023134	A	ADD	742	0.9893	0.1131	0.7926	1.235	-0.09496	0.9243
1	rs34277678	26023134	A	COV1	742	1.007	0.00824	0.9906	1.023	0.8079	0.4191
1	rs34941925	26023395	C	ADD	743	0.8855	0.1873	0.6134	1.278	-0.6491	0.5163
1	rs34941925	26023395	C	COV1	743	1.006	0.008229	0.9903	1.023	0.7744	0.4387
1	rs74369613	26029248	T	ADD	743	1.383	0.2675	0.8188	2.337	1.213	0.2252
1	rs74369613	26029248	T	COV1	743	1.007	0.008246	0.9904	1.023	0.7866	0.4315
1	rs115499867	26029249	A	ADD	742	0.7731	0.4419	0.3252	1.838	-0.5824	0.5603
1	rs115499867	26029249	A	COV1	742	1.006	0.008236	0.99	1.022	0.7351	0.4623
1	rs2736831	26031165	A	ADD	743	1.103	0.1468	0.8268	1.47	0.6646	0.5063
1	rs2736831	26031165	A	COV1	743	1.006	0.008231	0.9903	1.023	0.7802	0.4353
1	rs35623192	26039261	A	ADD	743	1.483	0.4599	0.602	3.652	0.8563	0.3918
1	rs35623192	26039261	A	COV1	743	1.006	0.00824	0.9901	1.023	0.7489	0.4539
1	rs17163588	26123518	T	ADD	743	0.956	0.1078	0.7739	1.181	-0.4174	0.6764
1	rs17163588	26123518	T	COV1	743	1.007	0.008234	0.9904	1.023	0.7898	0.4297
1	rs2232649	26170000	A	ADD	739	0.9934	0.3947	0.4583	2.153	-0.01678	0.9866
1	rs2232649	26170000	A	COV1	739	1.006	0.008246	0.9903	1.023	0.7733	0.4393
1	rs144003792	26183808	T	ADD	743	2.887	0.6452	0.815	10.22	1.643	0.1004
1	rs144003792	26183808	T	COV1	743	1.007	0.008239	0.9906	1.023	0.8133	0.416
1	rs139723325	26185131	A	ADD	743	0.8922	0.2488	0.5479	1.453	-0.4586	0.6465
1	rs139723325	26185131	A	COV1	743	1.006	0.008234	0.9902	1.023	0.7627	0.4457
1	rs79038190	26188271	T	ADD	743	1.576	0.5668	0.5188	4.785	0.8021	0.4225
1	rs79038190	26188271	T	COV1	743	1.007	0.008243	0.9906	1.023	0.8156	0.4147
1	rs75286440	26188816	A	ADD	742	1.064	0.3905	0.495	2.288	0.1591	0.8736
1	rs75286440	26188816	A	COV1	742	1.006	0.008231	0.9901	1.023	0.7513	0.4525
1	rs61762998	26188925	A	ADD	743	2.56	0.3484	1.293	5.067	2.698	0.006977
1	rs61762998	26188925	A	COV1	743	1.007	0.008253	0.9904	1.023	0.7966	0.4257
1	rs17163640	26189369	T	ADD	743	0.8833	0.3209	0.4709	1.657	-0.3867	0.699
1	rs17163640	26189369	T	COV1	743	1.006	0.008235	0.9902	1.023	0.7617	0.4463
1	rs1045105	26189465	A	ADD	743	0.9392	0.1412	0.7122	1.239	-0.4441	0.657
1	rs1045105	26189465	A	COV1	743	1.006	0.008243	0.9901	1.023	0.7515	0.4523
1	rs41284333	26190776	G	ADD	743	0.7196	0.1236	0.5647	0.9169	-2.662	0.007769
1	rs41284333	26190776	G	COV1	743	1.006	0.008262	0.9897	1.022	0.7025	0.4824
1	rs11247866	26191303	G	ADD	743	0.7046	0.1248	0.5518	0.8998	-2.806	0.005018
1	rs11247866	26191303	G	COV1	743	1.006	0.008266	0.9897	1.022	0.7049	0.4809
1	rs11809207	26194649	A	ADD	743	0.7322	0.1182	0.5808	0.9232	-2.636	0.008388
1	rs11809207	26194649	A	COV1	743	1.006	0.008263	0.9897	1.022	0.702	0.4827
1	rs112212906	26197959	T	ADD	743	1.178	0.3444	0.5996	2.313	0.4747	0.635
1	rs112212906	26197959	T	COV1	743	1.006	0.008239	0.9901	1.023	0.7481	0.4544
1	rs17257155	26199948	G	ADD	743	0.7032	0.1271	0.5482	0.9021	-2.771	0.005588
1	rs17257155	26199948	G	COV1	743	1.006	0.008261	0.9896	1.022	0.6979	0.4853
1	rs80228909	26200834	A	ADD	743	2.341	0.3374	1.208	4.535	2.521	0.0117
1	rs80228909	26200834	A	COV1	743	1.007	0.00825	0.9905	1.023	0.8086	0.4188
1	rs6657616	26201460	A	ADD	743	1.085	0.1128	0.8698	1.354	0.724	0.4691
1	rs6657616	26201460	A	COV1	743	1.006	0.008235	0.9903	1.023	0.7718	0.4403
1	rs35831900	26244253	A	ADD	743	0.9898	0.3409	0.5075	1.931	-0.02994	0.9761
1	rs35831900	26244253	A	COV1	743	1.006	0.008229	0.9903	1.023	0.7764	0.4375
1	rs34867486	26255490	A	ADD	743	1.13	0.2335	0.7153	1.786	0.5247	0.5998
1	rs34867486	26255490	A	COV1	743	1.007	0.008234	0.9904	1.023	0.7891	0.43
1	rs3795686	26255600	A	ADD	743	2.411	0.3034	1.33	4.37	2.9	0.003731
1	rs3795686	26255600	A	COV1	743	1.007	0.008266	0.9904	1.023	0.7965	0.4257
1	rs138144782	26255849	G	ADD	743	0.8476	0.428	0.3663	1.961	-0.3864	0.6992
1	rs138144782	26255849	G	COV1	743	1.006	0.008235	0.9902	1.023	0.7607	0.4468
1	rs34645806	26257653	A	ADD	743	1.244	0.3802	0.5904	2.62	0.574	0.566
1	rs34645806	26257653	A	COV1	743	1.006	0.008229	0.9903	1.023	0.7699	0.4414
1	rs75187071	26259676	T	ADD	743	1.053	0.3102	0.5733	1.934	0.1663	0.8679
1	rs75187071	26259676	T	COV1	743	1.006	0.008231	0.9903	1.023	0.7803	0.4352
1	rs7550997	26269589	A	ADD	743	0.9153	0.1447	0.6893	1.215	-0.6118	0.5406
1	rs7550997	26269589	A	COV1	743	1.006	0.008232	0.9902	1.023	0.7634	0.4452
1	rs72872911	26282405	G	ADD	743	0.8642	0.1165	0.6878	1.086	-1.253	0.2101
1	rs72872911	26282405	G	COV1	743	1.007	0.008238	0.9905	1.023	0.7977	0.425
1	rs4332350	26284400	A	ADD	743	0.9242	0.1445	0.6963	1.227	-0.5456	0.5854
1	rs4332350	26284400	A	COV1	743	1.007	0.008253	0.9906	1.023	0.8142	0.4155
1	rs138559558	26284470	A	ADD	743	1.597	0.5383	0.5559	4.586	0.8691	0.3848
1	rs138559558	26284470	A	COV1	743	1.007	0.00824	0.9906	1.023	0.8123	0.4166
1	rs6695966	26294270	C	ADD	743	1.138	0.2396	0.7115	1.82	0.5399	0.5893
1	rs6695966	26294270	C	COV1	743	1.006	0.008232	0.9904	1.023	0.7855	0.4321
1	rs17645	26320239	A	ADD	743	0.8896	0.1149	0.7103	1.114	-1.018	0.3088
1	rs17645	26320239	A	COV1	743	1.007	0.008241	0.9907	1.023	0.8209	0.4117
1	rs17163868	26321890	T	ADD	743	0.8935	0.1334	0.6879	1.16	-0.8443	0.3985
1	rs17163868	26321890	T	COV1	743	1.006	0.00823	0.9903	1.023	0.7743	0.4387
1	rs113834286	26322214	A	ADD	743	0.9067	0.3265	0.4782	1.719	-0.2998	0.7643
1	rs113834286	26322214	A	COV1	743	1.006	0.008229	0.9903	1.023	0.7792	0.4359
1	rs10751735	26336871	C	ADD	743	1.077	0.1121	0.8645	1.342	0.6617	0.5082
1	rs10751735	26336871	C	COV1	743	1.006	0.008243	0.99	1.023	0.7455	0.456
1	rs11247919	26338477	T	ADD	743	1.011	0.1013	0.8287	1.233	0.1058	0.9157
1	rs11247919	26338477	T	COV1	743	1.006	0.008229	0.9903	1.023	0.7781	0.4365
1	rs36024412	26343953	T	ADD	743	1.424	0.1838	0.993	2.041	1.922	0.05462
1	rs36024412	26343953	T	COV1	743	1.007	0.008252	0.9904	1.023	0.7875	0.431
1	rs34370465	26344118	T	ADD	743	1.424	0.1838	0.993	2.041	1.922	0.05462
1	rs34370465	26344118	T	COV1	743	1.007	0.008252	0.9904	1.023	0.7875	0.431
1	rs115926539	26344511	T	ADD	743	1.244	0.3982	0.57	2.715	0.5483	0.5835
1	rs115926539	26344511	T	COV1	743	1.006	0.008228	0.9904	1.023	0.7814	0.4345
1	rs12562454	26344593	T	ADD	743	0.8094	0.143	0.6115	1.071	-1.478	0.1394
1	rs12562454	26344593	T	COV1	743	1.007	0.008239	0.9906	1.023	0.8088	0.4186
1	rs57268417	26344757	G	ADD	742	0.8157	0.1433	0.616	1.08	-1.422	0.1551
1	rs57268417	26344757	G	COV1	742	1.007	0.008244	0.9908	1.023	0.8349	0.4038
1	rs77912442	26345429	G	ADD	743	0.7835	0.3272	0.4126	1.488	-0.7456	0.4559
1	rs77912442	26345429	G	COV1	743	1.006	0.008234	0.9902	1.023	0.765	0.4442
1	rs61996278	26345696	A	ADD	743	1.079	0.1639	0.7823	1.487	0.4616	0.6444
1	rs61996278	26345696	A	COV1	743	1.006	0.008231	0.9904	1.023	0.7854	0.4322
1	rs6678347	26345873	T	ADD	743	1.035	0.2898	0.5863	1.826	0.1175	0.9065
1	rs6678347	26345873	T	COV1	743	1.006	0.008228	0.9903	1.023	0.7748	0.4385
1	rs34231822	26346347	A	ADD	743	1.244	0.3982	0.57	2.715	0.5483	0.5835
1	rs34231822	26346347	A	COV1	743	1.006	0.008228	0.9904	1.023	0.7814	0.4345
1	rs11247925	26346617	T	ADD	743	0.8199	0.1432	0.6193	1.086	-1.387	0.1655
1	rs11247925	26346617	T	COV1	743	1.007	0.008238	0.9905	1.023	0.798	0.4249
1	rs36040832	26361717	A	ADD	743	0.5528	0.3741	0.2655	1.151	-1.585	0.1131
1	rs36040832	26361717	A	COV1	743	1.006	0.008242	0.9903	1.023	0.7734	0.4393
1	rs11247933	26364683	A	ADD	743	1.159	0.1667	0.836	1.607	0.8853	0.376
1	rs11247933	26364683	A	COV1	743	1.007	0.008233	0.9905	1.023	0.7963	0.4259
1	rs143959455	26364770	A	ADD	743	0.5528	0.3741	0.2655	1.151	-1.585	0.1131
1	rs143959455	26364770	A	COV1	743	1.006	0.008242	0.9903	1.023	0.7734	0.4393
1	rs145815386	26364819	C	ADD	743	1.068	0.1059	0.8676	1.314	0.6185	0.5363
1	rs145815386	26364819	C	COV1	743	1.007	0.008234	0.9904	1.023	0.7928	0.4279
1	rs144892700	26364975	T	ADD	743	0.5528	0.3741	0.2655	1.151	-1.585	0.1131
1	rs144892700	26364975	T	COV1	743	1.006	0.008242	0.9903	1.023	0.7734	0.4393
1	rs112648405	26367627	T	ADD	741	1.328	0.1381	1.013	1.741	2.055	0.03989
1	rs112648405	26367627	T	COV1	741	1.007	0.008266	0.9905	1.023	0.8078	0.4192
1	rs10794531	26367754	T	ADD	743	1.067	0.1084	0.8629	1.32	0.6001	0.5484
1	rs10794531	26367754	T	COV1	743	1.006	0.008229	0.9903	1.023	0.7735	0.4392
1	rs10794532	26367769	C	ADD	743	0.8118	0.127	0.6329	1.041	-1.642	0.1006
1	rs10794532	26367769	C	COV1	743	1.007	0.008246	0.9907	1.023	0.8289	0.4072
1	rs35040247	26368507	A	ADD	743	0.5528	0.3741	0.2655	1.151	-1.585	0.1131
1	rs35040247	26368507	A	COV1	743	1.006	0.008242	0.9903	1.023	0.7734	0.4393
1	rs9438621	26395893	A	ADD	743	1.016	0.1167	0.8079	1.276	0.1319	0.895
1	rs9438621	26395893	A	COV1	743	1.006	0.00823	0.9903	1.023	0.7731	0.4394
1	rs7532866	26415053	G	ADD	743	1.065	0.1086	0.8605	1.317	0.5771	0.5639
1	rs7532866	26415053	G	COV1	743	1.006	0.008232	0.9904	1.023	0.7865	0.4316
1	rs3816539	26460136	A	ADD	743	0.9129	0.1114	0.7337	1.136	-0.818	0.4134
1	rs3816539	26460136	A	COV1	743	1.007	0.008237	0.9905	1.023	0.8013	0.423
1	rs112552710	26561525	T	ADD	743	1.052	0.3299	0.5512	2.009	0.1544	0.8773
1	rs112552710	26561525	T	COV1	743	1.006	0.008244	0.9904	1.023	0.784	0.433
1	rs6598858	26583274	T	ADD	743	0.883	0.1079	0.7146	1.091	-1.153	0.249
1	rs6598858	26583274	T	COV1	743	1.006	0.008231	0.9901	1.023	0.7517	0.4522
1	rs61756316	26775697	G	ADD	743	1.012	0.1669	0.7295	1.403	0.06997	0.9442
1	rs61756316	26775697	G	COV1	743	1.006	0.008234	0.9903	1.023	0.7783	0.4364
1	rs139246652	26794135	T	ADD	743	1.45	0.545	0.4984	4.221	0.6823	0.4951
1	rs139246652	26794135	T	COV1	743	1.007	0.008234	0.9904	1.023	0.7934	0.4275
1	rs149812347	26863695	C	ADD	743	0.9166	0.441	0.3862	2.176	-0.1974	0.8435
1	rs149812347	26863695	C	COV1	743	1.006	0.00824	0.9904	1.023	0.7852	0.4323
1	rs114490088	26884271	T	ADD	743	1.553	0.4061	0.7005	3.441	1.083	0.2787
1	rs114490088	26884271	T	COV1	743	1.007	0.008242	0.9906	1.023	0.8133	0.416
1	rs17856257	26886022	C	ADD	743	0.8078	0.2161	0.529	1.234	-0.9876	0.3233
1	rs17856257	26886022	C	COV1	743	1.007	0.008239	0.9904	1.023	0.7938	0.4273
1	rs6659176	26913429	G	ADD	743	0.8959	0.1822	0.6269	1.28	-0.6032	0.5464
1	rs6659176	26913429	G	COV1	743	1.007	0.00824	0.9905	1.023	0.7985	0.4246
1	rs34291506	26951815	C	ADD	743	0.8352	0.3766	0.3992	1.747	-0.4782	0.6325
1	rs34291506	26951815	C	COV1	743	1.006	0.008231	0.9904	1.023	0.7862	0.4317
1	rs139183337	26952079	T	ADD	743	0.9615	0.4631	0.388	2.383	-0.08467	0.9325
1	rs139183337	26952079	T	COV1	743	1.006	0.008231	0.9903	1.023	0.778	0.4366
1	rs17360994	26952082	C	ADD	734	0.8693	0.1843	0.6058	1.248	-0.7598	0.4474
1	rs17360994	26952082	C	COV1	734	1.006	0.008292	0.9895	1.022	0.692	0.489
1	rs140672463	26952181	A	ADD	743	1.603	0.3845	0.7542	3.405	1.226	0.2201
1	rs140672463	26952181	A	COV1	743	1.007	0.008245	0.9906	1.023	0.8205	0.4119
1	rs61737590	27005975	C	ADD	743	1.3	0.2998	0.7225	2.34	0.876	0.381
1	rs61737590	27005975	C	COV1	743	1.006	0.008255	0.9897	1.022	0.7084	0.4787
1	rs17162549	27356039	G	ADD	743	1.072	0.1188	0.8495	1.353	0.5865	0.5575
1	rs17162549	27356039	G	COV1	743	1.006	0.008231	0.9902	1.023	0.7602	0.4471
1	rs55698627	27356689	C	ADD	743	0.6228	0.2833	0.3574	1.085	-1.671	0.0947
1	rs55698627	27356689	C	COV1	743	1.007	0.008253	0.9905	1.023	0.8	0.4237
1	rs77153547	27357722	C	ADD	743	1.196	0.3721	0.5766	2.479	0.4802	0.6311
1	rs77153547	27357722	C	COV1	743	1.007	0.008246	0.9905	1.023	0.8058	0.4204
1	rs11247641	27361788	A	ADD	743	1.164	0.2678	0.6888	1.968	0.5676	0.5703
1	rs11247641	27361788	A	COV1	743	1.006	0.008228	0.9903	1.023	0.7772	0.437
1	rs1138294	27362142	A	ADD	743	0.956	0.1752	0.6781	1.348	-0.2567	0.7974
1	rs1138294	27362142	A	COV1	743	1.006	0.00823	0.9903	1.023	0.771	0.4407
1	rs55863154	27369276	G	ADD	743	1.382	0.4357	0.5885	3.247	0.743	0.4575
1	rs55863154	27369276	G	COV1	743	1.006	0.008234	0.9902	1.023	0.7617	0.4462
1	rs56407240	27373156	C	ADD	742	1.191	0.5636	0.3947	3.595	0.3104	0.7562
1	rs56407240	27373156	C	COV1	742	1.006	0.008236	0.9902	1.023	0.7632	0.4454
1	rs734852	27394463	A	ADD	743	0.6796	0.2039	0.4558	1.013	-1.894	0.05819
1	rs734852	27394463	A	COV1	743	1.007	0.008258	0.9905	1.023	0.805	0.4208
1	rs4908343	27605187	A	ADD	743	1.349	0.2667	0.7999	2.276	1.123	0.2614
1	rs4908343	27605187	A	COV1	743	1.006	0.008249	0.9899	1.022	0.7239	0.4691
1	rs36014119	27850205	C	ADD	743	1.176	0.2579	0.7091	1.949	0.627	0.5306
1	rs36014119	27850205	C	COV1	743	1.006	0.008229	0.9903	1.023	0.7697	0.4415
1	rs3766400	27882855	G	ADD	743	1.284	0.2103	0.8505	1.939	1.19	0.2341
1	rs3766400	27882855	G	COV1	743	1.006	0.008257	0.9898	1.022	0.716	0.474
1	rs61744137	27885324	T	ADD	743	0.6744	0.1412	0.5113	0.8895	-2.789	0.005285
1	rs61744137	27885324	T	COV1	743	1.008	0.008299	0.9916	1.024	0.9414	0.3465
1	rs7356	27891589	T	ADD	743	1.17	0.1116	0.9401	1.456	1.406	0.1596
1	rs7356	27891589	T	COV1	743	1.006	0.008241	0.9902	1.023	0.77	0.4413
1	rs3813803	27955781	C	ADD	743	1.028	0.1745	0.7302	1.447	0.1576	0.8748
1	rs3813803	27955781	C	COV1	743	1.006	0.008229	0.9903	1.023	0.7758	0.4379
1	rs34560878	27958612	A	ADD	743	0.723	0.3026	0.3995	1.308	-1.072	0.2838
1	rs34560878	27958612	A	COV1	743	1.007	0.008255	0.9909	1.023	0.8468	0.3971
1	rs6598919	28106038	G	ADD	743	0.8421	0.108	0.6814	1.041	-1.591	0.1116
1	rs6598919	28106038	G	COV1	743	1.007	0.008249	0.9907	1.023	0.8276	0.4079
1	rs5939	28150009	C	ADD	743	0.7644	0.194	0.5226	1.118	-1.385	0.1661
1	rs5939	28150009	C	COV1	743	1.007	0.008248	0.9909	1.023	0.8503	0.3951
1	rs140866472	28150202	T	ADD	743	0.7591	0.2884	0.4314	1.336	-0.9555	0.3393
1	rs140866472	28150202	T	COV1	743	1.006	0.008238	0.99	1.023	0.7452	0.4562
1	rs9508	28237768	A	ADD	743	0.975	0.1172	0.7749	1.227	-0.2159	0.8291
1	rs9508	28237768	A	COV1	743	1.007	0.008257	0.9904	1.023	0.7912	0.4288
1	rs114922467	28274063	T	ADD	743	0.6299	0.3257	0.3327	1.193	-1.419	0.1559
1	rs114922467	28274063	T	COV1	743	1.006	0.008243	0.9904	1.023	0.7852	0.4323
1	rs4129914	28459147	C	ADD	743	1.598	0.3323	0.833	3.065	1.41	0.1585
1	rs4129914	28459147	C	COV1	743	1.006	0.008248	0.99	1.023	0.7399	0.4594
1	rs61785974	28473868	A	ADD	743	1.235	0.117	0.9823	1.554	1.807	0.07073
1	rs61785974	28473868	A	COV1	743	1.006	0.008249	0.9902	1.023	0.7699	0.4414
1	rs113449876	28535942	A	ADD	743	0.8887	0.28	0.5133	1.538	-0.4215	0.6734
1	rs113449876	28535942	A	COV1	743	1.006	0.008233	0.9902	1.023	0.7647	0.4445
1	rs508448	28855013	G	ADD	743	0.8582	0.1062	0.6969	1.057	-1.44	0.1499
1	rs508448	28855013	G	COV1	743	1.006	0.008239	0.9899	1.022	0.7323	0.464
1	rs1485471	28868389	T	ADD	743	0.8513	0.5111	0.3126	2.318	-0.3151	0.7527
1	rs1485471	28868389	T	COV1	743	1.006	0.008247	0.9901	1.023	0.7528	0.4515
1	rs2230678	29148829	C	ADD	743	1.022	0.1109	0.8223	1.27	0.1961	0.8445
1	rs2230678	29148829	C	COV1	743	1.006	0.008252	0.9901	1.023	0.7589	0.4479
1	rs2230677	29148882	C	ADD	742	1.016	0.1111	0.8169	1.262	0.1388	0.8896
1	rs2230677	29148882	C	COV1	742	1.006	0.008255	0.9901	1.023	0.757	0.449
1	rs2230679	29149136	T	ADD	743	0.9693	0.1234	0.761	1.235	-0.253	0.8003
1	rs2230679	29149136	T	COV1	743	1.007	0.008244	0.9904	1.023	0.7888	0.4302
1	rs2640464	29193266	T	ADD	743	0.9693	0.1234	0.761	1.235	-0.253	0.8003
1	rs2640464	29193266	T	COV1	743	1.007	0.008244	0.9904	1.023	0.7888	0.4302
1	rs34835902	29200573	A	ADD	743	1.817	0.4828	0.7055	4.681	1.237	0.216
1	rs34835902	29200573	A	COV1	743	1.005	0.008281	0.9892	1.022	0.6534	0.5135
1	rs1128400	29216125	A	ADD	739	0.9652	0.1236	0.7576	1.23	-0.2866	0.7744
1	rs1128400	29216125	A	COV1	739	1.007	0.00827	0.9903	1.023	0.7874	0.4311
1	rs2235937	29305397	G	ADD	743	1.032	0.1433	0.7792	1.367	0.2191	0.8266
1	rs2235937	29305397	G	COV1	743	1.006	0.008229	0.9903	1.023	0.7788	0.4361
1	rs6700641	29541561	A	ADD	743	1.081	0.1065	0.8776	1.332	0.7348	0.4625
1	rs6700641	29541561	A	COV1	743	1.006	0.008234	0.9903	1.023	0.7707	0.4409
1	rs199613	29660655	A	ADD	743	1.027	0.1093	0.829	1.272	0.2437	0.8075
1	rs199613	29660655	A	COV1	743	1.006	0.008226	0.9903	1.023	0.7749	0.4384
1	rs4949526	29959372	C	ADD	743	1.136	0.1545	0.8391	1.537	0.8246	0.4096
1	rs4949526	29959372	C	COV1	743	1.006	0.008232	0.9901	1.023	0.7506	0.4529
1	rs6694545	29964421	G	ADD	743	1.059	0.1697	0.7596	1.477	0.3395	0.7343
1	rs6694545	29964421	G	COV1	743	1.006	0.008227	0.9903	1.023	0.7726	0.4398
1	rs910696	30094749	A	ADD	743	1.013	0.1376	0.7736	1.327	0.09369	0.9254
1	rs910696	30094749	A	COV1	743	1.006	0.008229	0.9903	1.023	0.7767	0.4373
1	rs2180233	30154865	C	ADD	743	1.118	0.1604	0.8162	1.53	0.6931	0.4883
1	rs2180233	30154865	C	COV1	743	1.006	0.008245	0.9899	1.022	0.7326	0.4638
1	rs12407007	30417685	T	ADD	743	0.8804	0.1438	0.6642	1.167	-0.886	0.3756
1	rs12407007	30417685	T	COV1	743	1.006	0.008257	0.9897	1.022	0.7069	0.4796
1	rs56851503	30715172	G	ADD	743	0.7781	0.3136	0.4208	1.439	-0.8001	0.4237
1	rs56851503	30715172	G	COV1	743	1.006	0.008258	0.9897	1.022	0.7109	0.4772
1	rs113336710	30733872	C	ADD	743	1.236	0.3311	0.6457	2.365	0.6392	0.5227
1	rs113336710	30733872	C	COV1	743	1.006	0.008247	0.99	1.023	0.7431	0.4574
1	rs35351292	30735195	T	ADD	743	1.145	0.2734	0.6702	1.957	0.4959	0.62
1	rs35351292	30735195	T	COV1	743	1.007	0.00823	0.9904	1.023	0.7898	0.4296
1	rs2282440	30874473	A	ADD	743	1.305	0.3949	0.602	2.831	0.675	0.4997
1	rs2282440	30874473	A	COV1	743	1.006	0.008225	0.9903	1.023	0.7704	0.441
1	rs4949184	30874552	T	ADD	743	1.108	0.1148	0.8851	1.388	0.8969	0.3698
1	rs4949184	30874552	T	COV1	743	1.007	0.008261	0.9909	1.023	0.8503	0.3952
1	rs35077499	31189074	G	ADD	743	1.107	0.1182	0.8777	1.395	0.8563	0.3918
1	rs35077499	31189074	G	COV1	743	1.006	0.008234	0.9901	1.023	0.754	0.4509
1	rs4949198	31208767	C	ADD	743	1.399	0.1817	0.9796	1.997	1.847	0.06482
1	rs4949198	31208767	C	COV1	743	1.005	0.008264	0.9893	1.022	0.6596	0.5095
1	rs6679393	31298097	C	ADD	743	1.235	0.1128	0.9905	1.541	1.875	0.06076
1	rs6679393	31298097	C	COV1	743	1.006	0.008251	0.9901	1.023	0.7522	0.4519
1	rs10798844	31346281	A	ADD	743	0.8057	0.1062	0.6543	0.992	-2.035	0.04183
1	rs10798844	31346281	A	COV1	743	1.006	0.008247	0.9901	1.023	0.7512	0.4525
1	rs12073770	31410412	A	ADD	743	1.323	0.1807	0.9284	1.885	1.549	0.1215
1	rs12073770	31410412	A	COV1	743	1.006	0.008245	0.9901	1.023	0.759	0.4479
1	rs112561697	31424740	A	ADD	743	1.112	0.3364	0.575	2.15	0.3151	0.7527
1	rs112561697	31424740	A	COV1	743	1.006	0.008229	0.9903	1.023	0.7783	0.4364
1	rs34728687	31429432	A	ADD	743	1.198	0.3064	0.6568	2.183	0.5883	0.5563
1	rs34728687	31429432	A	COV1	743	1.006	0.008236	0.9901	1.023	0.7517	0.4522
1	rs146608840	31434085	T	ADD	743	0.8291	0.4278	0.3585	1.918	-0.438	0.6614
1	rs146608840	31434085	T	COV1	743	1.007	0.008233	0.9904	1.023	0.7878	0.4308
1	rs11806980	31619260	C	ADD	743	1.214	0.1413	0.9206	1.602	1.375	0.1692
1	rs11806980	31619260	C	COV1	743	1.007	0.00826	0.9911	1.024	0.8741	0.3821
1	rs2271933	31626924	G	ADD	743	1.155	0.126	0.9023	1.479	1.144	0.2528
1	rs2271933	31626924	G	COV1	743	1.006	0.00824	0.9902	1.023	0.7668	0.4432
1	rs35986497	31672598	A	ADD	743	1.193	0.2732	0.6985	2.038	0.6462	0.5182
1	rs35986497	31672598	A	COV1	743	1.006	0.00825	0.99	1.023	0.7406	0.4589
1	rs146799146	31679814	T	ADD	743	1.183	0.4759	0.4655	3.007	0.3531	0.724
1	rs146799146	31679814	T	COV1	743	1.006	0.008243	0.9901	1.023	0.7533	0.4513
1	rs79118326	31680919	A	ADD	743	0.5681	0.4921	0.2166	1.49	-1.149	0.2505
1	rs79118326	31680919	A	COV1	743	1.006	0.008236	0.9903	1.023	0.7741	0.4389
1	rs74063958	31683335	A	ADD	743	0.9481	0.3159	0.5104	1.761	-0.1688	0.866
1	rs74063958	31683335	A	COV1	743	1.006	0.00823	0.9903	1.023	0.7786	0.4362
1	rs34976864	31684120	C	ADD	743	1.768	0.3984	0.8098	3.861	1.431	0.1525
1	rs34976864	31684120	C	COV1	743	1.006	0.008231	0.9903	1.023	0.7777	0.4367
1	rs34770879	31684159	T	ADD	743	1.901	0.4459	0.7933	4.556	1.441	0.1497
1	rs34770879	31684159	T	COV1	743	1.007	0.008234	0.9905	1.023	0.8033	0.4218
1	rs201165083	31684582	A	ADD	743	1.574	0.4286	0.6797	3.647	1.059	0.2896
1	rs201165083	31684582	A	COV1	743	1.007	0.00823	0.9905	1.023	0.803	0.422
1	rs72887331	31689049	A	ADD	743	0.8605	0.2024	0.5788	1.279	-0.7424	0.4578
1	rs72887331	31689049	A	COV1	743	1.007	0.008232	0.9904	1.023	0.7912	0.4288
1	rs35791190	31689766	C	ADD	743	1.454	0.3979	0.6667	3.172	0.9413	0.3466
1	rs35791190	31689766	C	COV1	743	1.007	0.008253	0.9908	1.023	0.8352	0.4036
1	rs6699645	31692009	T	ADD	743	1.33	0.5539	0.4492	3.939	0.5151	0.6065
1	rs6699645	31692009	T	COV1	743	1.007	0.008242	0.9905	1.023	0.8011	0.4231
1	rs3818788	31692773	T	ADD	743	0.876	0.1244	0.6865	1.118	-1.064	0.2874
1	rs3818788	31692773	T	COV1	743	1.006	0.008237	0.9899	1.022	0.731	0.4648
1	rs147540879	31692798	T	ADD	743	0.3388	0.4452	0.1416	0.8108	-2.431	0.01505
1	rs147540879	31692798	T	COV1	743	1.005	0.008273	0.989	1.022	0.6259	0.5314
1	rs34091659	31698526	A	ADD	743	1.514	0.2758	0.882	2.6	1.505	0.1324
1	rs34091659	31698526	A	COV1	743	1.006	0.008255	0.9898	1.022	0.7169	0.4734
1	rs2228550	31698605	T	ADD	743	0.7649	0.1382	0.5835	1.003	-1.939	0.05245
1	rs2228550	31698605	T	COV1	743	1.006	0.008242	0.9901	1.023	0.7473	0.4549
1	rs2228552	31699894	T	ADD	743	1.231	0.1361	0.9429	1.607	1.528	0.1266
1	rs2228552	31699894	T	COV1	743	1.006	0.00825	0.9899	1.022	0.7331	0.4635
1	rs79907831	31790784	A	ADD	743	1.139	0.18	0.8006	1.621	0.7243	0.4689
1	rs79907831	31790784	A	COV1	743	1.007	0.008231	0.9904	1.023	0.7881	0.4306
1	rs112565608	31793844	T	ADD	743	0.7854	0.3037	0.4331	1.424	-0.7954	0.4264
1	rs112565608	31793844	T	COV1	743	1.007	0.008236	0.9904	1.023	0.7924	0.4281
1	rs35893741	31799453	C	ADD	743	0.9325	0.1856	0.6481	1.342	-0.3768	0.7063
1	rs35893741	31799453	C	COV1	743	1.006	0.008231	0.9902	1.023	0.7666	0.4433
1	rs6669563	31814028	A	ADD	741	0.9166	0.1459	0.6887	1.22	-0.5973	0.5503
1	rs6669563	31814028	A	COV1	741	1.007	0.008276	0.9907	1.023	0.8346	0.4039
1	rs6664445	31815009	T	ADD	743	0.845	0.1082	0.6835	1.045	-1.557	0.1194
1	rs6664445	31815009	T	COV1	743	1.006	0.008247	0.9896	1.022	0.6877	0.4916
1	rs111297670	31815059	T	ADD	743	1.475	0.2874	0.8396	2.59	1.352	0.1764
1	rs111297670	31815059	T	COV1	743	1.006	0.008233	0.9903	1.023	0.7723	0.4399
1	rs680328	31972633	G	ADD	743	1.038	0.1064	0.8428	1.279	0.3527	0.7243
1	rs680328	31972633	G	COV1	743	1.006	0.008232	0.9902	1.023	0.7648	0.4444
1	rs75073861	32195096	G	ADD	737	0.7617	0.3583	0.3774	1.537	-0.7596	0.4475
1	rs75073861	32195096	G	COV1	737	1.007	0.008293	0.9903	1.023	0.7868	0.4314
1	rs1407134	32202008	T	ADD	743	1.239	0.2365	0.7796	1.97	0.9069	0.3644
1	rs1407134	32202008	T	COV1	743	1.006	0.008236	0.9902	1.023	0.7618	0.4462
1	rs3903683	32207307	G	ADD	743	0.8768	0.106	0.7122	1.079	-1.24	0.2149
1	rs3903683	32207307	G	COV1	743	1.007	0.008238	0.9904	1.023	0.7927	0.428
1	rs113657884	32208024	T	ADD	743	1.208	0.353	0.6047	2.413	0.535	0.5927
1	rs113657884	32208024	T	COV1	743	1.006	0.008229	0.9903	1.023	0.7786	0.4362
1	rs141330031	32211272	T	ADD	743	1.02	0.4896	0.3905	2.662	0.03966	0.9684
1	rs141330031	32211272	T	COV1	743	1.006	0.008228	0.9903	1.023	0.7763	0.4376
1	rs143824879	32217295	A	ADD	743	1.002	0.3298	0.525	1.912	0.005854	0.9953
1	rs143824879	32217295	A	COV1	743	1.006	0.008235	0.9903	1.023	0.7753	0.4382
1	rs35508255	32363660	G	ADD	743	0.8819	0.1562	0.6493	1.198	-0.8044	0.4211
1	rs35508255	32363660	G	COV1	743	1.006	0.008234	0.9902	1.023	0.7645	0.4446
1	rs144839297	32363847	A	ADD	743	1.084	0.4067	0.4887	2.406	0.1993	0.8421
1	rs144839297	32363847	A	COV1	743	1.006	0.008243	0.9902	1.023	0.7628	0.4456
[truncated: 99,184 more rows]

## Sheet: Figure 4b, Table 2, SuppFig 11
Figure 4b, Table 2, Supplementary Figure 11 - PLINK EWAS output high risk PCa vs low risk or no PCa
CHR	SNP	BP	A1	TEST	NMISS	OR	SE	L95	U95	STAT	P
1	rs148711625	930204	A	ADD	664	1.19	0.243	0.7389	1.915	0.7147	0.4748
1	rs148711625	930204	A	COV1	664	0.9918	0.009302	0.9739	1.01	-0.8849	0.3762
1	rs9988179	930314	T	ADD	662	0.7468	0.3384	0.3848	1.449	-0.8629	0.3882
1	rs9988179	930314	T	COV1	662	0.9912	0.009299	0.9733	1.009	-0.9495	0.3424
1	rs116730894	930320	T	ADD	664	0.7952	0.4329	0.3404	1.858	-0.5293	0.5966
1	rs116730894	930320	T	COV1	664	0.9916	0.009288	0.9737	1.01	-0.9056	0.3652
1	rs116362966	944001	T	ADD	660	0.7063	0.5197	0.2551	1.956	-0.669	0.5035
1	rs116362966	944001	T	COV1	660	0.992	0.009309	0.9741	1.01	-0.8638	0.3877
1	rs113383096	944101	C	ADD	660	0.9245	0.1986	0.6264	1.364	-0.3954	0.6925
1	rs113383096	944101	C	COV1	660	0.9919	0.009298	0.974	1.01	-0.8721	0.3832
1	rs150127608	953183	T	ADD	664	1.407	0.2485	0.8645	2.29	1.374	0.1695
1	rs150127608	953183	T	COV1	664	0.9919	0.00929	0.974	1.01	-0.8722	0.3831
1	rs3748597	953279	T	ADD	664	0.7519	0.2312	0.4779	1.183	-1.234	0.2173
1	rs3748597	953279	T	COV1	664	0.9917	0.009305	0.9738	1.01	-0.8987	0.3688
1	rs62639963	954023	A	ADD	664	0.7836	0.5292	0.2777	2.211	-0.4607	0.645
1	rs62639963	954023	A	COV1	664	0.9914	0.009313	0.9735	1.01	-0.9227	0.3562
1	rs150615968	957000	A	ADD	664	1.407	0.2485	0.8645	2.29	1.374	0.1695
1	rs150615968	957000	A	COV1	664	0.9919	0.00929	0.974	1.01	-0.8722	0.3831
1	rs13303010	959193	A	ADD	664	0.8886	0.226	0.5706	1.384	-0.5227	0.6012
1	rs13303010	959193	A	COV1	664	0.9918	0.0093	0.9739	1.01	-0.8808	0.3784
1	rs115741058	965047	A	ADD	664	1.12	0.2169	0.7324	1.714	0.5237	0.6005
1	rs115741058	965047	A	COV1	664	0.9912	0.00933	0.9733	1.01	-0.9426	0.3459
1	rs62639980	966542	A	ADD	664	0.9299	0.3684	0.4517	1.915	-0.1971	0.8437
1	rs62639980	966542	A	COV1	664	0.9918	0.009295	0.9739	1.01	-0.8901	0.3734
1	rs149741186	966543	A	ADD	643	0.9294	0.3689	0.451	1.915	-0.1984	0.8428
1	rs149741186	966543	A	COV1	643	0.9922	0.009426	0.974	1.011	-0.8321	0.4054
1	rs28499371	966748	T	ADD	664	0.5783	0.2566	0.3497	0.9562	-2.135	0.0328
1	rs28499371	966748	T	COV1	664	0.992	0.009313	0.9741	1.01	-0.8592	0.3902
1	rs111909377	972419	C	ADD	654	0.9754	0.2793	0.5643	1.686	-0.08908	0.929
1	rs111909377	972419	C	COV1	654	0.9914	0.009415	0.9733	1.01	-0.9166	0.3593
1	rs61732689	972943	A	ADD	652	0.8749	0.2996	0.4863	1.574	-0.4462	0.6555
1	rs61732689	972943	A	COV1	652	0.99	0.009523	0.9717	1.009	-1.053	0.2924
1	rs3829740	973858	G	ADD	663	1.308	0.1642	0.948	1.804	1.635	0.1021
1	rs3829740	973858	G	COV1	663	0.9908	0.009353	0.9728	1.009	-0.9881	0.3231
1	rs3829738	973929	C	ADD	659	0.9494	0.1298	0.7361	1.224	-0.4001	0.6891
1	rs3829738	973929	C	COV1	659	0.9923	0.009306	0.9744	1.011	-0.8311	0.4059
1	rs143888043	1014042	A	ADD	664	1.745	0.3919	0.8093	3.76	1.42	0.1556
1	rs143888043	1014042	A	COV1	664	0.9918	0.009298	0.9739	1.01	-0.8887	0.3742
1	rs1921	1014228	A	ADD	663	0.84	0.1298	0.6513	1.083	-1.343	0.1793
1	rs1921	1014228	A	COV1	663	0.9918	0.009332	0.9738	1.01	-0.8826	0.3775
1	rs150359724	1041583	G	ADD	662	0.8975	0.3447	0.4568	1.764	-0.3137	0.7538
1	rs150359724	1041583	G	COV1	662	0.9916	0.009291	0.9737	1.01	-0.9049	0.3655
1	rs149636063	1041976	T	ADD	657	0.4887	0.42	0.2145	1.113	-1.705	0.08823
1	rs149636063	1041976	T	COV1	657	0.9912	0.009343	0.9732	1.009	-0.9484	0.3429
1	rs149594498	1044340	A	ADD	664	1.584	0.4425	0.6655	3.771	1.04	0.2985
1	rs149594498	1044340	A	COV1	664	0.9919	0.009297	0.974	1.01	-0.872	0.3832
1	rs9697293	1045751	G	ADD	659	0.8161	0.2105	0.5402	1.233	-0.9653	0.3344
1	rs9697293	1045751	G	COV1	659	0.9893	0.009399	0.9712	1.008	-1.147	0.2515
1	rs17160775	1050446	A	ADD	660	0.8542	0.1812	0.5989	1.218	-0.8697	0.3844
1	rs17160775	1050446	A	COV1	660	0.9907	0.009346	0.9728	1.009	-0.9945	0.32
1	rs9442373	1127258	A	ADD	663	1.001	0.1217	0.7885	1.271	0.008132	0.9935
1	rs9442373	1127258	A	COV1	663	0.9918	0.0093	0.9739	1.01	-0.8801	0.3788
1	rs6668667	1179288	A	ADD	661	1.335	0.1642	0.9675	1.841	1.759	0.07858
1	rs6668667	1179288	A	COV1	661	0.9907	0.009324	0.9728	1.009	-0.9981	0.3182
1	rs58991788	1180802	T	ADD	664	0.9627	0.3702	0.466	1.989	-0.1026	0.9183
1	rs58991788	1180802	T	COV1	664	0.9917	0.009291	0.9738	1.01	-0.895	0.3708
1	rs137938349	1180809	A	ADD	664	1.2	0.5269	0.4273	3.371	0.3461	0.7292
1	rs137938349	1180809	A	COV1	664	0.9919	0.009301	0.974	1.01	-0.8776	0.3802
1	rs74046640	1184990	G	ADD	664	1.14	0.1387	0.8686	1.496	0.944	0.3452
1	rs74046640	1184990	G	COV1	664	0.9918	0.0093	0.9739	1.01	-0.8865	0.3753
1	rs1320571	1185051	A	ADD	664	0.9087	0.1255	0.7106	1.162	-0.7625	0.4458
1	rs1320571	1185051	A	COV1	664	0.9918	0.0093	0.9739	1.01	-0.8858	0.3758
1	rs74475385	1185108	C	ADD	664	0.5785	0.4666	0.2318	1.443	-1.173	0.2407
1	rs74475385	1185108	C	COV1	664	0.9916	0.009293	0.9737	1.01	-0.9041	0.3659
1	rs74046642	1185114	A	ADD	664	1.327	0.3118	0.7204	2.446	0.9083	0.3637
1	rs74046642	1185114	A	COV1	664	0.9919	0.009311	0.9739	1.01	-0.8777	0.3801
1	rs116251234	1185123	A	ADD	664	0.5785	0.4666	0.2318	1.443	-1.173	0.2407
1	rs116251234	1185123	A	COV1	664	0.9916	0.009293	0.9737	1.01	-0.9041	0.3659
1	rs11466693	1204118	T	ADD	660	0.3189	0.7609	0.07178	1.417	-1.502	0.1331
1	rs11466693	1204118	T	COV1	660	0.9917	0.00936	0.9736	1.01	-0.8952	0.3707
1	rs72894044	1217749	T	ADD	664	1.06	0.3855	0.4977	2.256	0.15	0.8808
1	rs72894044	1217749	T	COV1	664	0.9917	0.009294	0.9738	1.01	-0.8926	0.3721
1	rs61743559	1228635	A	ADD	664	1.801	0.3724	0.8682	3.738	1.58	0.114
1	rs61743559	1228635	A	COV1	664	0.9922	0.009289	0.9743	1.01	-0.838	0.4021
1	rs142820961	1232735	A	ADD	656	1.081	0.3253	0.5713	2.045	0.2394	0.8108
1	rs142820961	1232735	A	COV1	656	0.9921	0.009378	0.9741	1.011	-0.8418	0.3999
1	rs78555129	1243102	G	ADD	663	1.047	0.1179	0.8311	1.319	0.3906	0.6961
1	rs78555129	1243102	G	COV1	663	0.9919	0.00929	0.974	1.01	-0.8806	0.3785
1	rs12093154	1243545	A	ADD	663	0.9886	0.1617	0.7201	1.357	-0.07059	0.9437
1	rs12093154	1243545	A	COV1	663	0.9918	0.009289	0.974	1.01	-0.8814	0.3781
1	rs6685064	1275912	C	ADD	664	0.9945	0.1276	0.7744	1.277	-0.04342	0.9654
1	rs6685064	1275912	C	COV1	664	0.9917	0.009291	0.9738	1.01	-0.8968	0.3698
1	rs114582555	1284002	G	ADD	660	1.586	0.2723	0.93	2.704	1.693	0.09037
1	rs114582555	1284002	G	COV1	660	0.9921	0.009321	0.9741	1.01	-0.8508	0.3949
1	rs12751100	1285574	G	ADD	664	1.005	0.1472	0.7533	1.342	0.03578	0.9715
1	rs12751100	1285574	G	COV1	664	0.9917	0.009291	0.9738	1.01	-0.8965	0.37
1	rs61740392	1286184	T	ADD	664	1.419	0.298	0.7915	2.546	1.175	0.2399
1	rs61740392	1286184	T	COV1	664	0.9915	0.009314	0.9735	1.01	-0.9218	0.3566
1	rs11260579	1286887	C	ADD	662	0.9481	0.1289	0.7364	1.221	-0.4138	0.679
1	rs11260579	1286887	C	COV1	662	0.9919	0.009294	0.974	1.01	-0.8697	0.3845
1	rs2228579	1288005	C	ADD	663	0.8268	0.1201	0.6534	1.046	-1.584	0.1131
1	rs2228579	1288005	C	COV1	663	0.9922	0.00934	0.9742	1.011	-0.8404	0.4007
1	rs13306651	1290683	A	ADD	664	0.4796	0.543	0.1654	1.39	-1.353	0.1759
1	rs13306651	1290683	A	COV1	664	0.9909	0.009312	0.973	1.009	-0.98	0.3271
1	rs6690013	1291377	A	ADD	664	1.262	0.1963	0.8587	1.854	1.184	0.2364
1	rs6690013	1291377	A	COV1	664	0.9917	0.009296	0.9738	1.01	-0.8975	0.3694
1	rs609805	1291509	A	ADD	663	1.247	0.1865	0.8654	1.798	1.185	0.236
1	rs609805	1291509	A	COV1	663	0.9919	0.009288	0.974	1.01	-0.8785	0.3797
1	rs75063133	1291532	A	ADD	660	1.075	0.5025	0.4017	2.879	0.1448	0.8849
1	rs75063133	1291532	A	COV1	660	0.9914	0.009322	0.9734	1.01	-0.9274	0.3537
1	rs141926737	1295865	G	ADD	664	0.9385	0.5394	0.3261	2.701	-0.1178	0.9063
1	rs141926737	1295865	G	COV1	664	0.9917	0.009291	0.9738	1.01	-0.898	0.3692
1	rs139847292	1295900	A	ADD	664	0.5937	0.6217	0.1755	2.008	-0.8387	0.4017
1	rs139847292	1295900	A	COV1	664	0.9916	0.009282	0.9738	1.01	-0.9051	0.3654
1	rs61746802	1327599	A	ADD	663	0.5973	0.469	0.2382	1.498	-1.099	0.2719
1	rs61746802	1327599	A	COV1	663	0.9915	0.009306	0.9735	1.01	-0.9222	0.3564
1	rs111615792	1332271	A	ADD	656	0.9773	0.1403	0.7423	1.287	-0.1636	0.8701
1	rs111615792	1332271	A	COV1	656	0.9908	0.009443	0.9727	1.009	-0.9763	0.3289
1	rs112507608	1334108	A	ADD	664	0.9649	0.1385	0.7355	1.266	-0.258	0.7964
1	rs112507608	1334108	A	COV1	664	0.9916	0.009304	0.9737	1.01	-0.9069	0.3645
1	rs61735963	1341803	T	ADD	662	0.9668	0.1325	0.7457	1.253	-0.2547	0.799
1	rs61735963	1341803	T	COV1	662	0.9916	0.009298	0.9737	1.01	-0.907	0.3644
1	rs111933693	1373805	C	ADD	662	1.153	0.2633	0.688	1.932	0.5398	0.5893
1	rs111933693	1373805	C	COV1	662	0.9919	0.009289	0.974	1.01	-0.8768	0.3806
1	rs147491797	1402159	A	ADD	664	0.2597	0.7525	0.05941	1.135	-1.792	0.07318
1	rs147491797	1402159	A	COV1	664	0.9917	0.009302	0.9738	1.01	-0.8977	0.3694
1	rs904589	1419135	C	ADD	664	1.124	0.1746	0.798	1.582	0.6677	0.5043
1	rs904589	1419135	C	COV1	664	0.9912	0.009338	0.9732	1.009	-0.9479	0.3432
1	rs140747215	1419464	T	ADD	656	1.119	0.3191	0.5986	2.091	0.3517	0.725
1	rs140747215	1419464	T	COV1	656	0.99	0.0094	0.972	1.008	-1.064	0.2874
1	rs145112172	1419540	A	ADD	664	0.5824	0.3175	0.3126	1.085	-1.703	0.08863
1	rs145112172	1419540	A	COV1	664	0.9906	0.009338	0.9727	1.009	-1.008	0.3135
1	rs144957058	1426150	T	ADD	662	0.6008	0.5695	0.1968	1.834	-0.8946	0.371
1	rs144957058	1426150	T	COV1	662	0.9914	0.009318	0.9735	1.01	-0.9222	0.3564
1	rs72896277	1426356	A	ADD	664	0.9579	0.1843	0.6675	1.375	-0.2331	0.8157
1	rs72896277	1426356	A	COV1	664	0.9917	0.009293	0.9738	1.01	-0.9014	0.3674
1	rs149262155	1450709	T	ADD	664	0.7382	0.4176	0.3256	1.674	-0.7269	0.4673
1	rs149262155	1450709	T	COV1	664	0.9915	0.009294	0.9736	1.01	-0.9196	0.3578
1	rs113110734	1452367	T	ADD	664	0.9087	0.234	0.5744	1.438	-0.4092	0.6824
1	rs113110734	1452367	T	COV1	664	0.9919	0.009296	0.974	1.01	-0.8766	0.3807
1	rs146343349	1477279	T	ADD	664	1.025	0.2168	0.6702	1.568	0.1142	0.9091
1	rs146343349	1477279	T	COV1	664	0.9917	0.009294	0.9738	1.01	-0.9001	0.3681
1	rs147286181	1495591	T	ADD	662	1.341	0.2539	0.8154	2.206	1.156	0.2476
1	rs147286181	1495591	T	COV1	662	0.9911	0.009333	0.9731	1.009	-0.9579	0.3381
1	rs139902189	1495605	T	ADD	660	0.6761	0.3185	0.3621	1.262	-1.229	0.2191
1	rs139902189	1495605	T	COV1	660	0.992	0.009294	0.9741	1.01	-0.8652	0.3869
1	rs144198445	1495729	A	ADD	664	1.338	0.2537	0.8135	2.2	1.147	0.2516
1	rs144198445	1495729	A	COV1	664	0.992	0.009299	0.9741	1.01	-0.8667	0.3861
1	rs7418389	1616547	C	ADD	662	0.937	0.1171	0.7448	1.179	-0.5553	0.5787
1	rs7418389	1616547	C	COV1	662	0.9914	0.009301	0.9735	1.01	-0.9258	0.3545
1	rs12755088	1623412	T	ADD	663	1.036	0.1462	0.7776	1.379	0.2399	0.8104
1	rs12755088	1623412	T	COV1	663	0.9916	0.009293	0.9737	1.01	-0.9092	0.3633
1	rs75855249	1627406	T	ADD	664	1.049	0.3603	0.5175	2.125	0.1318	0.8951
1	rs75855249	1627406	T	COV1	664	0.9916	0.00935	0.9736	1.01	-0.9057	0.3651
1	rs76957527	1627720	T	ADD	664	0.7301	0.3453	0.3711	1.436	-0.9111	0.3623
1	rs76957527	1627720	T	COV1	664	0.9923	0.009324	0.9743	1.011	-0.8309	0.406
1	rs74808013	1627725	A	ADD	664	0.7301	0.3453	0.3711	1.436	-0.9111	0.3623
1	rs74808013	1627725	A	COV1	664	0.9923	0.009324	0.9743	1.011	-0.8309	0.406
1	rs4074196	1680556	A	ADD	664	1.084	0.1207	0.8559	1.374	0.6706	0.5024
1	rs4074196	1680556	A	COV1	664	0.9915	0.009304	0.9736	1.01	-0.9205	0.3573
1	rs2294489	1732685	C	ADD	663	1.08	0.1932	0.7395	1.577	0.3978	0.6908
1	rs2294489	1732685	C	COV1	663	0.9913	0.00931	0.9734	1.01	-0.9392	0.3476
1	rs116006782	1757140	A	ADD	663	0.5082	0.37	0.2461	1.05	-1.829	0.06735
1	rs116006782	1757140	A	COV1	663	0.9915	0.009324	0.9736	1.01	-0.9133	0.3611
1	rs116344604	1759105	C	ADD	660	0.7373	0.2442	0.4568	1.19	-1.248	0.2119
1	rs116344604	1759105	C	COV1	660	0.9907	0.00933	0.9727	1.009	-1.003	0.3158
1	rs186603783	1759182	A	ADD	660	1.129	0.3536	0.5644	2.257	0.3425	0.732
1	rs186603783	1759182	A	COV1	660	0.9914	0.009302	0.9735	1.01	-0.9251	0.3549
1	rs28581776	1916540	C	ADD	664	1.057	0.1184	0.838	1.333	0.4673	0.6403
1	rs28581776	1916540	C	COV1	664	0.992	0.009322	0.9741	1.01	-0.8596	0.39
1	rs74773083	1916758	C	ADD	664	0.8398	0.2156	0.5503	1.282	-0.8097	0.4181
1	rs74773083	1916758	C	COV1	664	0.9916	0.00929	0.9737	1.01	-0.9036	0.3662
1	rs28548017	1955580	A	ADD	664	1.117	0.1328	0.8609	1.449	0.8319	0.4055
1	rs28548017	1955580	A	COV1	664	0.9912	0.009297	0.9733	1.009	-0.9543	0.34
1	rs188111949	1955616	T	ADD	660	1.112	0.5554	0.3746	3.304	0.1919	0.8478
1	rs188111949	1955616	T	COV1	660	0.9915	0.00933	0.9735	1.01	-0.9162	0.3595
1	rs3820011	1956754	A	ADD	664	0.9382	0.2215	0.6078	1.448	-0.2879	0.7734
1	rs3820011	1956754	A	COV1	664	0.9916	0.009293	0.9737	1.01	-0.9053	0.3653
1	rs61734006	1964940	T	ADD	664	0.8552	0.4007	0.3899	1.876	-0.3905	0.6962
1	rs61734006	1964940	T	COV1	664	0.9918	0.009296	0.9739	1.01	-0.8818	0.3779
1	rs148199636	1965055	C	ADD	663	1.123	0.3514	0.564	2.236	0.3302	0.7412
1	rs148199636	1965055	C	COV1	663	0.992	0.009304	0.9741	1.01	-0.8613	0.3891
1	rs61734007	1966450	C	ADD	664	0.9094	0.2341	0.5747	1.439	-0.4059	0.6848
1	rs61734007	1966450	C	COV1	664	0.9916	0.009297	0.9737	1.01	-0.9074	0.3642
1	rs199580948	1968663	A	ADD	664	0.7604	0.1883	0.5258	1.1	-1.454	0.1459
1	rs199580948	1968663	A	COV1	664	0.9918	0.009292	0.9739	1.01	-0.883	0.3772
1	rs35269416	1968747	C	ADD	664	3.522	0.3896	1.641	7.558	3.232	0.00123
1	rs35269416	1968747	C	COV1	664	0.9901	0.009397	0.972	1.009	-1.058	0.2899
1	rs16824588	1968793	C	ADD	664	1.001	0.1313	0.7739	1.295	0.007797	0.9938
1	rs16824588	1968793	C	COV1	664	0.9917	0.009303	0.9738	1.01	-0.8956	0.3704
1	rs140201417	1970786	A	ADD	664	0.3249	0.7613	0.07307	1.445	-1.477	0.1397
1	rs140201417	1970786	A	COV1	664	0.9924	0.009294	0.9745	1.011	-0.8177	0.4135
1	rs35271800	2055515	A	ADD	664	1.102	0.1953	0.7516	1.616	0.4978	0.6186
1	rs35271800	2055515	A	COV1	664	0.9919	0.009299	0.974	1.01	-0.8746	0.3818
1	rs425277	2137733	T	ADD	664	0.9378	0.2017	0.6316	1.392	-0.3185	0.7501
1	rs425277	2137733	T	COV1	664	0.9918	0.009293	0.9739	1.01	-0.8873	0.3749
1	rs3753242	2138242	T	ADD	664	1.4	0.4579	0.5707	3.435	0.7352	0.4622
1	rs3753242	2138242	T	COV1	664	0.9919	0.009296	0.974	1.01	-0.8791	0.3794
1	rs61729821	2324130	T	ADD	657	0.7363	0.2813	0.4242	1.278	-1.088	0.2764
1	rs61729821	2324130	T	COV1	657	0.992	0.009334	0.974	1.01	-0.8656	0.3867
1	rs2840532	2396376	T	ADD	662	0.9928	0.1224	0.7811	1.262	-0.05933	0.9527
1	rs2840532	2396376	T	COV1	662	0.9923	0.009326	0.9744	1.011	-0.8235	0.4102
1	rs35426403	2408720	G	ADD	662	1.393	0.3323	0.7261	2.672	0.997	0.3188
1	rs35426403	2408720	G	COV1	662	0.9927	0.009298	0.9747	1.011	-0.792	0.4284
1	rs79885852	2494874	A	ADD	664	1.116	0.266	0.6624	1.879	0.4118	0.6805
1	rs79885852	2494874	A	COV1	664	0.9917	0.009289	0.9738	1.01	-0.897	0.3697
1	rs114371513	2504299	A	ADD	664	0.6064	0.4374	0.2573	1.429	-1.144	0.2528
1	rs114371513	2504299	A	COV1	664	0.991	0.009336	0.973	1.009	-0.9733	0.3304
1	rs141941464	2508976	A	ADD	664	0.815	0.3633	0.3999	1.661	-0.5629	0.5735
1	rs141941464	2508976	A	COV1	664	0.9915	0.009294	0.9737	1.01	-0.9131	0.3612
1	rs2494620	2509919	T	ADD	664	0.9988	0.1305	0.7733	1.29	-0.009278	0.9926
1	rs2494620	2509919	T	COV1	664	0.9917	0.009291	0.9738	1.01	-0.8965	0.37
1	rs4870	2556714	A	ADD	661	1.119	0.1352	0.8583	1.458	0.829	0.4071
1	rs4870	2556714	A	COV1	661	0.9905	0.009353	0.9725	1.009	-1.019	0.308
1	rs2234163	2559867	A	ADD	663	1.606	0.4424	0.6746	3.821	1.07	0.2846
1	rs2234163	2559867	A	COV1	663	0.9917	0.009303	0.9738	1.01	-0.8963	0.3701
1	rs11573986	2560684	A	ADD	663	1.244	0.402	0.5656	2.735	0.5425	0.5875
1	rs11573986	2560684	A	COV1	663	0.9912	0.009324	0.9733	1.01	-0.9431	0.3456
1	rs2234167	2562891	A	ADD	664	0.9715	0.2349	0.613	1.54	-0.123	0.9021
1	rs2234167	2562891	A	COV1	664	0.9916	0.009312	0.9737	1.01	-0.9027	0.3667
1	rs734999	2581777	C	ADD	664	1.054	0.1446	0.7941	1.4	0.3654	0.7148
1	rs734999	2581777	C	COV1	664	0.9916	0.009303	0.9737	1.01	-0.9077	0.3641
1	rs111433922	2588536	A	ADD	664	1.029	0.397	0.4728	2.241	0.07299	0.9418
1	rs111433922	2588536	A	COV1	664	0.9917	0.009293	0.9738	1.01	-0.8978	0.3693
1	rs115817728	2588989	A	ADD	664	0.6307	0.574	0.2048	1.943	-0.8029	0.422
1	rs115817728	2588989	A	COV1	664	0.9914	0.009307	0.9735	1.01	-0.9245	0.3552
1	rs3748816	2595307	A	ADD	664	1.176	0.1374	0.8986	1.54	1.182	0.2374
1	rs3748816	2595307	A	COV1	664	0.992	0.009317	0.9741	1.01	-0.8572	0.3913
1	rs114540215	2604193	C	ADD	663	0.6837	0.5205	0.2465	1.896	-0.7305	0.4651
1	rs114540215	2604193	C	COV1	663	0.9915	0.009313	0.9735	1.01	-0.9196	0.3578
1	rs10797437	2607567	T	ADD	664	1.158	0.1304	0.8964	1.495	1.122	0.2619
1	rs10797437	2607567	T	COV1	664	0.9921	0.009308	0.9741	1.01	-0.8537	0.3933
1	rs10797440	2609830	A	ADD	664	1.158	0.1304	0.8964	1.495	1.122	0.2619
1	rs10797440	2609830	A	COV1	664	0.9921	0.009308	0.9741	1.01	-0.8537	0.3933
1	rs3890745	2622185	T	ADD	664	1.061	0.1222	0.8353	1.349	0.4875	0.6259
1	rs3890745	2622185	T	COV1	664	0.9917	0.009297	0.9738	1.01	-0.8961	0.3702
1	rs3100865	2889542	T	ADD	664	0.6774	0.4404	0.2857	1.606	-0.8845	0.3764
1	rs3100865	2889542	T	COV1	664	0.9916	0.009297	0.9737	1.01	-0.9056	0.3652
1	rs35209244	3021831	A	ADD	664	0.7595	0.5839	0.2418	2.385	-0.4712	0.6375
1	rs35209244	3021831	A	COV1	664	0.9918	0.00929	0.9739	1.01	-0.8867	0.3752
1	rs61745278	3022323	A	ADD	663	1.232	0.1776	0.8697	1.745	1.174	0.2404
1	rs61745278	3022323	A	COV1	663	0.9919	0.009307	0.9739	1.01	-0.8767	0.3807
1	rs72629486	3022360	G	ADD	664	1.116	0.4692	0.445	2.8	0.2345	0.8146
1	rs72629486	3022360	G	COV1	664	0.9915	0.00935	0.9735	1.01	-0.9173	0.359
1	rs2651899	3167148	T	ADD	664	1.224	0.1263	0.9556	1.568	1.6	0.1096
1	rs2651899	3167148	T	COV1	664	0.9919	0.009286	0.974	1.01	-0.8806	0.3785
1	rs183153140	3186136	A	ADD	664	3.217	0.5485	1.098	9.425	2.13	0.03315
1	rs183153140	3186136	A	COV1	664	0.9906	0.009339	0.9726	1.009	-1.015	0.3102
1	rs12094678	3195105	G	ADD	662	0.8967	0.2317	0.5694	1.412	-0.4704	0.6381
1	rs12094678	3195105	G	COV1	662	0.9913	0.009324	0.9734	1.01	-0.932	0.3513
1	rs6658356	3363689	A	ADD	664	0.9204	0.1449	0.6929	1.223	-0.5723	0.5671
1	rs6658356	3363689	A	COV1	664	0.9917	0.00929	0.9738	1.01	-0.8992	0.3685
1	rs191798831	3404788	A	ADD	664	1.588	0.4424	0.6673	3.78	1.046	0.2957
1	rs191798831	3404788	A	COV1	664	0.9919	0.009298	0.974	1.01	-0.8789	0.3795
1	rs2493292	3412095	T	ADD	664	0.9362	0.1439	0.7062	1.241	-0.4579	0.647
1	rs2493292	3412095	T	COV1	664	0.9916	0.009292	0.9737	1.01	-0.9119	0.3618
1	rs187400273	3426071	T	ADD	664	1.229	0.3897	0.5725	2.637	0.5286	0.5971
1	rs187400273	3426071	T	COV1	664	0.992	0.009305	0.9741	1.01	-0.8652	0.387
1	rs113879347	3426095	A	ADD	664	1.108	0.2745	0.6472	1.898	0.3747	0.7079
1	rs113879347	3426095	A	COV1	664	0.9916	0.009306	0.9736	1.01	-0.9112	0.3622
1	rs3806164	3463493	A	ADD	664	1.095	0.1657	0.7912	1.515	0.5471	0.5843
1	rs3806164	3463493	A	COV1	664	0.9918	0.00929	0.9739	1.01	-0.8842	0.3766
1	rs74050529	3478438	C	ADD	663	0.8857	0.3905	0.412	1.904	-0.3108	0.756
1	rs74050529	3478438	C	COV1	663	0.9918	0.009288	0.9739	1.01	-0.8832	0.3771
1	rs56309807	3480498	A	ADD	663	1.291	0.2354	0.8142	2.048	1.086	0.2773
1	rs56309807	3480498	A	COV1	663	0.9917	0.009286	0.9739	1.01	-0.8921	0.3723
1	rs57484147	3490548	T	ADD	664	1.023	0.2334	0.6477	1.617	0.099	0.9211
1	rs57484147	3490548	T	COV1	664	0.9917	0.009292	0.9738	1.01	-0.8947	0.3709
1	rs61746548	3492708	T	ADD	663	0.9602	0.1886	0.6636	1.39	-0.2153	0.8295
1	rs61746548	3492708	T	COV1	663	0.9917	0.009309	0.9738	1.01	-0.892	0.3724
1	rs61742508	3494080	G	ADD	642	1.059	0.1295	0.8212	1.364	0.4395	0.6603
1	rs61742508	3494080	G	COV1	642	0.9895	0.009481	0.9712	1.008	-1.117	0.264
1	rs12075570	3494409	T	ADD	663	0.7973	0.1844	0.5555	1.144	-1.229	0.219
1	rs12075570	3494409	T	COV1	663	0.9924	0.00931	0.9745	1.011	-0.815	0.4151
1	rs41315294	3498793	T	ADD	661	0.3541	0.538	0.1233	1.016	-1.93	0.05363
1	rs41315294	3498793	T	COV1	661	0.9922	0.009338	0.9742	1.011	-0.8363	0.403
1	rs202226429	3499609	A	ADD	649	0.3244	0.5365	0.1134	0.9286	-2.098	0.03589
1	rs202226429	3499609	A	COV1	649	0.993	0.009432	0.9748	1.011	-0.7499	0.4533
1	rs7553399	3499885	A	ADD	664	1.144	0.127	0.8919	1.467	1.059	0.2896
1	rs7553399	3499885	A	COV1	664	0.9916	0.00929	0.9738	1.01	-0.9028	0.3666
1	rs61735149	3501835	A	ADD	664	1.129	0.5547	0.3806	3.348	0.2185	0.8271
1	rs61735149	3501835	A	COV1	664	0.9917	0.009293	0.9738	1.01	-0.8925	0.3721
1	rs79376840	3501898	T	ADD	661	1.284	0.3238	0.6808	2.422	0.7725	0.4398
1	rs79376840	3501898	T	COV1	661	0.9918	0.009341	0.9738	1.01	-0.8837	0.3769
1	rs2821008	3505333	G	ADD	654	0.9002	0.1236	0.7065	1.147	-0.851	0.3948
1	rs2821008	3505333	G	COV1	654	0.9924	0.009327	0.9744	1.011	-0.8204	0.412
1	rs947345	3507824	A	ADD	664	0.8871	0.2092	0.5888	1.337	-0.5728	0.5668
1	rs947345	3507824	A	COV1	664	0.9919	0.009297	0.974	1.01	-0.8705	0.384
1	rs7543634	3514671	C	ADD	664	0.7511	0.1901	0.5174	1.09	-1.506	0.1321
1	rs7543634	3514671	C	COV1	664	0.9913	0.00932	0.9734	1.01	-0.9339	0.3504
1	rs12090611	3515461	T	ADD	663	1.364	0.4307	0.5865	3.173	0.7212	0.4708
1	rs12090611	3515461	T	COV1	663	0.992	0.009293	0.9741	1.01	-0.8639	0.3877
1	rs199898758	3524154	A	ADD	664	0.8641	0.4103	0.3866	1.931	-0.3559	0.7219
1	rs199898758	3524154	A	COV1	664	0.9917	0.009287	0.9738	1.01	-0.9011	0.3676
1	rs2794340	3579915	T	ADD	664	0.9218	0.171	0.6593	1.289	-0.4759	0.6341
1	rs2794340	3579915	T	COV1	664	0.9914	0.009317	0.9734	1.01	-0.93	0.3524
1	rs7513275	3595370	G	ADD	664	1.006	0.1447	0.7579	1.337	0.04468	0.9644
1	rs7513275	3595370	G	COV1	664	0.9917	0.009299	0.9738	1.01	-0.8939	0.3714
1	rs16823940	3631634	T	ADD	664	1.223	0.1907	0.8417	1.778	1.056	0.2907
1	rs16823940	3631634	T	COV1	664	0.9913	0.009292	0.9734	1.009	-0.9455	0.3444
1	rs2760320	3632268	C	ADD	664	2.014	0.4942	0.7645	5.306	1.417	0.1566
1	rs2760320	3632268	C	COV1	664	0.9924	0.009328	0.9744	1.011	-0.8202	0.4121
1	rs61737710	3727758	A	ADD	663	1.647	0.4732	0.6515	4.163	1.054	0.2917
1	rs61737710	3727758	A	COV1	663	0.9919	0.009304	0.974	1.01	-0.8733	0.3825
1	rs143621977	3732978	A	ADD	664	1.115	0.5554	0.3755	3.313	0.1964	0.8443
1	rs143621977	3732978	A	COV1	664	0.9918	0.009296	0.9739	1.01	-0.8874	0.3749
1	rs10910021	3752641	G	ADD	664	1.006	0.1175	0.7993	1.267	0.05279	0.9579
1	rs10910021	3752641	G	COV1	664	0.9917	0.009291	0.9738	1.01	-0.8965	0.37
1	rs114328241	3752717	A	ADD	664	0.6159	0.3549	0.3072	1.235	-1.365	0.1721
1	rs114328241	3752717	A	COV1	664	0.9916	0.009306	0.9737	1.01	-0.9077	0.364
1	rs75854782	3754127	G	ADD	664	0.7223	0.286	0.4123	1.265	-1.138	0.2553
1	rs75854782	3754127	G	COV1	664	0.9911	0.009317	0.9732	1.009	-0.9559	0.3391
1	rs1181883	3761369	T	ADD	664	1.25	0.1283	0.9717	1.607	1.736	0.08256
1	rs1181883	3761369	T	COV1	664	0.9919	0.009322	0.9739	1.01	-0.8776	0.3802
1	rs143408613	3761419	T	ADD	664	1.874	0.4579	0.764	4.599	1.372	0.17
1	rs143408613	3761419	T	COV1	664	0.9921	0.009321	0.9741	1.01	-0.8547	0.3927
1	rs10910024	3763211	T	ADD	663	0.989	0.1928	0.6777	1.443	-0.05762	0.9541
1	rs10910024	3763211	T	COV1	663	0.9918	0.00929	0.9739	1.01	-0.882	0.3778
1	rs76416341	3763219	C	ADD	664	0.8885	0.2081	0.5909	1.336	-0.5678	0.5702
1	rs76416341	3763219	C	COV1	664	0.9918	0.009292	0.9739	1.01	-0.8895	0.3737
1	rs138987139	3763361	C	ADD	664	0.1469	1.036	0.01927	1.12	-1.85	0.06427
1	rs138987139	3763361	C	COV1	664	0.9916	0.009321	0.9737	1.01	-0.9008	0.3677
1	rs139337972	3766573	C	ADD	664	0.8756	0.454	0.3597	2.132	-0.2926	0.7698
1	rs139337972	3766573	C	COV1	664	0.9917	0.009293	0.9738	1.01	-0.8991	0.3686
1	rs111626991	3823176	T	ADD	664	1.023	0.3536	0.5114	2.046	0.06375	0.9492
1	rs111626991	3823176	T	COV1	664	0.9917	0.009301	0.9738	1.01	-0.8923	0.3722
1	rs2275831	3829360	A	ADD	664	1.259	0.2005	0.8499	1.865	1.149	0.2506
1	rs2275831	3829360	A	COV1	664	0.992	0.009309	0.9741	1.01	-0.8629	0.3882
1	rs138897239	3835070	A	ADD	664	1.393	0.4307	0.5987	3.239	0.7688	0.442
1	rs138897239	3835070	A	COV1	664	0.9915	0.0093	0.9736	1.01	-0.9135	0.361
1	rs2275824	3836572	T	ADD	664	0.9997	0.3158	0.5383	1.856	-0.001031	0.9992
1	rs2275824	3836572	T	COV1	664	0.9917	0.009291	0.9738	1.01	-0.8964	0.37
1	rs61745578	3844921	A	ADD	664	0.4927	0.4596	0.2002	1.213	-1.54	0.1236
1	rs61745578	3844921	A	COV1	664	0.992	0.00929	0.9741	1.01	-0.8649	0.3871
1	rs76925798	3847485	G	ADD	664	1.117	0.3979	0.5119	2.435	0.277	0.7818
1	rs76925798	3847485	G	COV1	664	0.9919	0.00931	0.9739	1.01	-0.8766	0.3807
1	rs200411994	3848623	T	ADD	664	0.4756	0.6423	0.1351	1.675	-1.157	0.2472
1	rs200411994	3848623	T	COV1	664	0.9915	0.009312	0.9736	1.01	-0.912	0.3618
1	rs79859848	3848718	T	ADD	664	0.4927	0.4596	0.2002	1.213	-1.54	0.1236
1	rs79859848	3848718	T	COV1	664	0.992	0.00929	0.9741	1.01	-0.8649	0.3871
1	rs145965678	3865961	A	ADD	664	2.224	0.3958	1.024	4.832	2.02	0.04336
1	rs145965678	3865961	A	COV1	664	0.9909	0.009311	0.973	1.009	-0.9799	0.3272
1	rs12738235	3869681	A	ADD	664	1.094	0.1985	0.7413	1.614	0.4524	0.651
1	rs12738235	3869681	A	COV1	664	0.9917	0.009291	0.9738	1.01	-0.8959	0.3703
1	rs141710297	3890060	A	ADD	664	1.142	0.424	0.4973	2.621	0.3127	0.7545
1	rs141710297	3890060	A	COV1	664	0.9916	0.009294	0.9737	1.01	-0.9048	0.3656
1	rs76727703	3890796	A	ADD	664	1.646	0.4733	0.6509	4.162	1.053	0.2924
1	rs76727703	3890796	A	COV1	664	0.9922	0.009308	0.9742	1.01	-0.8465	0.3973
1	rs79466209	3892956	T	ADD	664	1.24	0.4053	0.5603	2.743	0.5304	0.5959
1	rs79466209	3892956	T	COV1	664	0.9921	0.009322	0.9741	1.01	-0.8517	0.3944
1	rs12028397	3977605	C	ADD	664	0.8647	0.1599	0.632	1.183	-0.9086	0.3636
1	rs12028397	3977605	C	COV1	664	0.9913	0.009309	0.9734	1.01	-0.9362	0.3492
1	rs966321	4255144	T	ADD	664	0.9715	0.1861	0.6746	1.399	-0.1555	0.8764
1	rs966321	4255144	T	COV1	664	0.9917	0.009292	0.9738	1.01	-0.8939	0.3714
1	rs34429154	4303675	A	ADD	664	1.011	0.1217	0.7965	1.283	0.08972	0.9285
1	rs34429154	4303675	A	COV1	664	0.9917	0.009296	0.9738	1.01	-0.8991	0.3686
1	rs11799990	4481330	A	ADD	664	1.098	0.1423	0.8308	1.451	0.6572	0.5111
1	rs11799990	4481330	A	COV1	664	0.9919	0.009297	0.974	1.01	-0.8785	0.3797
1	rs241257	4554762	T	ADD	664	1.07	0.1219	0.8424	1.358	0.5528	0.5804
1	rs241257	4554762	T	COV1	664	0.9915	0.009298	0.9736	1.01	-0.9225	0.3563
1	rs149284997	4711974	T	ADD	662	0.8761	0.3118	0.4755	1.614	-0.4242	0.6714
1	rs149284997	4711974	T	COV1	662	0.991	0.009321	0.9731	1.009	-0.9694	0.3323
1	rs139622182	4712402	T	ADD	664	0.8032	0.5281	0.2853	2.261	-0.4149	0.6782
1	rs139622182	4712402	T	COV1	664	0.9917	0.009288	0.9738	1.01	-0.8998	0.3682
1	rs242056	4712657	A	ADD	658	1.426	0.1536	1.055	1.927	2.309	0.02095
1	rs242056	4712657	A	COV1	658	0.9937	0.009418	0.9755	1.012	-0.6737	0.5005
1	rs6426446	4895802	T	ADD	664	0.9462	0.1197	0.7483	1.196	-0.4617	0.6443
1	rs6426446	4895802	T	COV1	664	0.9917	0.009293	0.9738	1.01	-0.8915	0.3727
1	rs7513590	5110652	G	ADD	664	1.167	0.1352	0.8956	1.522	1.144	0.2525
1	rs7513590	5110652	G	COV1	664	0.9923	0.009292	0.9744	1.011	-0.8339	0.4043
1	rs563939	5287095	T	ADD	664	0.8698	0.1218	0.685	1.104	-1.145	0.2521
1	rs563939	5287095	T	COV1	664	0.9914	0.0093	0.9735	1.01	-0.9253	0.3548
1	rs11260671	5657328	T	ADD	664	0.9522	0.1205	0.752	1.206	-0.4063	0.6845
1	rs11260671	5657328	T	COV1	664	0.9915	0.009301	0.9736	1.01	-0.9124	0.3615
1	rs12091928	5661129	A	ADD	664	0.8569	0.1315	0.6621	1.109	-1.174	0.2404
1	rs12091928	5661129	A	COV1	664	0.9921	0.009291	0.9742	1.01	-0.8587	0.3905
1	rs144624477	5865244	A	ADD	663	0.5602	0.3402	0.2876	1.091	-1.703	0.08855
1	rs144624477	5865244	A	COV1	663	0.9933	0.009336	0.9753	1.012	-0.7168	0.4735
1	rs12084067	5875042	T	ADD	663	0.9063	0.2908	0.5126	1.603	-0.3382	0.7352
1	rs12084067	5875042	T	COV1	663	0.9917	0.009297	0.9738	1.01	-0.8932	0.3717
1	rs1287637	5875102	A	ADD	664	1.117	0.174	0.7943	1.571	0.636	0.5247
1	rs1287637	5875102	A	COV1	664	0.9918	0.0093	0.9739	1.01	-0.8815	0.378
1	rs113097479	5877229	C	ADD	664	1.465	0.3531	0.7334	2.927	1.082	0.2793
1	rs113097479	5877229	C	COV1	664	0.992	0.009304	0.974	1.01	-0.866	0.3865
1	rs112206586	5877257	G	ADD	663	0.8426	0.5911	0.2645	2.684	-0.2897	0.7721
1	rs112206586	5877257	G	COV1	663	0.9918	0.009299	0.9739	1.01	-0.8837	0.3768
1	rs149244006	5890879	T	ADD	664	1.015	0.4338	0.4338	2.376	0.03485	0.9722
1	rs149244006	5890879	T	COV1	664	0.9917	0.009292	0.9738	1.01	-0.8968	0.3698
1	rs113413307	5905690	C	ADD	664	1.067	0.2205	0.6925	1.644	0.2933	0.7693
1	rs113413307	5905690	C	COV1	664	0.9916	0.009303	0.9737	1.01	-0.9095	0.3631
1	rs12093500	5905764	C	ADD	664	0.8177	0.2111	0.5406	1.237	-0.9534	0.3404
1	rs12093500	5905764	C	COV1	664	0.9917	0.009299	0.9738	1.01	-0.8965	0.37
1	rs113765431	5967305	T	ADD	664	0.9711	0.2294	0.6194	1.523	-0.1277	0.8984
1	rs113765431	5967305	T	COV1	664	0.9917	0.009293	0.9738	1.01	-0.8931	0.3718
1	rs12142270	5986204	A	ADD	664	0.9968	0.2119	0.658	1.51	-0.01518	0.9879
1	rs12142270	5986204	A	COV1	664	0.9917	0.009292	0.9738	1.01	-0.8966	0.3699
1	rs3789529	6093465	G	ADD	664	1.153	0.1227	0.9065	1.467	1.16	0.246
1	rs3789529	6093465	G	COV1	664	0.9915	0.009324	0.9736	1.01	-0.9105	0.3626
1	rs146277144	6098509	G	ADD	664	1.015	0.6073	0.3086	3.336	0.02413	0.9808
1	rs146277144	6098509	G	COV1	664	0.9917	0.009291	0.9738	1.01	-0.8966	0.3699
1	rs709209	6218354	A	ADD	664	1.119	0.1376	0.8544	1.465	0.8161	0.4145
1	rs709209	6218354	A	COV1	664	0.9913	0.009303	0.9734	1.01	-0.934	0.3503
1	rs61746089	6218365	A	ADD	664	0.6712	0.3714	0.3241	1.39	-1.074	0.283
1	rs61746089	6218365	A	COV1	664	0.9917	0.009281	0.9738	1.01	-0.9003	0.368
1	rs846111	6219310	C	ADD	664	1.116	0.3653	0.5451	2.283	0.2993	0.7647
1	rs846111	6219310	C	COV1	664	0.9919	0.00932	0.974	1.01	-0.8705	0.384
1	rs188551458	6219323	C	ADD	664	2.267	0.5421	0.7836	6.561	1.51	0.131
1	rs188551458	6219323	C	COV1	664	0.9923	0.009321	0.9744	1.011	-0.8267	0.4084
1	rs74925124	6245497	G	ADD	663	1.526	0.3831	0.7203	3.234	1.104	0.2697
1	rs74925124	6245497	G	COV1	663	0.9922	0.00929	0.9743	1.01	-0.8445	0.3984
1	rs111970052	6250564	T	ADD	664	1.207	0.1971	0.8205	1.777	0.9564	0.3388
1	rs111970052	6250564	T	COV1	664	0.9922	0.009321	0.9743	1.011	-0.8355	0.4034
1	rs142079003	6250579	T	ADD	664	1.177	0.4827	0.4569	3.031	0.3375	0.7357
1	rs142079003	6250579	T	COV1	664	0.9914	0.009337	0.9734	1.01	-0.9254	0.3548
1	rs144536689	6253903	T	ADD	658	0.8706	0.5996	0.2688	2.82	-0.2312	0.8172
1	rs144536689	6253903	T	COV1	658	0.9917	0.009391	0.9737	1.01	-0.8825	0.3775
1	rs61741782	6254688	T	ADD	663	1.216	0.1956	0.8286	1.784	0.999	0.3178
1	rs61741782	6254688	T	COV1	663	0.9924	0.009322	0.9745	1.011	-0.8144	0.4154
1	rs113562488	6318547	A	ADD	664	1.152	0.4712	0.4574	2.901	0.3001	0.7641
1	rs113562488	6318547	A	COV1	664	0.9916	0.009294	0.9737	1.01	-0.9031	0.3665
1	rs116413227	6444559	T	ADD	664	1.431	0.3635	0.702	2.919	0.9867	0.3238
1	rs116413227	6444559	T	COV1	664	0.9917	0.009315	0.9738	1.01	-0.8919	0.3725
1	rs79108571	6445736	A	ADD	663	0.4849	0.3328	0.2526	0.9309	-2.175	0.02963
1	rs79108571	6445736	A	COV1	663	0.9907	0.009383	0.9726	1.009	-1	0.3172
1	rs34529016	6462158	C	ADD	664	0.8489	0.2819	0.4886	1.475	-0.581	0.5612
1	rs34529016	6462158	C	COV1	664	0.9918	0.009288	0.9739	1.01	-0.8885	0.3743
1	rs11800462	6464441	C	ADD	663	1.104	0.1352	0.8473	1.439	0.7339	0.463
1	rs11800462	6464441	C	COV1	663	0.9922	0.009319	0.9743	1.011	-0.8362	0.403
1	rs35771371	6465532	T	ADD	664	1.198	0.1652	0.8668	1.657	1.095	0.2735
1	rs35771371	6465532	T	COV1	664	0.9922	0.009322	0.9742	1.01	-0.8425	0.3995
1	rs114619322	6468009	G	ADD	661	1.015	0.1667	0.7324	1.408	0.0919	0.9268
1	rs114619322	6468009	G	COV1	661	0.9914	0.009328	0.9735	1.01	-0.9207	0.3572
1	rs3007419	6468242	C	ADD	664	1.4	0.2416	0.8723	2.248	1.394	0.1633
1	rs3007419	6468242	C	COV1	664	0.9905	0.00936	0.9725	1.009	-1.016	0.3097
1	rs76625876	6468408	T	ADD	664	0.3261	0.7615	0.07331	1.451	-1.471	0.1412
1	rs76625876	6468408	T	COV1	664	0.9925	0.009318	0.9746	1.011	-0.8028	0.4221
1	rs77134982	6470312	A	ADD	664	0.3261	0.7615	0.07331	1.451	-1.471	0.1412
1	rs77134982	6470312	A	COV1	664	0.9925	0.009318	0.9746	1.011	-0.8028	0.4221
1	rs61740145	6471064	C	ADD	662	0.9291	0.2738	0.5432	1.589	-0.2687	0.7882
1	rs61740145	6471064	C	COV1	662	0.9916	0.009291	0.9737	1.01	-0.904	0.366
1	rs74809741	6471529	T	ADD	663	0.7287	0.2831	0.4184	1.269	-1.118	0.2637
1	rs74809741	6471529	T	COV1	663	0.9914	0.009327	0.9734	1.01	-0.9268	0.354
1	rs61741379	6473333	G	ADD	649	1.106	0.1613	0.8061	1.517	0.6241	0.5326
1	rs61741379	6473333	G	COV1	649	0.9911	0.009387	0.973	1.009	-0.9561	0.339
1	rs112530241	6476016	T	ADD	658	1.004	0.3224	0.5335	1.888	0.01128	0.991
1	rs112530241	6476016	T	COV1	658	0.9909	0.009357	0.9729	1.009	-0.9736	0.3303
1	rs2986742	6490316	T	ADD	663	1.062	0.2092	0.7045	1.6	0.2857	0.7751
1	rs2986742	6490316	T	COV1	663	0.9919	0.009284	0.974	1.01	-0.8762	0.3809
1	rs11806429	6490445	T	ADD	664	1.203	0.1311	0.9304	1.555	1.41	0.1586
1	rs11806429	6490445	T	COV1	664	0.9921	0.009331	0.9741	1.01	-0.8534	0.3934
1	rs4908923	6554475	A	ADD	663	0.9234	0.1187	0.7318	1.165	-0.6712	0.5021
1	rs4908923	6554475	A	COV1	663	0.9915	0.0093	0.9736	1.01	-0.9156	0.3599
1	rs35375392	6555384	A	ADD	663	0.5857	0.3171	0.3146	1.09	-1.687	0.09162
1	rs35375392	6555384	A	COV1	663	0.9914	0.009368	0.9733	1.01	-0.9263	0.3543
1	rs114926762	6571093	A	ADD	664	0.9504	0.3605	0.4688	1.927	-0.141	0.8879
1	rs114926762	6571093	A	COV1	664	0.9917	0.009295	0.9738	1.01	-0.9006	0.3678
1	rs11587438	6571371	T	ADD	664	0.8264	0.1195	0.6538	1.044	-1.596	0.1105
1	rs11587438	6571371	T	COV1	664	0.9917	0.009314	0.9738	1.01	-0.8934	0.3716
1	rs74049682	6574673	G	ADD	664	1.454	0.3536	0.7269	2.907	1.058	0.2901
1	rs74049682	6574673	G	COV1	664	0.9922	0.009303	0.9743	1.01	-0.8374	0.4024
1	rs61744700	6574704	G	ADD	664	0.5793	0.3653	0.2831	1.185	-1.494	0.1351
1	rs61744700	6574704	G	COV1	664	0.9927	0.009321	0.9748	1.011	-0.7808	0.4349
1	rs61746706	6574841	C	ADD	664	0.5793	0.3653	0.2831	1.185	-1.494	0.1351
1	rs61746706	6574841	C	COV1	664	0.9927	0.009321	0.9748	1.011	-0.7808	0.4349
1	rs10864628	6575171	A	ADD	664	0.9975	0.1479	0.7465	1.333	-0.0169	0.9865
1	rs10864628	6575171	A	COV1	664	0.9917	0.009295	0.9738	1.01	-0.8965	0.37
1	rs34160967	6575246	A	ADD	664	0.4573	0.3106	0.2488	0.8406	-2.519	0.01177
1	rs34160967	6575246	A	COV1	664	0.9903	0.009308	0.9724	1.009	-1.046	0.2955
1	rs115225713	6575249	A	ADD	664	1.851	0.4823	0.7195	4.764	1.277	0.2015
1	rs115225713	6575249	A	COV1	664	0.9917	0.009309	0.9737	1.01	-0.8975	0.3694
1	rs61740593	6576995	G	ADD	664	0.8889	0.4911	0.3395	2.328	-0.2398	0.8105
1	rs61740593	6576995	G	COV1	664	0.9916	0.009296	0.9737	1.01	-0.9058	0.365
1	rs141469004	6578719	T	ADD	664	0.6516	0.5738	0.2116	2.006	-0.7465	0.4554
1	rs141469004	6578719	T	COV1	664	0.9919	0.009296	0.974	1.01	-0.8706	0.384
1	rs79957690	6578866	A	ADD	664	1.234	0.2555	0.7478	2.036	0.8224	0.4109
1	rs79957690	6578866	A	COV1	664	0.9914	0.009301	0.9735	1.01	-0.929	0.3529
1	rs115030111	6579376	A	ADD	664	1.665	0.4074	0.7494	3.701	1.252	0.2107
1	rs115030111	6579376	A	COV1	664	0.9925	0.009314	0.9745	1.011	-0.8124	0.4166
1	rs141594576	6620023	G	ADD	664	1.176	0.3432	0.6	2.304	0.4717	0.6372
1	rs141594576	6620023	G	COV1	664	0.9918	0.009294	0.9739	1.01	-0.8883	0.3744
1	rs80089628	6634039	C	ADD	664	0.7623	0.2868	0.4345	1.337	-0.9464	0.3439
1	rs80089628	6634039	C	COV1	664	0.9925	0.009337	0.9745	1.011	-0.8111	0.4173
1	rs141309205	6635694	T	ADD	664	0.759	0.5839	0.2417	2.384	-0.4722	0.6368
1	rs141309205	6635694	T	COV1	664	0.9918	0.00929	0.9739	1.01	-0.8873	0.3749
1	rs148994820	6639975	T	ADD	664	1.949	0.5269	0.6939	5.475	1.267	0.2053
1	rs148994820	6639975	T	COV1	664	0.9927	0.009328	0.9747	1.011	-0.7856	0.4321
1	rs200454	6645814	C	ADD	664	0.9727	0.1418	0.7366	1.284	-0.195	0.8454
1	rs200454	6645814	C	COV1	664	0.9916	0.009317	0.9736	1.01	-0.9077	0.3641
1	rs277665	6754698	T	ADD	664	0.8872	0.1221	0.6984	1.127	-0.9804	0.3269
1	rs277665	6754698	T	COV1	664	0.991	0.00933	0.9731	1.009	-0.9638	0.3352
1	rs4243823	7028795	G	ADD	664	1.107	0.1281	0.8615	1.424	0.7964	0.4258
1	rs4243823	7028795	G	COV1	664	0.9912	0.009309	0.9733	1.009	-0.9491	0.3426
1	rs970973	7142130	T	ADD	664	0.8358	0.1343	0.6424	1.087	-1.336	0.1816
1	rs970973	7142130	T	COV1	664	0.9911	0.009324	0.9731	1.009	-0.9622	0.336
1	rs59833900	7217951	T	ADD	664	1.154	0.1248	0.9035	1.474	1.147	0.2514
1	rs59833900	7217951	T	COV1	664	0.9922	0.009301	0.9743	1.01	-0.8417	0.3999
1	rs2478267	7524754	T	ADD	664	0.9607	0.127	0.7491	1.232	-0.3155	0.7524
1	rs2478267	7524754	T	COV1	664	0.9916	0.009304	0.9737	1.01	-0.9082	0.3638
1	rs139719679	7663931	A	ADD	664	1.236	0.5653	0.408	3.741	0.3742	0.7083
1	rs139719679	7663931	A	COV1	664	0.9919	0.009305	0.974	1.01	-0.8762	0.3809
1	rs111266786	7664637	T	ADD	664	1.283	0.3607	0.6328	2.602	0.6914	0.4893
1	rs111266786	7664637	T	COV1	664	0.9919	0.009294	0.974	1.01	-0.8777	0.3801
1	rs112057223	7664744	A	ADD	664	0.7428	0.4451	0.3105	1.777	-0.668	0.5041
1	rs112057223	7664744	A	COV1	664	0.9916	0.009291	0.9737	1.01	-0.9089	0.3634
1	rs41278952	7737443	G	ADD	664	1.055	0.251	0.6453	1.726	0.2148	0.8299
1	rs41278952	7737443	G	COV1	664	0.9917	0.009292	0.9738	1.01	-0.8965	0.37
1	rs4908482	7817428	G	ADD	664	1.026	0.1203	0.8104	1.299	0.2134	0.831
1	rs4908482	7817428	G	COV1	664	0.9918	0.0093	0.9739	1.01	-0.8873	0.3749
1	rs2797685	7819003	T	ADD	664	0.9933	0.1203	0.7846	1.258	-0.05555	0.9557
1	rs2797685	7819003	T	COV1	664	0.9917	0.009292	0.9738	1.01	-0.8952	0.3707
1	rs10462020	7820623	G	ADD	659	1.326	0.2502	0.8121	2.165	1.128	0.2593
1	rs10462020	7820623	G	COV1	659	0.9931	0.009321	0.9751	1.011	-0.7397	0.4595
1	rs150960403	7826690	T	ADD	664	1.145	0.3971	0.5258	2.494	0.3411	0.733
1	rs150960403	7826690	T	COV1	664	0.9917	0.00929	0.9738	1.01	-0.8984	0.369
1	rs35687686	7827174	T	ADD	664	1.101	0.3488	0.5558	2.181	0.2761	0.7825
1	rs35687686	7827174	T	COV1	664	0.9917	0.009293	0.9738	1.01	-0.8974	0.3695
1	rs228696	7827433	T	ADD	662	0.8792	0.2706	0.5174	1.494	-0.4758	0.6342
1	rs228696	7827433	T	COV1	662	0.9925	0.009315	0.9746	1.011	-0.8036	0.4216
1	rs35899625	7827439	G	ADD	664	1.76	0.4299	0.7579	4.087	1.315	0.1885
1	rs35899625	7827439	G	COV1	664	0.9922	0.009314	0.9742	1.01	-0.8458	0.3977
1	rs10462021	7837073	G	ADD	664	1.301	0.2329	0.8245	2.054	1.131	0.2579
1	rs10462021	7837073	G	COV1	664	0.9919	0.009296	0.974	1.01	-0.8712	0.3836
1	rs114915091	7842676	C	ADD	663	0.935	0.313	0.5062	1.727	-0.2149	0.8299
1	rs114915091	7842676	C	COV1	663	0.9918	0.009317	0.9739	1.01	-0.8811	0.3782
1	rs2890565	7849677	T	ADD	664	1.181	0.2303	0.752	1.855	0.7222	0.4702
1	rs2890565	7849677	T	COV1	664	0.9918	0.009303	0.9738	1.01	-0.8896	0.3737
1	rs116479836	7852915	A	ADD	664	0.6552	0.4019	0.298	1.44	-1.052	0.2927
1	rs116479836	7852915	A	COV1	664	0.992	0.009315	0.9741	1.01	-0.8617	0.3888
1	rs34305100	7852969	G	ADD	664	0.8441	0.3806	0.4003	1.78	-0.4453	0.6561
1	rs34305100	7852969	G	COV1	664	0.9919	0.009296	0.974	1.01	-0.8772	0.3804
1	rs13306061	7853385	T	ADD	664	1.495	0.2472	0.921	2.427	1.627	0.1037
1	rs13306061	7853385	T	COV1	664	0.992	0.009321	0.974	1.01	-0.8638	0.3877
1	rs161826	7920278	A	ADD	663	1.06	0.1195	0.8384	1.339	0.4851	0.6276
1	rs161826	7920278	A	COV1	663	0.992	0.009314	0.9741	1.01	-0.8622	0.3886
1	rs9657979	7935030	T	ADD	663	0.7654	0.2457	0.4729	1.239	-1.088	0.2766
1	rs9657979	7935030	T	COV1	663	0.9921	0.00931	0.9742	1.01	-0.85	0.3953
1	rs35675666	7961913	T	ADD	663	0.9064	0.1323	0.6993	1.175	-0.743	0.4575
1	rs35675666	7961913	T	COV1	663	0.9917	0.009282	0.9739	1.01	-0.8935	0.3716
1	rs114601558	7965399	A	ADD	664	0.6962	0.5198	0.2513	1.928	-0.6967	0.486
1	rs114601558	7965399	A	COV1	664	0.9916	0.009297	0.9737	1.01	-0.9099	0.3629
1	rs116791613	8013883	A	ADD	664	1.568	0.4431	0.6579	3.736	1.015	0.3101
1	rs116791613	8013883	A	COV1	664	0.9922	0.009297	0.9743	1.01	-0.8442	0.3985
1	rs34974993	8014127	G	ADD	664	0.9113	0.2562	0.5515	1.506	-0.3626	0.7169
1	rs34974993	8014127	G	COV1	664	0.9917	0.009288	0.9738	1.01	-0.8947	0.3709
1	rs7535752	8335500	T	ADD	664	0.9631	0.2406	0.601	1.543	-0.1562	0.8759
1	rs7535752	8335500	T	COV1	664	0.9917	0.009293	0.9738	1.01	-0.8916	0.3726
1	rs4908760	8466082	G	ADD	664	0.7438	0.1628	0.5406	1.023	-1.817	0.06915
1	rs4908760	8466082	G	COV1	664	0.9921	0.009305	0.9742	1.01	-0.851	0.3947
1	rs12025126	8699495	C	ADD	663	1.216	0.2081	0.8088	1.828	0.9399	0.3473
1	rs12025126	8699495	C	COV1	663	0.9917	0.009307	0.9737	1.01	-0.9009	0.3677
1	rs34265054	8949293	T	ADD	664	0.9221	0.1477	0.6904	1.232	-0.549	0.583
1	rs34265054	8949293	T	COV1	664	0.9913	0.009319	0.9734	1.01	-0.933	0.3508
1	rs2274327	8949347	T	ADD	664	1.218	0.2258	0.7823	1.895	0.8722	0.3831
1	rs2274327	8949347	T	COV1	664	0.9919	0.009295	0.974	1.01	-0.871	0.3838
1	rs58800854	8949355	T	ADD	664	1.046	0.1533	0.7749	1.413	0.2958	0.7674
1	rs58800854	8949355	T	COV1	664	0.9917	0.009294	0.9738	1.01	-0.8934	0.3717
1	rs2274328	8949385	A	ADD	664	1.028	0.118	0.8159	1.296	0.2355	0.8138
1	rs2274328	8949385	A	COV1	664	0.9915	0.009323	0.9736	1.01	-0.9129	0.3613
1	rs2274333	8957145	G	ADD	663	0.9961	0.1946	0.6802	1.459	-0.01983	0.9842
1	rs2274333	8957145	G	COV1	663	0.992	0.009318	0.9741	1.01	-0.8587	0.3905
1	rs3737665	8970905	T	ADD	664	0.9297	0.2159	0.6089	1.42	-0.3374	0.7358
1	rs3737665	8970905	T	COV1	664	0.9919	0.009314	0.974	1.01	-0.8732	0.3825
1	rs74767526	9007358	T	ADD	664	0.748	0.445	0.3127	1.789	-0.6524	0.5141
1	rs74767526	9007358	T	COV1	664	0.9917	0.009293	0.9738	1.01	-0.8969	0.3698
1	rs7530465	9008327	G	ADD	664	0.8467	0.143	0.6397	1.121	-1.163	0.2448
1	rs7530465	9008327	G	COV1	664	0.9921	0.009325	0.9741	1.01	-0.8536	0.3933
1	rs79764084	9013532	T	ADD	664	0.8034	0.2591	0.4835	1.335	-0.8448	0.3983
1	rs79764084	9013532	T	COV1	664	0.9913	0.009315	0.9733	1.01	-0.9411	0.3467
1	rs12402973	9014802	T	ADD	664	0.7317	0.5219	0.263	2.035	-0.5986	0.5494
1	rs12402973	9014802	T	COV1	664	0.9923	0.009344	0.9743	1.011	-0.8314	0.4057
1	rs113582754	9015129	C	ADD	664	1.393	0.2977	0.7771	2.497	1.113	0.2657
1	rs113582754	9015129	C	COV1	664	0.9924	0.009319	0.9745	1.011	-0.817	0.4139
1	rs34545462	9019242	T	ADD	664	0.9379	0.2075	0.6245	1.409	-0.3087	0.7575
1	rs34545462	9019242	T	COV1	664	0.9918	0.009296	0.9739	1.01	-0.8893	0.3738
1	rs61744620	9023035	T	ADD	664	1.061	0.1897	0.7319	1.539	0.3141	0.7535
1	rs61744620	9023035	T	COV1	664	0.9914	0.009335	0.9735	1.01	-0.9218	0.3567
1	rs10864382	9035551	T	ADD	664	0.8719	0.1228	0.6854	1.109	-1.116	0.2645
1	rs10864382	9035551	T	COV1	664	0.9914	0.009306	0.9735	1.01	-0.923	0.356
1	rs74927644	9039867	A	ADD	664	1.096	0.2699	0.6459	1.861	0.3407	0.7333
1	rs74927644	9039867	A	COV1	664	0.9917	0.009289	0.9738	1.01	-0.9	0.3681
1	rs201872288	9041650	T	ADD	664	1.109	0.6192	0.3295	3.732	0.167	0.8673
1	rs201872288	9041650	T	COV1	664	0.9918	0.009301	0.9739	1.01	-0.8878	0.3747
1	rs75852902	9041653	T	ADD	664	0.6025	0.4688	0.2404	1.51	-1.081	0.2799
1	rs75852902	9041653	T	COV1	664	0.9915	0.009301	0.9736	1.01	-0.9198	0.3577
1	rs2239560	9244672	A	ADD	664	0.8909	0.1302	0.6903	1.15	-0.8871	0.375
1	rs2239560	9244672	A	COV1	664	0.9914	0.009294	0.9735	1.01	-0.928	0.3534
1	rs142080875	9247017	A	ADD	664	1.044	0.2575	0.6302	1.729	0.1672	0.8673
1	rs142080875	9247017	A	COV1	664	0.9919	0.009335	0.9739	1.01	-0.8755	0.3813
1	rs35404275	9263943	G	ADD	664	0.8258	0.3885	0.3857	1.768	-0.4927	0.6222
1	rs35404275	9263943	G	COV1	664	0.9918	0.00929	0.9739	1.01	-0.8826	0.3775
1	rs7412149	9519905	A	ADD	663	0.9701	0.1268	0.7566	1.244	-0.2397	0.8106
1	rs7412149	9519905	A	COV1	663	0.9918	0.009295	0.9739	1.01	-0.8896	0.3737
1	rs35819756	9580195	A	ADD	652	1.12	0.2211	0.726	1.728	0.5122	0.6085
1	rs35819756	9580195	A	COV1	652	0.992	0.009393	0.9739	1.01	-0.8543	0.3929
1	rs7554199	9580233	T	ADD	664	3.001	0.5116	1.101	8.181	2.148	0.0317
1	rs7554199	9580233	T	COV1	664	0.9918	0.009323	0.9739	1.01	-0.8809	0.3783
1	rs80180768	9595907	T	ADD	663	0.9826	0.2064	0.6557	1.472	-0.08504	0.9322
1	rs80180768	9595907	T	COV1	663	0.9919	0.009288	0.974	1.01	-0.8802	0.3787
1	rs142926929	9596947	T	ADD	664	1.336	0.4836	0.5177	3.447	0.5987	0.5494
1	rs142926929	9596947	T	COV1	664	0.9917	0.009289	0.9738	1.01	-0.8956	0.3704
1	rs139410294	9598461	A	ADD	664	3.001	0.5116	1.101	8.181	2.148	0.0317
1	rs139410294	9598461	A	COV1	664	0.9918	0.009323	0.9739	1.01	-0.8809	0.3783
1	rs114072438	9610680	A	ADD	664	1.406	0.1786	0.9911	1.996	1.91	0.05618
1	rs114072438	9610680	A	COV1	664	0.9915	0.009319	0.9736	1.01	-0.9141	0.3607
1	rs4926472	9610776	T	ADD	657	0.8593	0.1267	0.6704	1.101	-1.197	0.2313
1	rs4926472	9610776	T	COV1	657	0.9896	0.009387	0.9715	1.008	-1.118	0.2636
1	rs28730668	9717064	A	ADD	664	1.134	0.1641	0.8221	1.564	0.7659	0.4437
1	rs28730668	9717064	A	COV1	664	0.9916	0.009298	0.9737	1.01	-0.9089	0.3634
1	rs115074130	9743997	A	ADD	664	2.298	0.5081	0.8487	6.22	1.637	0.1016
1	rs115074130	9743997	A	COV1	664	0.9921	0.009286	0.9742	1.01	-0.8528	0.3937
1	rs77609933	9744467	C	ADD	664	0.9553	0.4067	0.4305	2.12	-0.1124	0.9105
1	rs77609933	9744467	C	COV1	664	0.9918	0.009326	0.9738	1.01	-0.883	0.3772
1	rs7550295	9744635	T	ADD	664	0.9705	0.1411	0.736	1.28	-0.2121	0.832
1	rs7550295	9744635	T	COV1	664	0.9917	0.009291	0.9738	1.01	-0.8967	0.3699
1	rs147465977	9773393	G	ADD	664	1.079	0.4377	0.4577	2.545	0.1741	0.8618
1	rs147465977	9773393	G	COV1	664	0.9917	0.009291	0.9738	1.01	-0.8994	0.3684
1	rs138271667	9871188	A	ADD	664	1.062	0.4143	0.4715	2.392	0.1455	0.8843
1	rs138271667	9871188	A	COV1	664	0.9918	0.009299	0.9739	1.01	-0.8894	0.3738
1	rs12062756	9871254	A	ADD	664	1.015	0.2807	0.5854	1.759	0.05237	0.9582
1	rs12062756	9871254	A	COV1	664	0.9917	0.009303	0.9738	1.01	-0.8926	0.3721
1	rs61760196	10130517	C	ADD	664	1.011	0.1943	0.6911	1.48	0.05838	0.9534
1	rs61760196	10130517	C	COV1	664	0.9917	0.009298	0.9738	1.01	-0.8935	0.3716
1	rs17034499	10130715	A	ADD	664	0.9943	0.2501	0.6091	1.623	-0.02284	0.9818
1	rs17034499	10130715	A	COV1	664	0.9917	0.009292	0.9738	1.01	-0.8959	0.3703
1	rs6541085	10225651	A	ADD	664	0.7804	0.1363	0.5975	1.019	-1.819	0.06897
1	rs6541085	10225651	A	COV1	664	0.992	0.009319	0.974	1.01	-0.8619	0.3887
1	rs10492972	10293054	C	ADD	663	0.9979	0.1229	0.7844	1.27	-0.01671	0.9867
1	rs10492972	10293054	C	COV1	663	0.9912	0.00931	0.9732	1.009	-0.9526	0.3408
1	rs17401966	10325413	G	ADD	664	1.023	0.2989	0.5697	1.838	0.07726	0.9384
1	rs17401966	10325413	G	COV1	664	0.9917	0.009294	0.9738	1.01	-0.898	0.3692
1	rs2297881	10337509	G	ADD	664	1.042	0.2088	0.6919	1.569	0.1964	0.8443
1	rs2297881	10337509	G	COV1	664	0.9918	0.009295	0.9739	1.01	-0.89	0.3735
1	rs143669846	10374389	A	ADD	664	0.6019	0.4347	0.2568	1.411	-1.168	0.2429
1	rs143669846	10374389	A	COV1	664	0.9919	0.009292	0.974	1.01	-0.87	0.3843
1	rs61999305	10376568	T	ADD	664	0.9195	0.3466	0.4661	1.814	-0.242	0.8088
1	rs61999305	10376568	T	COV1	664	0.9916	0.009313	0.9736	1.01	-0.9106	0.3625
1	rs75956311	10461572	A	ADD	664	1.798	0.5115	0.6599	4.901	1.147	0.2513
1	rs75956311	10461572	A	COV1	664	0.9916	0.009301	0.9737	1.01	-0.9016	0.3673
1	rs35783598	10463076	A	ADD	664	1.97	0.3224	1.047	3.706	2.103	0.03548
1	rs35783598	10463076	A	COV1	664	0.9916	0.00933	0.9736	1.01	-0.9058	0.365
1	rs78046004	10463569	G	ADD	664	0.9873	0.2328	0.6256	1.558	-0.05504	0.9561
1	rs78046004	10463569	G	COV1	664	0.9917	0.009303	0.9738	1.01	-0.8925	0.3721
1	rs12741973	10578547	T	ADD	664	0.8619	0.1293	0.6689	1.111	-1.149	0.2505
1	rs12741973	10578547	T	COV1	664	0.9916	0.009312	0.9737	1.01	-0.9063	0.3648
1	rs145888212	10623085	A	ADD	664	0.7395	0.4453	0.309	1.77	-0.6776	0.498
1	rs145888212	10623085	A	COV1	664	0.9915	0.009302	0.9736	1.01	-0.9164	0.3595
1	rs74052157	10623109	A	ADD	664	0.9072	0.2497	0.556	1.48	-0.39	0.6965
1	rs74052157	10623109	A	COV1	664	0.9916	0.009299	0.9737	1.01	-0.9038	0.3661
1	rs142285791	10627288	G	ADD	664	0.846	0.4866	0.326	2.196	-0.3437	0.7311
1	rs142285791	10627288	G	COV1	664	0.9917	0.009292	0.9738	1.01	-0.8974	0.3695
1	rs12070353	10629812	A	ADD	664	0.7678	0.5242	0.2748	2.145	-0.504	0.6143
1	rs12070353	10629812	A	COV1	664	0.992	0.0093	0.974	1.01	-0.869	0.3849
1	rs138289719	10649396	C	ADD	660	0.8513	0.4867	0.3279	2.21	-0.3307	0.7409
1	rs138289719	10649396	C	COV1	660	0.9907	0.009327	0.9727	1.009	-1.003	0.3157
1	rs183516103	10665356	A	ADD	664	1.086	0.3481	0.5489	2.148	0.2366	0.813
1	rs183516103	10665356	A	COV1	664	0.9915	0.009322	0.9736	1.01	-0.9124	0.3615
1	rs880315	10736809	C	ADD	664	1.136	0.1929	0.7786	1.658	0.6623	0.5078
1	rs880315	10736809	C	COV1	664	0.992	0.009298	0.974	1.01	-0.8684	0.3852
1	rs12046278	10739520	C	ADD	663	0.969	0.1331	0.7464	1.258	-0.2369	0.8127
1	rs12046278	10739520	C	COV1	663	0.9919	0.009289	0.974	1.01	-0.881	0.3783
1	rs497483	10830714	A	ADD	664	0.9806	0.1267	0.765	1.257	-0.1545	0.8772
1	rs497483	10830714	A	COV1	664	0.9916	0.0093	0.9737	1.01	-0.9018	0.3671
1	rs72868124	10947667	T	ADD	657	1.453	0.1775	1.026	2.057	2.103	0.03549
1	rs72868124	10947667	T	COV1	657	0.9895	0.009355	0.9716	1.008	-1.124	0.2612
1	rs112668844	10947940	T	ADD	664	1.1	0.4678	0.4398	2.751	0.2038	0.8385
1	rs112668844	10947940	T	COV1	664	0.9916	0.009316	0.9736	1.01	-0.9101	0.3628
1	rs1281018	10948045	A	ADD	663	0.7741	0.1451	0.5825	1.029	-1.764	0.07769
1	rs1281018	10948045	A	COV1	663	0.9917	0.009321	0.9738	1.01	-0.8936	0.3716
1	rs75518308	10948628	C	ADD	663	0.901	0.1881	0.6232	1.303	-0.5545	0.5792
1	rs75518308	10948628	C	COV1	663	0.9918	0.009296	0.9739	1.01	-0.8806	0.3785
1	rs115282418	10948721	A	ADD	656	0.9185	0.1871	0.6366	1.325	-0.4544	0.6495
1	rs115282418	10948721	A	COV1	656	0.9914	0.009343	0.9734	1.01	-0.9273	0.3538
1	rs74772255	10948742	C	ADD	664	0.903	0.188	0.6246	1.305	-0.5426	0.5874
1	rs74772255	10948742	C	COV1	664	0.9917	0.009298	0.9738	1.01	-0.8966	0.3699
1	rs1281013	10949622	A	ADD	664	1.066	0.1367	0.8157	1.394	0.4694	0.6388
1	rs1281013	10949622	A	COV1	664	0.9915	0.009295	0.9736	1.01	-0.9134	0.361
1	rs1281012	10949646	T	ADD	664	1.066	0.1367	0.8157	1.394	0.4694	0.6388
1	rs1281012	10949646	T	COV1	664	0.9915	0.009295	0.9736	1.01	-0.9134	0.361
1	rs138476809	10949787	A	ADD	664	0.8515	0.3827	0.4022	1.803	-0.4202	0.6744
1	rs138476809	10949787	A	COV1	664	0.9915	0.009301	0.9736	1.01	-0.9172	0.359
1	rs112963261	10954034	G	ADD	664	0.6431	0.4105	0.2876	1.438	-1.076	0.2821
1	rs112963261	10954034	G	COV1	664	0.9921	0.009304	0.9742	1.01	-0.849	0.3959
1	rs45537241	10954061	T	ADD	664	0.8053	0.2435	0.4997	1.298	-0.889	0.374
1	rs45537241	10954061	T	COV1	664	0.9917	0.009315	0.9737	1.01	-0.8956	0.3705
1	rs75130475	10955108	G	ADD	664	0.8473	0.2048	0.5671	1.266	-0.8092	0.4184
1	rs75130475	10955108	G	COV1	664	0.9917	0.009305	0.9737	1.01	-0.9008	0.3677
1	rs12085319	10969421	G	ADD	664	0.415	0.7739	0.09106	1.892	-1.136	0.2558
1	rs12085319	10969421	G	COV1	664	0.9921	0.009296	0.9742	1.01	-0.8517	0.3944
1	rs12085877	11027630	T	ADD	664	0.7374	0.2372	0.4632	1.174	-1.284	0.199
1	rs12085877	11027630	T	COV1	664	0.9908	0.009335	0.9728	1.009	-0.9951	0.3197
1	rs61735593	11030230	T	ADD	664	1.146	0.2573	0.6919	1.897	0.5284	0.5972
1	rs61735593	11030230	T	COV1	664	0.9917	0.009298	0.9738	1.01	-0.9001	0.3681
1	rs2273346	11030840	G	ADD	664	1.097	0.1944	0.7492	1.605	0.4746	0.635
1	rs2273346	11030840	G	COV1	664	0.9916	0.009294	0.9737	1.01	-0.9099	0.3629
1	rs12711521	11030859	A	ADD	664	1.114	0.1638	0.8079	1.535	0.6576	0.5108
1	rs12711521	11030859	A	COV1	664	0.9917	0.00929	0.9738	1.01	-0.8926	0.3721
1	rs12142107	11037810	T	ADD	664	1.066	0.1382	0.8128	1.397	0.4598	0.6457
1	rs12142107	11037810	T	COV1	664	0.9914	0.009313	0.9735	1.01	-0.9245	0.3552
1	rs72550893	11047087	A	ADD	663	0.7144	0.3104	0.3888	1.313	-1.084	0.2785
1	rs72550893	11047087	A	COV1	663	0.991	0.009336	0.9731	1.009	-0.9637	0.3352
1	rs117771172	11073986	T	ADD	664	1.923	0.3337	0.9998	3.698	1.959	0.05007
1	rs117771172	11073986	T	COV1	664	0.9923	0.009316	0.9743	1.011	-0.8317	0.4056
1	rs62623443	11098048	T	ADD	664	1.604	0.3213	0.8544	3.011	1.47	0.1415
1	rs62623443	11098048	T	COV1	664	0.9922	0.009309	0.9743	1.011	-0.8368	0.4027
1	rs28990992	11189732	C	ADD	664	1.171	0.1684	0.8421	1.63	0.9394	0.3475
1	rs28990992	11189732	C	COV1	664	0.9921	0.009311	0.9742	1.01	-0.8491	0.3958
1	rs17036536	11212411	G	ADD	664	1.923	0.3337	0.9998	3.698	1.959	0.05007
1	rs17036536	11212411	G	COV1	664	0.9923	0.009316	0.9743	1.011	-0.8317	0.4056
1	rs2744835	11335359	G	ADD	664	1.039	0.1456	0.7814	1.383	0.2653	0.7908
1	rs2744835	11335359	G	COV1	664	0.9916	0.009299	0.9737	1.01	-0.9044	0.3658
1	rs3120819	11340352	A	ADD	664	1.013	0.1252	0.7923	1.294	0.1003	0.9201
1	rs3120819	11340352	A	COV1	664	0.9917	0.009299	0.9738	1.01	-0.9	0.3681
1	rs41274528	11501107	A	ADD	664	1.236	0.1208	0.975	1.566	1.751	0.07999
1	rs41274528	11501107	A	COV1	664	0.9913	0.009299	0.9734	1.01	-0.9387	0.3479
1	rs61744896	11501147	T	ADD	651	1.771	0.4299	0.7627	4.114	1.33	0.1836
1	rs61744896	11501147	T	COV1	651	0.9921	0.009398	0.974	1.011	-0.8391	0.4014
1	rs61736678	11501432	T	ADD	663	2.008	0.2892	1.139	3.539	2.41	0.01596
1	rs61736678	11501432	T	COV1	663	0.9913	0.009363	0.9733	1.01	-0.9346	0.35
1	rs2817580	11501536	A	ADD	662	0.8715	0.1511	0.6481	1.172	-0.9107	0.3625
1	rs2817580	11501536	A	COV1	662	0.991	0.009302	0.9731	1.009	-0.9674	0.3334
1	rs183856902	11501635	T	ADD	663	1.441	0.3541	0.7201	2.886	1.033	0.3018
1	rs183856902	11501635	T	COV1	663	0.9926	0.009317	0.9746	1.011	-0.7978	0.425
1	rs2072994	11519413	A	ADD	664	0.5055	0.4518	0.2085	1.225	-1.51	0.131
1	rs2072994	11519413	A	COV1	664	0.9916	0.009308	0.9737	1.01	-0.9046	0.3657
1	rs200940112	11529922	A	ADD	664	1.049	0.3082	0.5734	1.919	0.1553	0.8766
1	rs200940112	11529922	A	COV1	664	0.9917	0.009297	0.9738	1.01	-0.9009	0.3676
1	rs150758549	11661156	A	ADD	664	0.5718	0.433	0.2447	1.336	-1.291	0.1967
1	rs150758549	11661156	A	COV1	664	0.9916	0.009302	0.9737	1.01	-0.9103	0.3627
1	rs114311540	11671308	A	ADD	664	1.077	0.2938	0.6054	1.915	0.2515	0.8015
1	rs114311540	11671308	A	COV1	664	0.9917	0.009294	0.9738	1.01	-0.8936	0.3715
1	rs11121804	11706367	T	ADD	664	0.9288	0.2826	0.5338	1.616	-0.2612	0.7939
1	rs11121804	11706367	T	COV1	664	0.9917	0.009296	0.9738	1.01	-0.9016	0.3673
1	rs35500656	11709458	A	ADD	664	1.205	0.4004	0.5499	2.642	0.4662	0.6411
1	rs35500656	11709458	A	COV1	664	0.9917	0.009291	0.9738	1.01	-0.8961	0.3702
1	rs76964938	11712354	G	ADD	664	0.7023	0.4765	0.276	1.787	-0.7415	0.4584
1	rs76964938	11712354	G	COV1	664	0.9915	0.009308	0.9736	1.01	-0.9118	0.3619
1	rs4846033	11728507	A	ADD	664	1.084	0.1572	0.7968	1.476	0.515	0.6065
1	rs4846033	11728507	A	COV1	664	0.9915	0.009304	0.9736	1.01	-0.9189	0.3581
1	rs143389939	11746177	G	ADD	664	1.048	0.2635	0.6255	1.757	0.1794	0.8576
1	rs143389939	11746177	G	COV1	664	0.9917	0.00929	0.9738	1.01	-0.8961	0.3702
1	rs45496998	11792355	A	ADD	664	0.3039	0.542	0.1051	0.8793	-2.197	0.028
1	rs45496998	11792355	A	COV1	664	0.9905	0.009324	0.9726	1.009	-1.021	0.3074
1	rs1801133	11796321	A	ADD	664	0.651	0.2619	0.3897	1.088	-1.639	0.1012
1	rs1801133	11796321	A	COV1	664	0.9917	0.00929	0.9738	1.01	-0.8954	0.3706
1	rs17367504	11802721	G	ADD	664	1.276	0.1895	0.8804	1.85	1.288	0.1978
1	rs17367504	11802721	G	COV1	664	0.9914	0.00928	0.9736	1.01	-0.9272	0.3538
1	rs1023252	11838976	T	ADD	664	1.495	0.1739	1.063	2.103	2.313	0.0207
1	rs1023252	11838976	T	COV1	664	0.9913	0.009306	0.9734	1.01	-0.9405	0.347
1	rs5065	11846011	G	ADD	664	0.9605	0.1225	0.7555	1.221	-0.3288	0.7423
1	rs5065	11846011	G	COV1	664	0.9916	0.009298	0.9737	1.01	-0.9065	0.3646
1	rs5063	11847591	T	ADD	661	1.327	0.2567	0.8022	2.195	1.101	0.2707
1	rs5063	11847591	T	COV1	661	0.9922	0.009381	0.9741	1.011	-0.8363	0.403
1	rs5227	11858760	A	ADD	664	0.749	0.3946	0.3456	1.623	-0.7325	0.4639
1	rs5227	11858760	A	COV1	664	0.9918	0.009282	0.9739	1.01	-0.8865	0.3754
1	rs34878020	11949854	A	ADD	664	1.497	0.2758	0.8719	2.57	1.463	0.1435
1	rs34878020	11949854	A	COV1	664	0.9916	0.009302	0.9736	1.01	-0.9113	0.3621
1	rs7551175	11949899	G	ADD	664	0.9732	0.117	0.7737	1.224	-0.2324	0.8162
1	rs7551175	11949899	G	COV1	664	0.9919	0.009313	0.9739	1.01	-0.8784	0.3797
1	rs2273285	11950412	T	ADD	664	0.8255	0.1273	0.6433	1.059	-1.506	0.132
1	rs2273285	11950412	T	COV1	664	0.9905	0.00935	0.9725	1.009	-1.021	0.3072
1	rs2230896	11963575	A	ADD	664	1.102	0.3319	0.5752	2.112	0.2935	0.7692
1	rs2230896	11963575	A	COV1	664	0.9916	0.009294	0.9737	1.01	-0.9067	0.3646
1	rs11553925	12022277	T	ADD	664	1.091	0.1583	0.8	1.488	0.5497	0.5825
1	rs11553925	12022277	T	COV1	664	0.9916	0.009297	0.9737	1.01	-0.9048	0.3656
1	rs11588712	12022404	T	ADD	664	1.671	0.2799	0.9654	2.892	1.834	0.06662
1	rs11588712	12022404	T	COV1	664	0.9925	0.009335	0.9745	1.011	-0.8038	0.4215
1	rs2295283	12022869	A	ADD	664	1.142	0.1385	0.8706	1.498	0.9593	0.3374
1	rs2295283	12022869	A	COV1	664	0.9915	0.009297	0.9736	1.01	-0.9152	0.3601
1	rs144703995	12031731	G	ADD	663	1.241	0.5151	0.4521	3.405	0.4187	0.6754
1	rs144703995	12031731	G	COV1	663	0.9919	0.009287	0.974	1.01	-0.8787	0.3796
1	rs34874602	12031782	T	ADD	664	1.7	0.3793	0.8082	3.574	1.399	0.1619
1	rs34874602	12031782	T	COV1	664	0.9913	0.00928	0.9735	1.01	-0.9376	0.3485
1	rs150645291	12031794	T	ADD	664	1.738	0.3919	0.8063	3.747	1.411	0.1584
1	rs150645291	12031794	T	COV1	664	0.9919	0.009297	0.974	1.01	-0.8741	0.3821
1	rs72861979	12104394	G	ADD	664	0.76	0.5522	0.2575	2.243	-0.4969	0.6192
1	rs72861979	12104394	G	COV1	664	0.9915	0.0093	0.9736	1.01	-0.9175	0.3589
1	rs2230625	12126001	G	ADD	664	0.8825	0.1398	0.6709	1.161	-0.894	0.3713
1	rs2230625	12126001	G	COV1	664	0.9913	0.009296	0.9734	1.01	-0.9357	0.3494
1	rs535068	12129504	A	ADD	664	0.8084	0.1168	0.6429	1.016	-1.821	0.06858
1	rs535068	12129504	A	COV1	664	0.9907	0.009343	0.9728	1.009	-0.997	0.3188
1	rs35511003	12138290	G	ADD	664	1.288	0.4931	0.49	3.386	0.5134	0.6077
1	rs35511003	12138290	G	COV1	664	0.992	0.009311	0.9741	1.01	-0.8629	0.3882
1	rs149429293	12142498	C	ADD	664	0.5688	0.566	0.1876	1.725	-0.9967	0.3189
1	rs149429293	12142498	C	COV1	664	0.9921	0.009301	0.9742	1.01	-0.8539	0.3932
1	rs142297196	12191084	C	ADD	663	1.003	0.4339	0.4284	2.347	0.006281	0.995
1	rs142297196	12191084	C	COV1	663	0.9919	0.00929	0.974	1.01	-0.8805	0.3786
1	rs2228494	12192870	A	ADD	664	1.058	0.1803	0.7429	1.506	0.3117	0.7553
1	rs2228494	12192870	A	COV1	664	0.9919	0.009312	0.974	1.01	-0.8725	0.383
1	rs1061622	12192898	G	ADD	664	1.042	0.1284	0.81	1.34	0.3189	0.7498
1	rs1061622	12192898	G	COV1	664	0.9917	0.009293	0.9738	1.01	-0.8962	0.3701
1	rs5746026	12193005	A	ADD	664	1.25	0.5647	0.4132	3.78	0.3946	0.6931
1	rs5746026	12193005	A	COV1	664	0.9918	0.009298	0.9739	1.01	-0.8848	0.3763
1	rs2229700	12193958	C	ADD	664	0.4305	0.6393	0.123	1.507	-1.318	0.1874
1	rs2229700	12193958	C	COV1	664	0.9909	0.009309	0.9729	1.009	-0.9872	0.3235
1	rs374450	12245229	G	ADD	664	1.047	0.1638	0.7597	1.444	0.2824	0.7776
1	rs374450	12245229	G	COV1	664	0.9917	0.00929	0.9738	1.01	-0.8994	0.3684
1	rs72864967	12249306	C	ADD	664	1.034	0.5463	0.3546	3.017	0.06186	0.9507
1	rs72864967	12249306	C	COV1	664	0.9917	0.009292	0.9738	1.01	-0.8966	0.37
1	rs12057307	12256336	A	ADD	664	0.7442	0.231	0.4733	1.17	-1.279	0.2009
1	rs12057307	12256336	A	COV1	664	0.9916	0.009308	0.9737	1.01	-0.9056	0.3651
1	rs116668522	12256375	A	ADD	664	0.6602	0.5745	0.2141	2.036	-0.7226	0.4699
1	rs116668522	12256375	A	COV1	664	0.9921	0.009308	0.9742	1.01	-0.848	0.3964
1	rs7546794	12276090	C	ADD	664	1.104	0.2077	0.7345	1.658	0.4742	0.6354
1	rs7546794	12276090	C	COV1	664	0.9915	0.009301	0.9736	1.01	-0.9161	0.3596
1	rs4845898	12279562	T	ADD	664	0.7742	0.5847	0.2461	2.435	-0.4378	0.6615
1	rs4845898	12279562	T	COV1	664	0.992	0.009303	0.974	1.01	-0.8684	0.3852
1	rs112983641	12304609	T	ADD	664	1.27	0.3611	0.6257	2.577	0.6616	0.5083
1	rs112983641	12304609	T	COV1	664	0.9921	0.009307	0.9741	1.01	-0.8557	0.3922
1	rs201187597	12666424	A	ADD	664	0.526	0.6466	0.1481	1.868	-0.9936	0.3204
1	rs201187597	12666424	A	COV1	664	0.9921	0.009282	0.9742	1.01	-0.8584	0.3907
1	rs11121959	12693187	T	ADD	664	1.247	0.1202	0.9856	1.579	1.839	0.06585
1	rs11121959	12693187	T	COV1	664	0.9911	0.009317	0.9732	1.009	-0.9585	0.3378
1	rs3000859	12716341	T	ADD	664	1.015	0.1246	0.795	1.296	0.1187	0.9055
1	rs3000859	12716341	T	COV1	664	0.9916	0.009319	0.9737	1.01	-0.903	0.3666
1	rs3010877	12719616	T	ADD	659	1.183	0.2972	0.6605	2.117	0.5641	0.5727
1	rs3010877	12719616	T	COV1	659	0.9925	0.009377	0.9744	1.011	-0.8014	0.4229
1	rs146787572	12725413	A	ADD	664	0.9056	0.4907	0.3461	2.369	-0.202	0.8399
1	rs146787572	12725413	A	COV1	664	0.9917	0.009288	0.9738	1.01	-0.8964	0.37
1	rs140430572	12725484	G	ADD	664	0.9056	0.4907	0.3461	2.369	-0.202	0.8399
1	rs140430572	12725484	G	COV1	664	0.9917	0.009288	0.9738	1.01	-0.8964	0.37
1	rs7513079	12725527	T	ADD	664	0.9994	0.1196	0.7906	1.263	-0.004955	0.996
1	rs7513079	12725527	T	COV1	664	0.9917	0.009291	0.9738	1.01	-0.8964	0.37
1	rs150486300	12725641	A	ADD	664	0.6759	0.5168	0.2454	1.861	-0.7579	0.4485
1	rs150486300	12725641	A	COV1	664	0.9921	0.0093	0.9742	1.01	-0.8482	0.3963
1	rs11121969	12725782	T	ADD	664	1.131	0.1427	0.8552	1.496	0.864	0.3876
1	rs11121969	12725782	T	COV1	664	0.9918	0.009298	0.9739	1.01	-0.8879	0.3746
1	rs142642917	12755718	G	ADD	664	1.11	0.3102	0.6041	2.038	0.3354	0.7373
1	rs142642917	12755718	G	COV1	664	0.9917	0.009293	0.9738	1.01	-0.9014	0.3674
1	rs1132185	12760937	T	ADD	664	1.044	0.2813	0.6017	1.812	0.154	0.8776
1	rs1132185	12760937	T	COV1	664	0.9918	0.009298	0.9738	1.01	-0.8904	0.3732
1	rs150914377	12775097	A	ADD	664	1.026	0.2596	0.6168	1.707	0.09885	0.9213
1	rs150914377	12775097	A	COV1	664	0.9917	0.009295	0.9738	1.01	-0.8986	0.3689
1	rs1812242	12775725	T	ADD	655	0.9686	0.1178	0.7689	1.22	-0.2704	0.7869
1	rs1812242	12775725	T	COV1	655	0.9925	0.009299	0.9746	1.011	-0.8082	0.419
1	rs9308457	12806763	T	ADD	664	1.074	0.1145	0.8582	1.345	0.6253	0.5318
1	rs9308457	12806763	T	COV1	664	0.9917	0.009289	0.9738	1.01	-0.8953	0.3706
1	rs72472698	12860073	G	ADD	655	0.8985	0.1462	0.6747	1.196	-0.7326	0.4638
1	rs72472698	12860073	G	COV1	655	0.9938	0.009335	0.9757	1.012	-0.6704	0.5026
1	rs3013105	13475857	T	ADD	664	1.147	0.1196	0.9075	1.451	1.149	0.2507
1	rs3013105	13475857	T	COV1	664	0.9914	0.009315	0.9734	1.01	-0.9308	0.3519
1	rs2940315	13475905	A	ADD	664	1.09	0.1638	0.7909	1.503	0.5279	0.5976
1	rs2940315	13475905	A	COV1	664	0.9918	0.009295	0.9739	1.01	-0.8808	0.3784
1	rs2282189	13516091	A	ADD	664	1.142	0.1159	0.9099	1.433	1.145	0.2521
1	rs2282189	13516091	A	COV1	664	0.9917	0.009292	0.9738	1.01	-0.9019	0.3671
1	rs187344388	13583858	A	ADD	664	1.233	0.3338	0.6408	2.372	0.6269	0.5308
1	rs187344388	13583858	A	COV1	664	0.9916	0.009302	0.9737	1.01	-0.9077	0.364
1	rs78133275	13584026	T	ADD	664	0.3412	0.6011	0.105	1.108	-1.789	0.07364
1	rs78133275	13584026	T	COV1	664	0.9918	0.009324	0.9739	1.01	-0.88	0.3789
1	rs141726617	13607232	G	ADD	664	0.3775	0.4774	0.1481	0.9623	-2.04	0.04131
1	rs141726617	13607232	G	COV1	664	0.9912	0.009323	0.9733	1.01	-0.9453	0.3445
1	rs1210110	13770326	C	ADD	664	NA	NA	NA	NA	NA	NA
1	rs1210110	13770326	C	COV1	664	NA	NA	NA	NA	NA	NA
1	rs2076324	13778644	A	ADD	664	0.7803	0.133	0.6013	1.013	-1.866	0.06211
1	rs2076324	13778644	A	COV1	664	0.9913	0.009317	0.9734	1.01	-0.9379	0.3483
1	rs17350795	13779144	A	ADD	664	0.2972	0.7578	0.06729	1.312	-1.601	0.1093
1	rs17350795	13779144	A	COV1	664	0.9919	0.009309	0.9739	1.01	-0.8789	0.3794
1	rs112801771	13780617	T	ADD	664	1.081	0.2345	0.6825	1.712	0.3314	0.7403
1	rs112801771	13780617	T	COV1	664	0.9917	0.009288	0.9738	1.01	-0.8959	0.3703
1	rs1046331	13816508	A	ADD	664	0.7999	0.2493	0.4906	1.304	-0.8957	0.3704
1	rs1046331	13816508	A	COV1	664	0.9922	0.009293	0.9743	1.01	-0.8463	0.3974
1	rs77717345	13823173	G	ADD	664	0.4113	0.4408	0.1734	0.9759	-2.015	0.04386
1	rs77717345	13823173	G	COV1	664	0.9919	0.009375	0.9738	1.01	-0.8725	0.383
1	rs6678469	13954956	C	ADD	664	1.043	0.1171	0.8294	1.312	0.362	0.7174
1	rs6678469	13954956	C	COV1	664	0.9917	0.009288	0.9738	1.01	-0.8971	0.3697
1	rs7414562	14033285	A	ADD	664	1.22	0.2183	0.7955	1.872	0.9121	0.3617
1	rs7414562	14033285	A	COV1	664	0.9917	0.009291	0.9738	1.01	-0.9016	0.3672
1	rs6673156	14253238	A	ADD	664	0.7998	0.2968	0.4471	1.431	-0.7527	0.4516
1	rs6673156	14253238	A	COV1	664	0.9915	0.009303	0.9736	1.01	-0.9146	0.3604
1	rs7555566	14478378	G	ADD	664	1.336	0.155	0.9862	1.81	1.87	0.06146
1	rs7555566	14478378	G	COV1	664	0.9916	0.009322	0.9736	1.01	-0.9086	0.3636
1	rs12068752	14959600	A	ADD	664	0.9277	0.1323	0.7158	1.202	-0.5674	0.5704
1	rs12068752	14959600	A	COV1	664	0.9917	0.009293	0.9738	1.01	-0.8942	0.3712
1	rs10803354	15112494	A	ADD	664	0.8694	0.1464	0.6526	1.158	-0.9558	0.3392
1	rs10803354	15112494	A	COV1	664	0.9916	0.009295	0.9737	1.01	-0.9077	0.364
1	rs7681	15220265	G	ADD	663	0.8688	0.1183	0.689	1.096	-1.189	0.2346
1	rs7681	15220265	G	COV1	663	0.9913	0.009302	0.9734	1.01	-0.9433	0.3455
1	rs486557	15289643	A	ADD	664	1.243	0.133	0.958	1.614	1.638	0.1015
1	rs486557	15289643	A	COV1	664	0.9916	0.009299	0.9737	1.01	-0.9044	0.3658
1	rs199916877	15296728	T	ADD	664	2.061	0.5253	0.7361	5.771	1.377	0.1686
1	rs199916877	15296728	T	COV1	664	0.9912	0.009315	0.9733	1.01	-0.944	0.3452
1	rs12039283	15301280	A	ADD	664	1.291	0.179	0.9088	1.833	1.426	0.1539
1	rs12039283	15301280	A	COV1	664	0.9922	0.00931	0.9742	1.01	-0.8464	0.3974
1	rs201389821	15308640	C	ADD	664	2.388	0.4802	0.9318	6.121	1.813	0.06987
1	rs201389821	15308640	C	COV1	664	0.9909	0.009336	0.9729	1.009	-0.9824	0.3259
1	rs10489962	15313085	G	ADD	664	0.8312	0.1932	0.5691	1.214	-0.9569	0.3386
1	rs10489962	15313085	G	COV1	664	0.9919	0.009305	0.974	1.01	-0.8719	0.3833
1	rs142719774	15327059	G	ADD	664	1.527	0.5341	0.5362	4.351	0.7931	0.4277
1	rs142719774	15327059	G	COV1	664	0.9917	0.009304	0.9738	1.01	-0.894	0.3713
1	rs763821	15341780	G	ADD	664	0.9459	0.1154	0.7544	1.186	-0.4824	0.6295
1	rs763821	15341780	G	COV1	664	0.9915	0.00929	0.9736	1.01	-0.9147	0.3603
1	rs12126178	15341823	A	ADD	664	0.9874	0.2119	0.6517	1.496	-0.06	0.9522
1	rs12126178	15341823	A	COV1	664	0.9917	0.009292	0.9738	1.01	-0.8973	0.3696
1	rs144834032	15352907	T	ADD	664	1.049	0.5468	0.3593	3.064	0.08769	0.9301
1	rs144834032	15352907	T	COV1	664	0.9917	0.009294	0.9738	1.01	-0.8987	0.3688
1	rs4661330	15360563	G	ADD	664	0.9765	0.1396	0.7428	1.284	-0.1704	0.8647
1	rs4661330	15360563	G	COV1	664	0.9917	0.009291	0.9738	1.01	-0.8952	0.3707
1	rs115940981	15367576	A	ADD	664	0.9274	0.194	0.6341	1.356	-0.3883	0.6978
1	rs115940981	15367576	A	COV1	664	0.9919	0.009314	0.974	1.01	-0.8698	0.3844
1	rs10927776	15374620	T	ADD	664	1.171	0.1868	0.8122	1.689	0.8468	0.3971
1	rs10927776	15374620	T	COV1	664	0.9916	0.009287	0.9737	1.01	-0.9113	0.3621
1	rs116545211	15381357	A	ADD	664	1.226	0.301	0.6795	2.211	0.676	0.499
1	rs116545211	15381357	A	COV1	664	0.992	0.009309	0.9741	1.01	-0.8607	0.3894
1	rs1010294	15382044	A	ADD	664	1.242	0.1518	0.9226	1.673	1.429	0.153
1	rs1010294	15382044	A	COV1	664	0.991	0.009326	0.973	1.009	-0.9703	0.3319
1	rs34949635	15444626	G	ADD	656	1.13	0.1743	0.8033	1.591	0.7035	0.4818
1	rs34949635	15444626	G	COV1	656	0.9903	0.009322	0.9724	1.009	-1.047	0.2952
1	rs2901964	15465931	C	ADD	664	0.9144	0.1366	0.6996	1.195	-0.6546	0.5127
1	rs2901964	15465931	C	COV1	664	0.9916	0.009298	0.9737	1.01	-0.9026	0.3667
1	rs3820071	15482272	A	ADD	664	1.017	0.1553	0.7505	1.379	0.1116	0.9112
1	rs3820071	15482272	A	COV1	664	0.9917	0.009295	0.9738	1.01	-0.8923	0.3722
1	rs3766160	15482377	A	ADD	664	1.017	0.1553	0.7505	1.379	0.1116	0.9112
1	rs3766160	15482377	A	COV1	664	0.9917	0.009295	0.9738	1.01	-0.8923	0.3722
1	rs6429745	15485937	A	ADD	663	1.303	0.3259	0.6879	2.468	0.8121	0.4167
1	rs6429745	15485937	A	COV1	663	0.9924	0.009318	0.9745	1.011	-0.8172	0.4138
1	rs61738967	15493953	T	ADD	663	0.6079	0.6572	0.1677	2.204	-0.7573	0.4489
1	rs61738967	15493953	T	COV1	663	0.9912	0.009303	0.9733	1.009	-0.9451	0.3446
1	rs1052576	15506048	T	ADD	664	0.9836	0.1366	0.7525	1.286	-0.1214	0.9034
1	rs1052576	15506048	T	COV1	664	0.9916	0.009307	0.9737	1.01	-0.9023	0.3669
1	rs1052571	15524118	G	ADD	664	0.9836	0.1366	0.7525	1.286	-0.1214	0.9034
1	rs1052571	15524118	G	COV1	664	0.9916	0.009307	0.9737	1.01	-0.9023	0.3669
1	rs78309148	15544528	A	ADD	664	1.406	0.5244	0.503	3.93	0.6496	0.5159
1	rs78309148	15544528	A	COV1	664	0.9914	0.009305	0.9735	1.01	-0.9247	0.3551
1	rs11544523	15577823	C	ADD	664	0.9984	0.1233	0.7841	1.271	-0.01269	0.9899
1	rs11544523	15577823	C	COV1	664	0.9917	0.009315	0.9738	1.01	-0.895	0.3708
1	rs11580170	15583249	C	ADD	664	0.9661	0.121	0.7622	1.225	-0.2848	0.7758
1	rs11580170	15583249	C	COV1	664	0.9916	0.009299	0.9737	1.01	-0.905	0.3655
1	rs6429757	15583355	C	ADD	664	1.021	0.1846	0.7111	1.466	0.1125	0.9105
1	rs6429757	15583355	C	COV1	664	0.9917	0.009292	0.9738	1.01	-0.8949	0.3708
1	rs35040685	15659870	C	ADD	663	1.29	0.3241	0.6836	2.436	0.7865	0.4316
1	rs35040685	15659870	C	COV1	663	0.9915	0.009303	0.9736	1.01	-0.9139	0.3608
1	rs144378011	15661157	G	ADD	664	1.406	0.5244	0.503	3.93	0.6496	0.5159
1	rs144378011	15661157	G	COV1	664	0.9914	0.009305	0.9735	1.01	-0.9247	0.3551
1	rs12091750	15716271	T	ADD	664	0.9892	0.1417	0.7493	1.306	-0.07628	0.9392
1	rs12091750	15716271	T	COV1	664	0.9917	0.009296	0.9738	1.01	-0.8935	0.3716
1	rs200715563	15727421	T	ADD	664	2.032	0.5642	0.6724	6.139	1.257	0.2089
1	rs200715563	15727421	T	COV1	664	0.9911	0.009316	0.9732	1.009	-0.9554	0.3394
1	rs116717339	15738175	A	ADD	658	1.072	0.3941	0.4951	2.321	0.1761	0.8602
1	rs116717339	15738175	A	COV1	658	0.9917	0.009307	0.9737	1.01	-0.8981	0.3691
1	rs62621224	15738641	G	ADD	664	1.035	0.2148	0.6791	1.576	0.1588	0.8739
1	rs62621224	15738641	G	COV1	664	0.9917	0.009294	0.9738	1.01	-0.8986	0.3689
1	rs61740067	15743169	C	ADD	662	0.8921	0.2678	0.5278	1.508	-0.4262	0.67
1	rs61740067	15743169	C	COV1	662	0.9923	0.009313	0.9743	1.011	-0.8343	0.4041
1	rs55947911	15747029	A	ADD	664	0.7979	0.2057	0.5331	1.194	-1.097	0.2726
1	rs55947911	15747029	A	COV1	664	0.9916	0.009288	0.9737	1.01	-0.9087	0.3635
1	rs34375304	15765098	T	ADD	659	1.627	0.2982	0.9067	2.919	1.632	0.1027
1	rs34375304	15765098	T	COV1	659	0.9927	0.009324	0.9748	1.011	-0.7811	0.4347
1	rs75390903	15768609	A	ADD	664	1.175	0.322	0.6251	2.208	0.5006	0.6166
1	rs75390903	15768609	A	COV1	664	0.9918	0.009297	0.9738	1.01	-0.8905	0.3732
1	rs61744357	15807577	T	ADD	664	0.8504	0.1191	0.6733	1.074	-1.361	0.1736
1	rs61744357	15807577	T	COV1	664	0.9925	0.009321	0.9746	1.011	-0.8048	0.4209
1	rs115323964	15928710	T	ADD	664	0.8868	0.2852	0.5071	1.551	-0.4213	0.6736
1	rs115323964	15928710	T	COV1	664	0.9919	0.009298	0.974	1.01	-0.8787	0.3796
1	rs848208	15929149	T	ADD	664	0.9826	0.3729	0.4731	2.04	-0.04721	0.9623
1	rs848208	15929149	T	COV1	664	0.9917	0.009304	0.9738	1.01	-0.8976	0.3694
1	rs138674827	15929805	C	ADD	664	1.813	0.5117	0.6652	4.943	1.163	0.2448
1	rs138674827	15929805	C	COV1	664	0.9915	0.009305	0.9736	1.01	-0.9206	0.3573
1	rs12095818	15930329	G	ADD	664	0.802	0.2426	0.4985	1.29	-0.9096	0.363
1	rs12095818	15930329	G	COV1	664	0.992	0.009292	0.9741	1.01	-0.8667	0.3861
1	rs116547444	15931150	C	ADD	664	0.7968	0.3136	0.431	1.473	-0.7243	0.4689
1	rs116547444	15931150	C	COV1	664	0.9917	0.009305	0.9738	1.01	-0.8931	0.3718
1	rs115746085	15933897	G	ADD	664	0.9872	0.3435	0.5035	1.935	-0.03758	0.97
1	rs115746085	15933897	G	COV1	664	0.9917	0.009291	0.9738	1.01	-0.8958	0.3703
1	rs77870948	15934018	G	ADD	664	1.244	0.1865	0.8635	1.793	1.173	0.241
1	rs77870948	15934018	G	COV1	664	0.992	0.009306	0.9741	1.01	-0.8587	0.3905
1	rs114643617	15947064	T	ADD	664	2.12	0.4679	0.8472	5.303	1.606	0.1083
1	rs114643617	15947064	T	COV1	664	0.9913	0.009326	0.9733	1.01	-0.9394	0.3475
1	rs10927875	15972817	T	ADD	664	0.967	0.158	0.7095	1.318	-0.2126	0.8317
1	rs10927875	15972817	T	COV1	664	0.9917	0.009291	0.9738	1.01	-0.8923	0.3722
1	rs142826385	16015608	G	ADD	664	0.9313	0.3866	0.4365	1.987	-0.1841	0.854
1	rs142826385	16015608	G	COV1	664	0.9916	0.009297	0.9737	1.01	-0.9027	0.3667
1	rs872222	16018169	A	ADD	664	0.9877	0.1347	0.7585	1.286	-0.09214	0.9266
1	rs872222	16018169	A	COV1	664	0.9917	0.009297	0.9738	1.01	-0.8926	0.3721
1	rs138578392	16027431	A	ADD	664	1.058	0.3599	0.5224	2.141	0.1557	0.8762
1	rs138578392	16027431	A	COV1	664	0.9917	0.009293	0.9738	1.01	-0.8992	0.3686
1	rs1805152	16030006	G	ADD	664	0.7744	0.1449	0.5829	1.029	-1.764	0.07769
1	rs1805152	16030006	G	COV1	664	0.992	0.009309	0.9741	1.01	-0.863	0.3881
1	rs34471231	16030027	G	ADD	664	0.8816	0.2279	0.564	1.378	-0.5531	0.5802
1	rs34471231	16030027	G	COV1	664	0.9917	0.009286	0.9738	1.01	-0.8959	0.3703
1	rs11588392	16049015	A	ADD	652	0.928	0.1404	0.7047	1.222	-0.5324	0.5945
1	rs11588392	16049015	A	COV1	652	0.9922	0.009348	0.9742	1.011	-0.8414	0.4001
1	rs5255	16056471	T	ADD	664	1.345	0.2369	0.8457	2.14	1.253	0.2104
1	rs5255	16056471	T	COV1	664	0.9912	0.009301	0.9733	1.009	-0.9529	0.3407
1	rs200562695	16059896	T	ADD	663	1.186	0.2839	0.68	2.07	0.6018	0.5473
1	rs200562695	16059896	T	COV1	663	0.9916	0.009305	0.9737	1.01	-0.9033	0.3664
1	rs9442235	16066862	T	ADD	663	0.8788	0.1216	0.6924	1.115	-1.063	0.288
1	rs9442235	16066862	T	COV1	663	0.991	0.009315	0.9731	1.009	-0.9729	0.3306
1	rs3754334	16125272	A	ADD	664	1.069	0.1726	0.7624	1.5	0.3885	0.6977
1	rs3754334	16125272	A	COV1	664	0.992	0.00932	0.974	1.01	-0.8629	0.3882
1	rs55869078	16131822	T	ADD	663	0.7569	0.5839	0.241	2.377	-0.4771	0.6333
1	rs55869078	16131822	T	COV1	663	0.9921	0.009301	0.9742	1.01	-0.8476	0.3966
1	rs6603855	16134046	T	ADD	662	0.9073	0.1499	0.6763	1.217	-0.6487	0.5165
1	rs6603855	16134046	T	COV1	662	0.9925	0.009317	0.9745	1.011	-0.8085	0.4188
1	rs115171763	16135132	T	ADD	664	1.599	0.4496	0.6624	3.86	1.044	0.2966
1	rs115171763	16135132	T	COV1	664	0.9916	0.009293	0.9737	1.01	-0.9034	0.3663
1	rs147894053	16207552	T	ADD	664	0.8883	0.3311	0.4642	1.7	-0.3577	0.7206
1	rs147894053	16207552	T	COV1	664	0.9917	0.009293	0.9738	1.01	-0.9016	0.3673
1	rs143178874	16207579	T	ADD	664	0.9928	0.3724	0.4785	2.06	-0.01938	0.9845
1	rs143178874	16207579	T	COV1	664	0.9917	0.009293	0.9738	1.01	-0.8966	0.3699
1	rs221057	16207760	G	ADD	660	1.038	0.1622	0.7553	1.426	0.2291	0.8188
1	rs221057	16207760	G	COV1	660	0.9913	0.009316	0.9733	1.01	-0.9405	0.3469
1	rs221058	16208151	G	ADD	663	1.062	0.209	0.7051	1.6	0.2887	0.7728
1	rs221058	16208151	G	COV1	663	0.9917	0.009303	0.9738	1.01	-0.8929	0.3719
1	rs12069239	16251413	G	ADD	664	1.025	0.1167	0.8152	1.288	0.2084	0.8349
1	rs12069239	16251413	G	COV1	664	0.9917	0.009291	0.9738	1.01	-0.8992	0.3686
1	rs74992327	16398775	T	ADD	664	1.654	0.2506	1.012	2.704	2.008	0.04459
1	rs74992327	16398775	T	COV1	664	0.9923	0.009334	0.9743	1.011	-0.8287	0.4073
1	rs525409	16405015	G	ADD	664	1.096	0.1678	0.7888	1.523	0.5462	0.5849
1	rs525409	16405015	G	COV1	664	0.9914	0.009312	0.9735	1.01	-0.9245	0.3552
1	rs12087671	16410031	G	ADD	664	0.7332	0.4799	0.2863	1.878	-0.6466	0.5179
1	rs12087671	16410031	G	COV1	664	0.9914	0.0093	0.9735	1.01	-0.9291	0.3529
1	rs373898350	16563975	A	ADD	663	1.126	0.2718	0.6609	1.918	0.4361	0.6628
1	rs373898350	16563975	A	COV1	663	0.9919	0.009327	0.974	1.01	-0.8697	0.3845
1	rs79076842	16939969	C	ADD	662	0.991	0.3324	0.5166	1.901	-0.02714	0.9783
1	rs79076842	16939969	C	COV1	662	0.9924	0.009306	0.9745	1.011	-0.8172	0.4138
1	rs41272737	16954740	A	ADD	663	1.082	0.1766	0.7651	1.529	0.444	0.6571
1	rs41272737	16954740	A	COV1	663	0.9922	0.009314	0.9742	1.01	-0.8456	0.3978
1	rs78888579	16965728	A	ADD	664	0.976	0.1957	0.6651	1.432	-0.1243	0.9011
1	rs78888579	16965728	A	COV1	664	0.9917	0.009293	0.9738	1.01	-0.8941	0.3713
1	rs78674327	16969911	A	ADD	664	1.202	0.4531	0.4946	2.922	0.4061	0.6847
1	rs78674327	16969911	A	COV1	664	0.9917	0.009296	0.9738	1.01	-0.8926	0.3721
1	rs372884123	16970323	A	ADD	663	1.138	0.4417	0.4786	2.703	0.2917	0.7705
1	rs372884123	16970323	A	COV1	663	0.9919	0.009291	0.974	1.01	-0.88	0.3789
1	rs2284746	16980180	G	ADD	664	1.05	0.3169	0.5643	1.955	0.1547	0.877
1	rs2284746	16980180	G	COV1	664	0.9918	0.009321	0.9739	1.01	-0.8808	0.3784
1	rs151181674	16986334	T	ADD	664	0.9475	0.2828	0.5443	1.649	-0.1905	0.8489
1	rs151181674	16986334	T	COV1	664	0.9916	0.009299	0.9737	1.01	-0.9025	0.3668
1	rs61734958	16992042	G	ADD	657	0.8008	0.4223	0.35	1.832	-0.5261	0.5988
1	rs61734958	16992042	G	COV1	657	0.9906	0.0094	0.9725	1.009	-1.004	0.3156
1	rs113643181	17004697	T	ADD	664	1.027	0.4109	0.4589	2.297	0.06411	0.9489
1	rs113643181	17004697	T	COV1	664	0.9917	0.009291	0.9738	1.01	-0.897	0.3697
1	rs3738814	17005181	A	ADD	664	1.173	0.1268	0.9153	1.504	1.262	0.2071
1	rs3738814	17005181	A	COV1	664	0.9923	0.00931	0.9743	1.011	-0.8334	0.4046
1	rs56379718	17005517	T	ADD	664	0.7975	0.3356	0.4131	1.54	-0.6743	0.5001
1	rs56379718	17005517	T	COV1	664	0.9914	0.009297	0.9735	1.01	-0.9243	0.3553
1	rs111430410	17053988	T	ADD	664	0.5884	0.4243	0.2562	1.352	-1.25	0.2114
1	rs111430410	17053988	T	COV1	664	0.9916	0.00931	0.9737	1.01	-0.9062	0.3648
1	rs2076599	17068985	A	ADD	664	0.7923	0.1362	0.6067	1.035	-1.71	0.08731
1	rs2076599	17068985	A	COV1	664	0.9916	0.009283	0.9738	1.01	-0.9055	0.3652
1	rs142496244	17205255	C	ADD	664	0.7192	0.3255	0.38	1.361	-1.012	0.3113
1	rs142496244	17205255	C	COV1	664	0.9922	0.009302	0.9743	1.01	-0.8415	0.4
1	rs11203335	17222397	A	ADD	664	1.392	0.291	0.787	2.462	1.137	0.2557
1	rs11203335	17222397	A	COV1	664	0.9919	0.009293	0.974	1.01	-0.8793	0.3792
1	rs138279447	17222403	T	ADD	664	0.2958	0.7577	0.06701	1.306	-1.607	0.1079
1	rs138279447	17222403	T	COV1	664	0.9917	0.00928	0.9738	1.01	-0.8956	0.3704
1	rs142964003	17224394	A	ADD	664	0.8199	0.3867	0.3843	1.75	-0.5135	0.6076
1	rs142964003	17224394	A	COV1	664	0.9917	0.009299	0.9738	1.01	-0.8947	0.3709
1	rs3750300	17259639	G	ADD	664	1.006	0.1815	0.7051	1.436	0.03425	0.9727
1	rs3750300	17259639	G	COV1	664	0.9917	0.009291	0.9738	1.01	-0.8966	0.3699
1	rs115356766	17259664	A	ADD	661	0.9159	0.2421	0.5698	1.472	-0.3629	0.7167
1	rs115356766	17259664	A	COV1	661	0.9914	0.009345	0.9734	1.01	-0.9264	0.3543
1	rs111914086	17259684	T	ADD	664	0.6679	0.4273	0.2891	1.543	-0.9444	0.345
1	rs111914086	17259684	T	COV1	664	0.9917	0.009316	0.9738	1.01	-0.8897	0.3736
1	rs2272629	17266821	A	ADD	664	1.132	0.4417	0.4764	2.692	0.2815	0.7783
1	rs2272629	17266821	A	COV1	664	0.9918	0.009295	0.9738	1.01	-0.891	0.3729
1	rs139876092	17267938	T	ADD	664	1.076	0.4662	0.4314	2.683	0.1567	0.8755
1	rs139876092	17267938	T	COV1	664	0.9917	0.009296	0.9738	1.01	-0.9008	0.3677
1	rs114505088	17270314	G	ADD	664	1.018	0.2294	0.6494	1.596	0.07825	0.9376
1	rs114505088	17270314	G	COV1	664	0.9917	0.009293	0.9738	1.01	-0.8945	0.3711
1	rs140482516	17280704	T	ADD	664	1.078	0.4141	0.4786	2.426	0.1803	0.8569
1	rs140482516	17280704	T	COV1	664	0.9917	0.009288	0.9738	1.01	-0.8956	0.3704
1	rs34097903	17280779	A	ADD	664	0.7237	0.5522	0.2452	2.136	-0.5856	0.5581
1	rs34097903	17280779	A	COV1	664	0.9918	0.009294	0.9739	1.01	-0.8864	0.3754
1	rs35381732	17308245	A	ADD	664	0.9623	0.2899	0.5452	1.699	-0.1325	0.8946
1	rs35381732	17308245	A	COV1	664	0.9918	0.009306	0.9739	1.01	-0.8868	0.3752
1	rs11203366	17331039	A	ADD	663	1.021	0.1235	0.8014	1.3	0.1669	0.8674
1	rs11203366	17331039	A	COV1	663	0.9918	0.009313	0.9739	1.01	-0.8846	0.3764
1	rs57969340	17331097	C	ADD	664	0.9994	0.4339	0.427	2.339	-0.001272	0.999
1	rs57969340	17331097	C	COV1	664	0.9917	0.009293	0.9738	1.01	-0.8962	0.3701
1	rs11203367	17331121	C	ADD	664	1.047	0.1236	0.8217	1.334	0.3706	0.7109
1	rs11203367	17331121	C	COV1	664	0.9915	0.009317	0.9735	1.01	-0.9214	0.3568
1	rs874881	17334004	C	ADD	664	1.048	0.1237	0.8228	1.336	0.3828	0.7019
1	rs874881	17334004	C	COV1	664	0.9915	0.009315	0.9735	1.01	-0.9204	0.3574
1	rs11588132	17338120	C	ADD	664	0.7666	0.3294	0.402	1.462	-0.8069	0.4197
1	rs11588132	17338120	C	COV1	664	0.9909	0.009353	0.9729	1.009	-0.9761	0.329
1	rs111275753	17338127	T	ADD	664	0.9999	0.291	0.5653	1.769	-0.0002392	0.9998
1	rs111275753	17338127	T	COV1	664	0.9917	0.009291	0.9738	1.01	-0.8964	0.3701
1	rs1748020	17342114	T	ADD	664	0.9467	0.2369	0.595	1.506	-0.2314	0.817
1	rs1748020	17342114	T	COV1	664	0.9919	0.009315	0.9739	1.01	-0.8771	0.3804
1	rs113714693	17342345	C	ADD	664	0.8885	0.3422	0.4543	1.738	-0.3455	0.7297
1	rs113714693	17342345	C	COV1	664	0.9914	0.009343	0.9734	1.01	-0.9269	0.354
1	rs2240335	17348042	A	ADD	663	0.9378	0.1242	0.7352	1.196	-0.5167	0.6054
1	rs2240335	17348042	A	COV1	663	0.9916	0.009305	0.9737	1.01	-0.9045	0.3657
1	rs74834315	17388476	A	ADD	664	0.8922	0.1917	0.6128	1.299	-0.5953	0.5516
1	rs74834315	17388476	A	COV1	664	0.9912	0.009341	0.9732	1.009	-0.9502	0.342
1	rs112098336	17394046	T	ADD	664	1.11	0.443	0.466	2.645	0.2361	0.8133
1	rs112098336	17394046	T	COV1	664	0.9919	0.00931	0.9739	1.01	-0.8779	0.38
1	rs12073549	17394049	T	ADD	664	0.8569	0.2266	0.5496	1.336	-0.6817	0.4954
1	rs12073549	17394049	T	COV1	664	0.9915	0.009301	0.9736	1.01	-0.9214	0.3569
1	rs2477149	17395617	T	ADD	664	1.04	0.5464	0.3563	3.033	0.07101	0.9434
1	rs2477149	17395617	T	COV1	664	0.9917	0.009292	0.9738	1.01	-0.8972	0.3696
1	rs7538876	17395867	A	ADD	664	0.8692	0.1319	0.6712	1.126	-1.063	0.2879
1	rs7538876	17395867	A	COV1	664	0.9918	0.00929	0.9739	1.01	-0.889	0.374
1	rs201058463	17401315	C	ADD	664	1.362	0.5238	0.488	3.803	0.5901	0.5551
1	rs201058463	17401315	C	COV1	664	0.9918	0.009295	0.9739	1.01	-0.886	0.3756
1	rs11583480	17401342	T	ADD	664	2.031	0.4035	0.9211	4.479	1.756	0.07903
1	rs11583480	17401342	T	COV1	664	0.9912	0.009311	0.9733	1.009	-0.9467	0.3438
1	rs114123617	17602164	A	ADD	664	0.9203	0.1835	0.6424	1.319	-0.4526	0.6509
1	rs114123617	17602164	A	COV1	664	0.9917	0.00929	0.9738	1.01	-0.9018	0.3672
1	rs2270976	17697195	A	ADD	664	1.055	0.1268	0.8225	1.352	0.4191	0.6751
1	rs2270976	17697195	A	COV1	664	0.992	0.00932	0.974	1.01	-0.8621	0.3886
1	rs4920625	17717448	C	ADD	662	0.8129	0.1393	0.6186	1.068	-1.487	0.1369
1	rs4920625	17717448	C	COV1	662	0.9913	0.009332	0.9733	1.01	-0.9397	0.3473
1	rs1847235	17797462	G	ADD	664	1.157	0.1266	0.9024	1.482	1.149	0.2505
1	rs1847235	17797462	G	COV1	664	0.9917	0.009298	0.9738	1.01	-0.8987	0.3688
1	rs694214	17823015	T	ADD	664	1.008	0.1897	0.6948	1.461	0.04035	0.9678
1	rs694214	17823015	T	COV1	664	0.9917	0.009293	0.9738	1.01	-0.8971	0.3697
1	rs563835	17874824	T	ADD	664	1.172	0.1193	0.9274	1.48	1.328	0.1841
1	rs563835	17874824	T	COV1	664	0.9921	0.009315	0.9742	1.01	-0.8505	0.3951
1	rs16861326	17967993	A	ADD	664	0.7892	0.1904	0.5434	1.146	-1.243	0.2137
1	rs16861326	17967993	A	COV1	664	0.9919	0.009306	0.974	1.01	-0.8732	0.3826
1	rs4920310	18237395	G	ADD	662	1.053	0.1766	0.7451	1.489	0.2933	0.7693
1	rs4920310	18237395	G	COV1	662	0.9913	0.009306	0.9734	1.01	-0.9403	0.347
1	rs12076815	18376834	T	ADD	664	0.8002	0.2109	0.5292	1.21	-1.057	0.2907
1	rs12076815	18376834	T	COV1	664	0.9919	0.0093	0.974	1.01	-0.877	0.3805
1	rs3007729	18468761	C	ADD	664	1.031	0.1218	0.8122	1.309	0.2521	0.801
1	rs3007729	18468761	C	COV1	664	0.9916	0.009297	0.9737	1.01	-0.9074	0.3642
1	rs7512414	18481042	T	ADD	664	1.255	0.2013	0.8459	1.862	1.128	0.2592
1	rs7512414	18481042	T	COV1	664	0.9917	0.009301	0.9738	1.01	-0.8929	0.3719
1	rs72944731	18481357	T	ADD	664	0.6131	0.3413	0.3141	1.197	-1.433	0.1517
1	rs72944731	18481357	T	COV1	664	0.9921	0.009306	0.9742	1.01	-0.8477	0.3966
1	rs2992754	18481444	A	ADD	663	1.165	0.162	0.8477	1.6	0.9405	0.347
1	rs2992754	18481444	A	COV1	663	0.9911	0.009303	0.9731	1.009	-0.9662	0.334
1	rs11261022	18481459	A	ADD	664	1.018	0.125	0.7967	1.3	0.141	0.8879
1	rs11261022	18481459	A	COV1	664	0.9917	0.009293	0.9738	1.01	-0.8949	0.3708
1	rs7515150	18481562	C	ADD	664	1.255	0.2013	0.8459	1.862	1.128	0.2592
1	rs7515150	18481562	C	COV1	664	0.9917	0.009301	0.9738	1.01	-0.8929	0.3719
1	rs78352167	18481660	T	ADD	664	1.508	0.3435	0.7691	2.957	1.196	0.2318
1	rs78352167	18481660	T	COV1	664	0.992	0.009293	0.9741	1.01	-0.8661	0.3864
1	rs115859684	18481735	T	ADD	664	1.36	0.4081	0.6112	3.027	0.7536	0.4511
1	rs115859684	18481735	T	COV1	664	0.9916	0.00929	0.9737	1.01	-0.9057	0.3651
1	rs2992753	18481798	C	ADD	664	0.8163	0.1376	0.6233	1.069	-1.476	0.1401
1	rs2992753	18481798	C	COV1	664	0.9912	0.009311	0.9733	1.009	-0.9491	0.3426
1	rs2992752	18482032	A	ADD	664	0.8163	0.1376	0.6233	1.069	-1.476	0.1401
1	rs2992752	18482032	A	COV1	664	0.9912	0.009311	0.9733	1.009	-0.9491	0.3426
1	rs77562571	18482339	A	ADD	664	0.8388	0.323	0.4454	1.58	-0.5444	0.5862
1	rs77562571	18482339	A	COV1	664	0.9921	0.009324	0.9741	1.01	-0.851	0.3948
1	rs144049927	18482525	G	ADD	664	0.843	0.3894	0.3929	1.809	-0.4386	0.661
1	rs144049927	18482525	G	COV1	664	0.9916	0.009294	0.9737	1.01	-0.9109	0.3623
1	rs116768119	18482553	A	ADD	664	1.508	0.3435	0.7691	2.957	1.196	0.2318
1	rs116768119	18482553	A	COV1	664	0.992	0.009293	0.9741	1.01	-0.8661	0.3864
1	rs143962454	18483119	T	ADD	664	0.6239	0.6574	0.172	2.263	-0.7175	0.473
1	rs143962454	18483119	T	COV1	664	0.9919	0.009302	0.974	1.01	-0.8723	0.3831
1	rs116548488	18483223	G	ADD	663	1.651	0.3496	0.8321	3.276	1.434	0.1515
1	rs116548488	18483223	G	COV1	663	0.9923	0.009295	0.9744	1.011	-0.8308	0.4061
1	rs201602654	18691769	G	ADD	664	0.482	0.6421	0.1369	1.696	-1.137	0.2556
1	rs201602654	18691769	G	COV1	664	0.9919	0.009285	0.974	1.01	-0.8802	0.3788
1	rs144149656	18736000	A	ADD	664	0.6335	0.5133	0.2316	1.732	-0.8894	0.3738
1	rs144149656	18736000	A	COV1	664	0.9921	0.009293	0.9742	1.01	-0.8518	0.3943
1	rs12063142	18813023	T	ADD	664	0.8605	0.1422	0.6512	1.137	-1.057	0.2905
1	rs12063142	18813023	T	COV1	664	0.992	0.009291	0.9741	1.01	-0.8678	0.3855
1	rs9988418	18839606	T	ADD	664	0.6926	0.2213	0.4489	1.069	-1.66	0.09699
1	rs9988418	18839606	T	COV1	664	0.9921	0.009308	0.9742	1.01	-0.8534	0.3934
1	rs6662276	18840399	T	ADD	664	0.9678	0.1972	0.6575	1.424	-0.1661	0.8681
1	rs6662276	18840399	T	COV1	664	0.9918	0.009298	0.9739	1.01	-0.8882	0.3744
1	rs28374389	18849352	C	ADD	664	0.8348	0.1663	0.6026	1.156	-1.086	0.2774
1	rs28374389	18849352	C	COV1	664	0.991	0.009346	0.973	1.009	-0.9673	0.3334
1	rs75594164	18849417	T	ADD	664	2.15	0.5142	0.7849	5.89	1.489	0.1365
1	rs75594164	18849417	T	COV1	664	0.9909	0.009333	0.9729	1.009	-0.9788	0.3277
1	rs34447754	18854521	C	ADD	664	0.8865	0.1359	0.6793	1.157	-0.8864	0.3754
1	rs34447754	18854521	C	COV1	664	0.9917	0.009293	0.9738	1.01	-0.8929	0.3719
1	rs74056647	18854680	T	ADD	664	1.114	0.3826	0.5263	2.358	0.2821	0.7779
1	rs74056647	18854680	T	COV1	664	0.9915	0.009329	0.9735	1.01	-0.9173	0.359
1	rs148245865	18854723	T	ADD	664	1.31	0.4841	0.5072	3.383	0.5578	0.577
1	rs148245865	18854723	T	COV1	664	0.9919	0.009301	0.974	1.01	-0.87	0.3843
1	rs139655863	18854770	C	ADD	664	0.8946	0.5984	0.2769	2.891	-0.1861	0.8523
1	rs139655863	18854770	C	COV1	664	0.9917	0.009296	0.9738	1.01	-0.9007	0.3677
1	rs74604275	18854836	C	ADD	664	1.131	0.3304	0.5921	2.162	0.3737	0.7087
1	rs74604275	18854836	C	COV1	664	0.9918	0.009293	0.9739	1.01	-0.8891	0.3739
1	rs35874116	18854899	C	ADD	664	1.005	0.1234	0.789	1.28	0.03943	0.9685
1	rs35874116	18854899	C	COV1	664	0.9917	0.009294	0.9738	1.01	-0.8951	0.3707
1	rs111534973	18857581	A	ADD	664	0.2049	0.7452	0.04755	0.8828	-2.127	0.0334
1	rs111534973	18857581	A	COV1	664	0.9909	0.009302	0.973	1.009	-0.9829	0.3256
1	rs72953144	18859599	A	ADD	664	0.6273	0.2765	0.3648	1.079	-1.686	0.09174
1	rs72953144	18859599	A	COV1	664	0.9916	0.0093	0.9737	1.01	-0.9092	0.3633
1	rs9701796	18859635	G	ADD	664	0.8886	0.1275	0.6922	1.141	-0.9261	0.3544
1	rs9701796	18859635	G	COV1	664	0.9918	0.009292	0.9739	1.01	-0.8893	0.3738
1	rs6695033	18875425	C	ADD	664	1.008	0.152	0.7482	1.357	0.05083	0.9595
1	rs6695033	18875425	C	COV1	664	0.9917	0.009298	0.9738	1.01	-0.8937	0.3715
1	rs2230709	18875434	T	ADD	664	0.7966	0.3601	0.3933	1.614	-0.6314	0.5278
1	rs2230709	18875434	T	COV1	664	0.9919	0.009285	0.974	1.01	-0.8804	0.3786
1	rs2230707	18876402	A	ADD	664	0.9329	0.1213	0.7356	1.183	-0.5723	0.5671
1	rs2230707	18876402	A	COV1	664	0.9916	0.009289	0.9737	1.01	-0.9109	0.3623
1	rs72936434	18883298	A	ADD	664	0.9093	0.3104	0.4948	1.671	-0.3065	0.7592
1	rs72936434	18883298	A	COV1	664	0.9915	0.009309	0.9736	1.01	-0.9143	0.3606
1	rs113846237	18885493	T	ADD	664	1.502	0.2408	0.9371	2.409	1.69	0.09096
1	rs113846237	18885493	T	COV1	664	0.9916	0.009314	0.9737	1.01	-0.9069	0.3645
1	rs6675316	18916952	T	ADD	661	1.076	0.3279	0.5657	2.045	0.2226	0.8238
1	rs6675316	18916952	T	COV1	661	0.9921	0.009307	0.9741	1.01	-0.8547	0.3927
1	rs12584	19086767	T	ADD	663	1.077	0.1233	0.8455	1.371	0.5995	0.5488
1	rs12584	19086767	T	COV1	663	0.9919	0.009298	0.974	1.01	-0.8776	0.3802
1	rs2236378	19095566	A	ADD	664	0.3787	0.4189	0.1666	0.8607	-2.318	0.02045
1	rs2236378	19095566	A	COV1	664	0.9923	0.009324	0.9743	1.011	-0.8287	0.4073
1	rs144748401	19170836	A	ADD	664	1.497	0.2554	0.9075	2.47	1.58	0.1141
1	rs144748401	19170836	A	COV1	664	0.991	0.009304	0.9731	1.009	-0.9733	0.3304
1	rs16862578	19173066	C	ADD	664	1.237	0.1441	0.9328	1.641	1.477	0.1397
1	rs16862578	19173066	C	COV1	664	0.9922	0.009308	0.9743	1.011	-0.8376	0.4022
1	rs1009806	19174057	C	ADD	664	1.125	0.1866	0.7806	1.622	0.6327	0.5269
1	rs1009806	19174057	C	COV1	664	0.9921	0.009321	0.9741	1.01	-0.8504	0.3951
1	rs111984259	19176687	T	ADD	664	0.5907	0.4697	0.2353	1.483	-1.121	0.2624
1	rs111984259	19176687	T	COV1	664	0.991	0.009323	0.973	1.009	-0.972	0.331
1	rs111928858	19198660	A	ADD	664	0.4969	0.4619	0.201	1.229	-1.514	0.13
1	rs111928858	19198660	A	COV1	664	0.9908	0.009317	0.9729	1.009	-0.9919	0.3213
1	rs116784512	19231344	A	ADD	664	0.6261	0.4364	0.2662	1.472	-1.073	0.2832
1	rs116784512	19231344	A	COV1	664	0.9919	0.009282	0.974	1.01	-0.8799	0.3789
1	rs140940082	19231418	A	ADD	661	0.628	0.6571	0.1732	2.277	-0.708	0.4789
1	rs140940082	19231418	A	COV1	661	0.9928	0.009353	0.9748	1.011	-0.7707	0.4409
1	rs144716849	19238060	A	ADD	664	0.8272	0.5903	0.2601	2.631	-0.3215	0.7479
1	rs144716849	19238060	A	COV1	664	0.9917	0.009289	0.9739	1.01	-0.8926	0.3721
1	rs709682	19238844	T	ADD	664	0.6392	0.1388	0.4869	0.839	-3.225	0.00126
1	rs709682	19238844	T	COV1	664	0.9924	0.009391	0.9743	1.011	-0.8152	0.4149
1	rs35951065	19239846	A	ADD	664	1.194	0.2056	0.7979	1.786	0.8619	0.3888
1	rs35951065	19239846	A	COV1	664	0.9917	0.009304	0.9737	1.01	-0.8999	0.3682
1	rs141614470	19240364	A	ADD	664	0.9289	0.5986	0.2873	3.003	-0.1233	0.9019
1	rs141614470	19240364	A	COV1	664	0.9918	0.0093	0.9738	1.01	-0.8898	0.3736
1	rs710865	19242478	A	ADD	664	1.048	0.1432	0.7915	1.388	0.3275	0.7433
1	rs710865	19242478	A	COV1	664	0.9916	0.009294	0.9737	1.01	-0.9069	0.3645
1	rs140930864	19257497	G	ADD	664	0.8371	0.5036	0.312	2.246	-0.3531	0.724
1	rs140930864	19257497	G	COV1	664	0.9918	0.009294	0.9739	1.01	-0.8815	0.378
1	rs147831859	19282768	C	ADD	664	0.5462	0.3828	0.2579	1.157	-1.58	0.1141
1	rs147831859	19282768	C	COV1	664	0.9916	0.009288	0.9737	1.01	-0.9093	0.3632
1	rs1738023	19284747	T	ADD	664	0.9543	0.1195	0.755	1.206	-0.391	0.6958
1	rs1738023	19284747	T	COV1	664	0.9917	0.009296	0.9738	1.01	-0.9013	0.3674
1	rs3828102	19305838	C	ADD	664	1.112	0.1269	0.8674	1.427	0.8393	0.4013
1	rs3828102	19305838	C	COV1	664	0.9918	0.009294	0.9739	1.01	-0.882	0.3778
1	rs2231203	19307026	T	ADD	664	1.286	0.1891	0.8877	1.863	1.33	0.1836
1	rs2231203	19307026	T	COV1	664	0.9914	0.009314	0.9735	1.01	-0.9268	0.354
1	rs12140547	19317724	A	ADD	664	0.7849	0.1389	0.5979	1.03	-1.744	0.0812
1	rs12140547	19317724	A	COV1	664	0.9913	0.009318	0.9734	1.01	-0.9354	0.3496
1	rs12045440	19439024	G	ADD	664	0.9997	0.1311	0.7733	1.293	-0.002043	0.9984
1	rs12045440	19439024	G	COV1	664	0.9917	0.009291	0.9738	1.01	-0.8964	0.37
1	rs79308175	19448881	A	ADD	664	1.126	0.1674	0.8111	1.563	0.7092	0.4782
1	rs79308175	19448881	A	COV1	664	0.9918	0.009296	0.9739	1.01	-0.8824	0.3776
1	rs10917459	19480198	T	ADD	664	1.029	0.1179	0.8166	1.297	0.242	0.8087
1	rs10917459	19480198	T	COV1	664	0.9917	0.009294	0.9738	1.01	-0.8996	0.3683
1	rs10917468	19516860	T	ADD	664	0.982	0.1178	0.7795	1.237	-0.1539	0.8777
1	rs10917468	19516860	T	COV1	664	0.9917	0.009291	0.9738	1.01	-0.8938	0.3715
1	rs111648246	19666017	A	ADD	663	2.595	0.5254	0.9268	7.268	1.815	0.06947
1	rs111648246	19666017	A	COV1	663	0.9924	0.009332	0.9744	1.011	-0.8218	0.4112
1	rs75727159	19694493	T	ADD	664	0.9113	0.3329	0.4745	1.75	-0.2788	0.7804
1	rs75727159	19694493	T	COV1	664	0.9916	0.009296	0.9737	1.01	-0.9056	0.3651
1	rs4515815	19694501	T	ADD	664	1.142	0.1871	0.7915	1.648	0.7104	0.4775
1	rs4515815	19694501	T	COV1	664	0.9914	0.009305	0.9735	1.01	-0.9286	0.3531
1	rs4486471	19730138	C	ADD	664	0.7778	0.1192	0.6158	0.9825	-2.108	0.03501
1	rs4486471	19730138	C	COV1	664	0.9905	0.009332	0.9725	1.009	-1.027	0.3046
1	rs35274017	19737443	G	ADD	664	1.125	0.2937	0.6326	2	0.4005	0.6888
1	rs35274017	19737443	G	COV1	664	0.9916	0.009297	0.9737	1.01	-0.9059	0.365
1	rs59966976	19739912	C	ADD	664	0.843	0.4509	0.3483	2.04	-0.3789	0.7048
1	rs59966976	19739912	C	COV1	664	0.9918	0.009297	0.9739	1.01	-0.8815	0.3781
1	rs146484072	19747226	A	ADD	664	1.13	0.4419	0.4753	2.687	0.2767	0.782
1	rs146484072	19747226	A	COV1	664	0.9918	0.009294	0.9739	1.01	-0.8895	0.3737
1	rs74058627	19755754	C	ADD	664	0.9015	0.5983	0.2791	2.912	-0.1733	0.8624
1	rs74058627	19755754	C	COV1	664	0.9917	0.009294	0.9738	1.01	-0.8981	0.3691
1	rs10917536	19771448	T	ADD	664	1.01	0.1242	0.7919	1.289	0.08132	0.9352
1	rs10917536	19771448	T	COV1	664	0.9917	0.009303	0.9738	1.01	-0.8912	0.3728
1	rs1317209	19813543	A	ADD	664	0.8887	0.1303	0.6884	1.147	-0.9052	0.3654
1	rs1317209	19813543	A	COV1	664	0.9921	0.009319	0.9741	1.01	-0.855	0.3926
1	rs1541185	19815035	T	ADD	664	0.7847	0.152	0.5825	1.057	-1.595	0.1107
1	rs1541185	19815035	T	COV1	664	0.9911	0.009304	0.9732	1.009	-0.9575	0.3383
1	rs3806308	19816373	T	ADD	664	0.7306	0.1517	0.5427	0.9836	-2.069	0.03852
1	rs3806308	19816373	T	COV1	664	0.991	0.009317	0.9731	1.009	-0.9718	0.3312
1	rs4654925	19901230	C	ADD	663	0.9768	0.1174	0.7761	1.229	-0.1998	0.8416
1	rs4654925	19901230	C	COV1	663	0.9919	0.009337	0.9739	1.01	-0.8728	0.3827
1	rs61729970	19920383	T	ADD	664	0.8672	0.1714	0.6198	1.213	-0.8312	0.4059
1	rs61729970	19920383	T	COV1	664	0.9922	0.009298	0.9743	1.01	-0.8422	0.3997
1	rs61729971	19922372	T	ADD	664	0.3786	0.7689	0.08388	1.709	-1.263	0.2065
1	rs61729971	19922372	T	COV1	664	0.9921	0.009305	0.9742	1.01	-0.8513	0.3946
1	rs62541900	20114191	A	ADD	664	0.8844	0.4539	0.3633	2.153	-0.2707	0.7866
1	rs62541900	20114191	A	COV1	664	0.9917	0.00929	0.9739	1.01	-0.8921	0.3723
1	rs584367	20115561	T	ADD	664	0.9609	0.4081	0.4318	2.138	-0.09762	0.9222
1	rs584367	20115561	T	COV1	664	0.9917	0.009296	0.9738	1.01	-0.899	0.3686
1	rs62541891	20115581	C	ADD	664	0.4521	0.6386	0.1293	1.581	-1.243	0.2138
1	rs62541891	20115581	C	COV1	664	0.9921	0.009302	0.9741	1.01	-0.8563	0.3919
1	rs145752858	20116373	T	ADD	664	1.288	0.4793	0.5035	3.295	0.5283	0.5973
1	rs145752858	20116373	T	COV1	664	0.9912	0.009346	0.9732	1.01	-0.943	0.3457
1	rs6426616	20164025	T	ADD	664	1.083	0.1377	0.8267	1.418	0.5779	0.5633
1	rs6426616	20164025	T	COV1	664	0.9915	0.009305	0.9736	1.01	-0.9177	0.3588
1	rs12139100	20175089	A	ADD	664	1.004	0.1304	0.7777	1.297	0.03272	0.9739
1	rs12139100	20175089	A	COV1	664	0.9917	0.009295	0.9738	1.01	-0.897	0.3697
1	rs139220086	20330225	A	ADD	664	1.409	0.3082	0.7703	2.578	1.113	0.2656
1	rs139220086	20330225	A	COV1	664	0.9918	0.009297	0.9739	1.01	-0.8885	0.3743
1	rs12072406	20330928	G	ADD	664	1.102	0.2136	0.7248	1.675	0.4534	0.6503
1	rs12072406	20330928	G	COV1	664	0.9915	0.009299	0.9736	1.01	-0.9162	0.3596
1	rs116626253	20330936	A	ADD	664	1.262	0.224	0.8133	1.957	1.038	0.2995
1	rs116626253	20330936	A	COV1	664	0.9919	0.009298	0.974	1.01	-0.8768	0.3806
1	rs10916769	20336445	G	ADD	664	0.9429	0.1789	0.664	1.339	-0.3284	0.7426
1	rs10916769	20336445	G	COV1	664	0.9917	0.009288	0.9738	1.01	-0.8939	0.3714
1	rs74056519	20342591	G	ADD	663	1.071	0.1921	0.7352	1.561	0.3586	0.7199
1	rs74056519	20342591	G	COV1	663	0.9916	0.009299	0.9737	1.01	-0.908	0.3639
1	rs11582960	20345468	A	ADD	664	1.003	0.14	0.7621	1.32	0.01978	0.9842
1	rs11582960	20345468	A	COV1	664	0.9917	0.009293	0.9738	1.01	-0.8958	0.3704
1	rs61742174	20353800	G	ADD	664	1.526	0.5343	0.5355	4.348	0.7911	0.4289
1	rs61742174	20353800	G	COV1	664	0.9917	0.009296	0.9738	1.01	-0.8923	0.3722
1	rs2072751	20354225	A	ADD	664	1.082	0.1493	0.8075	1.45	0.528	0.5975
1	rs2072751	20354225	A	COV1	664	0.9918	0.009295	0.9738	1.01	-0.891	0.3729
1	rs1111366	20391270	C	ADD	664	1.081	0.1191	0.8563	1.366	0.6575	0.5109
1	rs1111366	20391270	C	COV1	664	0.9918	0.009295	0.9739	1.01	-0.8872	0.375
1	rs12061027	20507996	T	ADD	664	0.8813	0.4362	0.3748	2.072	-0.2896	0.7721
1	rs12061027	20507996	T	COV1	664	0.9917	0.009295	0.9738	1.01	-0.9016	0.3673
1	rs2072671	20589208	C	ADD	664	1.371	0.1977	0.9304	2.019	1.595	0.1107
1	rs2072671	20589208	C	COV1	664	0.9909	0.009317	0.9729	1.009	-0.9836	0.3253
1	rs113092523	20644564	A	ADD	664	0.1999	0.6058	0.06098	0.6555	-2.657	0.007882
1	rs113092523	20644564	A	COV1	664	0.9929	0.009315	0.9749	1.011	-0.7673	0.4429
1	rs115477764	20649169	A	ADD	664	0.9167	0.312	0.4973	1.69	-0.2789	0.7803
1	rs115477764	20649169	A	COV1	664	0.9917	0.009292	0.9738	1.01	-0.8975	0.3695
1	rs61744200	20650447	A	ADD	664	1.486	0.3064	0.8149	2.708	1.292	0.1964
1	rs61744200	20650447	A	COV1	664	0.9917	0.009293	0.9738	1.01	-0.9012	0.3675
1	rs1043424	20650507	C	ADD	664	0.9692	0.1331	0.7467	1.258	-0.2353	0.8139
1	rs1043424	20650507	C	COV1	664	0.9915	0.009338	0.9735	1.01	-0.9156	0.3599
1	rs650616	20651565	A	ADD	664	1.031	0.1187	0.8167	1.301	0.2537	0.7997
1	rs650616	20651565	A	COV1	664	0.9917	0.009288	0.9738	1.01	-0.8987	0.3688
1	rs631357	20666326	G	ADD	664	1.08	0.1437	0.8149	1.431	0.535	0.5926
1	rs631357	20666326	G	COV1	664	0.9913	0.009332	0.9733	1.01	-0.9388	0.3478
1	rs34232864	20672015	T	ADD	664	2.141	0.4458	0.8936	5.13	1.708	0.0877
1	rs34232864	20672015	T	COV1	664	0.9913	0.009313	0.9734	1.01	-0.9329	0.3509
1	rs13375609	20684837	T	ADD	664	0.955	0.257	0.5771	1.58	-0.1792	0.8578
1	rs13375609	20684837	T	COV1	664	0.9918	0.009298	0.9739	1.01	-0.8885	0.3743
1	rs112270148	20684845	A	ADD	664	0.7447	0.3016	0.4124	1.345	-0.9776	0.3283
1	rs112270148	20684845	A	COV1	664	0.9913	0.009319	0.9734	1.01	-0.9327	0.351
1	rs558760	20685017	T	ADD	664	1.081	0.2289	0.6903	1.693	0.3406	0.7334
1	rs558760	20685017	T	COV1	664	0.9917	0.009293	0.9738	1.01	-0.8952	0.3707
1	rs116376356	20687582	T	ADD	664	0.9265	0.2774	0.5379	1.596	-0.2752	0.7832
1	rs116376356	20687582	T	COV1	664	0.9918	0.009304	0.9739	1.01	-0.881	0.3783
1	rs522496	20698408	T	ADD	664	0.9952	0.1181	0.7896	1.255	-0.04034	0.9678
1	rs522496	20698408	T	COV1	664	0.9917	0.009292	0.9738	1.01	-0.8959	0.3703
1	rs56750936	20704463	T	ADD	664	0.6761	0.2086	0.4492	1.018	-1.876	0.06063
1	rs56750936	20704463	T	COV1	664	0.99	0.009352	0.9721	1.008	-1.069	0.2849
1	rs2296225	20704549	C	ADD	663	1.023	0.1529	0.7582	1.381	0.1493	0.8813
1	rs2296225	20704549	C	COV1	663	0.9919	0.00929	0.974	1.01	-0.8804	0.3786
1	rs61745394	20724476	T	ADD	664	2.342	0.5077	0.8658	6.334	1.676	0.09373
1	rs61745394	20724476	T	COV1	664	0.9914	0.009317	0.9735	1.01	-0.9217	0.3567
1	rs149579175	20724623	A	ADD	664	1.535	0.4175	0.6772	3.479	1.026	0.3048
1	rs149579175	20724623	A	COV1	664	0.9918	0.009303	0.9739	1.01	-0.886	0.3756
1	rs113885497	20744909	C	ADD	664	1.592	0.3354	0.825	3.072	1.387	0.1656
1	rs113885497	20744909	C	COV1	664	0.9909	0.009329	0.9729	1.009	-0.9797	0.3272
1	rs111817671	20829186	G	ADD	664	1.463	0.24	0.9139	2.342	1.585	0.113
1	rs111817671	20829186	G	COV1	664	0.9907	0.009345	0.9727	1.009	-1.004	0.3154
1	rs2230572	20851307	T	ADD	664	2.204	0.2779	1.278	3.8	2.843	0.004467
1	rs2230572	20851307	T	COV1	664	0.9929	0.009367	0.9749	1.011	-0.7588	0.4479
1	rs115653489	20853605	A	ADD	664	0.7763	0.5526	0.2628	2.293	-0.4583	0.6467
1	rs115653489	20853605	A	COV1	664	0.9917	0.009295	0.9738	1.01	-0.8958	0.3703
1	rs142092671	21272779	A	ADD	664	0.9593	0.3868	0.4494	2.048	-0.1075	0.9144
1	rs142092671	21272779	A	COV1	664	0.9918	0.009301	0.9738	1.01	-0.8901	0.3734
1	rs213060	21302954	A	ADD	664	0.8579	0.1229	0.6742	1.092	-1.247	0.2126
1	rs213060	21302954	A	COV1	664	0.9919	0.009294	0.974	1.01	-0.8783	0.3798
1	rs4654748	21459575	T	ADD	661	1.006	0.2966	0.5623	1.798	0.01897	0.9849
1	rs4654748	21459575	T	COV1	661	0.9926	0.009312	0.9747	1.011	-0.7958	0.4262
1	rs1827293	21468895	G	ADD	664	1.028	0.1857	0.7141	1.479	0.1469	0.8832
1	rs1827293	21468895	G	COV1	664	0.9917	0.009292	0.9738	1.01	-0.8967	0.3699
1	rs72872292	21470711	C	ADD	664	0.9759	0.1637	0.7081	1.345	-0.1491	0.8815
1	rs72872292	21470711	C	COV1	664	0.9917	0.009293	0.9738	1.01	-0.8984	0.369
1	rs1780324	21495264	G	ADD	664	1.014	0.1541	0.7495	1.371	0.08883	0.9292
1	rs1780324	21495264	G	COV1	664	0.9917	0.009312	0.9737	1.01	-0.9004	0.3679
1	rs1697421	21496799	T	ADD	664	0.9634	0.2421	0.5994	1.548	-0.154	0.8776
1	rs1697421	21496799	T	COV1	664	0.9918	0.009313	0.9739	1.01	-0.8835	0.377
1	rs3200254	21568242	C	ADD	664	0.9298	0.128	0.7235	1.195	-0.5686	0.5696
1	rs3200254	21568242	C	COV1	664	0.9917	0.009296	0.9738	1.01	-0.8952	0.3707
1	rs34810399	21577454	A	ADD	664	1.003	0.3133	0.5426	1.853	0.008382	0.9933
1	rs34810399	21577454	A	COV1	664	0.9917	0.009294	0.9738	1.01	-0.8959	0.3703
1	rs199904611	21598037	A	ADD	664	1.148	0.3796	0.5455	2.416	0.3636	0.7162
1	rs199904611	21598037	A	COV1	664	0.9917	0.009288	0.9738	1.01	-0.9006	0.3678
1	rs202033666	21598038	T	ADD	663	1.07	0.4376	0.4537	2.522	0.1538	0.8777
1	rs202033666	21598038	T	COV1	663	0.9916	0.009288	0.9737	1.01	-0.9091	0.3633
1	rs2275363	21614062	T	ADD	654	0.918	0.1255	0.7178	1.174	-0.6814	0.4956
1	rs2275363	21614062	T	COV1	654	0.9929	0.00935	0.9749	1.011	-0.7597	0.4474
1	rs145137126	21617311	T	ADD	664	0.953	0.3866	0.4467	2.033	-0.1246	0.9009
1	rs145137126	21617311	T	COV1	664	0.9917	0.009296	0.9738	1.01	-0.8924	0.3722
1	rs61749350	21704391	C	ADD	664	1.055	0.3274	0.5553	2.004	0.1632	0.8704
1	rs61749350	21704391	C	COV1	664	0.9917	0.009296	0.9738	1.01	-0.893	0.3718
1	rs77218913	21715390	G	ADD	664	0.9126	0.392	0.4232	1.968	-0.2333	0.8156
1	rs77218913	21715390	G	COV1	664	0.9919	0.009317	0.9739	1.01	-0.8767	0.3807
1	rs10917051	21814713	A	ADD	664	1.219	0.1191	0.9651	1.54	1.662	0.09651
1	rs10917051	21814713	A	COV1	664	0.9914	0.009324	0.9734	1.01	-0.9306	0.352
1	rs1138469	21823625	T	ADD	664	0.2382	0.7511	0.05466	1.038	-1.91	0.05612
1	rs1138469	21823625	T	COV1	664	0.9906	0.009356	0.9726	1.009	-1.006	0.3146
1	rs3736360	21823627	T	ADD	664	0.6111	0.3016	0.3383	1.104	-1.633	0.1025
1	rs3736360	21823627	T	COV1	664	0.9918	0.009303	0.9739	1.01	-0.8796	0.3791
1	rs79386413	21824320	A	ADD	662	1.203	0.2406	0.7504	1.927	0.7665	0.4434
1	rs79386413	21824320	A	COV1	662	0.9916	0.009289	0.9738	1.01	-0.9031	0.3665
1	rs114223739	21831710	T	ADD	663	0.4895	0.5596	0.1635	1.466	-1.277	0.2017
1	rs114223739	21831710	T	COV1	663	0.9915	0.009285	0.9736	1.01	-0.9186	0.3583
1	rs2229487	21832515	A	ADD	664	0.4436	0.4244	0.1931	1.019	-1.915	0.05551
1	rs2229487	21832515	A	COV1	664	0.9911	0.009369	0.9731	1.009	-0.9553	0.3394
1	rs2229493	21833550	T	ADD	664	0.9768	0.1424	0.7389	1.291	-0.1649	0.8691
1	rs2229493	21833550	T	COV1	664	0.9917	0.009292	0.9738	1.01	-0.8966	0.3699
1	rs115616224	21834697	T	ADD	664	1.116	0.2355	0.7034	1.771	0.466	0.6412
1	rs115616224	21834697	T	COV1	664	0.9918	0.009289	0.9739	1.01	-0.8881	0.3745
1	rs62642505	21839541	A	ADD	664	1.532	0.2724	0.8981	2.612	1.565	0.1175
1	rs62642505	21839541	A	COV1	664	0.9911	0.009307	0.9732	1.009	-0.9636	0.3353
1	rs2228349	21841112	T	ADD	664	1.038	0.1455	0.7802	1.38	0.2537	0.7997
1	rs2228349	21841112	T	COV1	664	0.9917	0.00929	0.9738	1.01	-0.8966	0.37
1	rs2229491	21842308	C	ADD	663	0.9648	0.1393	0.7343	1.268	-0.257	0.7972
1	rs2229491	21842308	C	COV1	663	0.9918	0.009293	0.9739	1.01	-0.8855	0.3759
1	rs2229489	21842352	T	ADD	664	0.8865	0.4279	0.3832	2.051	-0.2814	0.7784
1	rs2229489	21842352	T	COV1	664	0.9916	0.009305	0.9736	1.01	-0.91	0.3628
1	rs111846397	21844155	T	ADD	664	0.6455	0.4712	0.2564	1.625	-0.9291	0.3529
1	rs111846397	21844155	T	COV1	664	0.992	0.009299	0.9741	1.01	-0.8667	0.3861
1	rs146305109	21846242	T	ADD	664	0.709	0.4155	0.314	1.601	-0.8277	0.4078
1	rs146305109	21846242	T	COV1	664	0.9915	0.00929	0.9736	1.01	-0.9171	0.3591
1	rs62642518	21848946	A	ADD	664	0.8866	0.211	0.5863	1.341	-0.5704	0.5684
1	rs62642518	21848946	A	COV1	664	0.9915	0.009293	0.9736	1.01	-0.9166	0.3594
1	rs62642517	21848967	T	ADD	664	0.6455	0.4712	0.2564	1.625	-0.9291	0.3529
1	rs62642517	21848967	T	COV1	664	0.992	0.009299	0.9741	1.01	-0.8667	0.3861
1	rs113695182	21854337	T	ADD	664	0.6455	0.4712	0.2564	1.625	-0.9291	0.3529
1	rs113695182	21854337	T	COV1	664	0.992	0.009299	0.9741	1.01	-0.8667	0.3861
1	rs41311989	21861835	T	ADD	664	1.028	0.3262	0.5426	1.949	0.08598	0.9315
1	rs41311989	21861835	T	COV1	664	0.9917	0.009291	0.9738	1.01	-0.897	0.3697
1	rs897471	21864961	G	ADD	662	0.9302	0.1186	0.7373	1.174	-0.6098	0.542
1	rs897471	21864961	G	COV1	662	0.9918	0.009299	0.9739	1.01	-0.8811	0.3783
1	rs62642525	21872275	T	ADD	664	0.8837	0.3724	0.4259	1.834	-0.3319	0.74
1	rs62642525	21872275	T	COV1	664	0.9918	0.009296	0.9739	1.01	-0.8838	0.3768
1	rs10917058	21872682	C	ADD	664	1.297	0.3453	0.6594	2.553	0.754	0.4509
1	rs10917058	21872682	C	COV1	664	0.9916	0.009287	0.9737	1.01	-0.9059	0.365
1	rs62642527	21873038	T	ADD	664	0.7775	0.3528	0.3894	1.553	-0.7132	0.4757
1	rs62642527	21873038	T	COV1	664	0.9917	0.009282	0.9738	1.01	-0.8949	0.3708
1	rs28546127	21873980	T	ADD	664	1.047	0.1473	0.7846	1.397	0.3125	0.7547
1	rs28546127	21873980	T	COV1	664	0.9918	0.009294	0.9739	1.01	-0.8869	0.3751
1	rs2229481	21874505	T	ADD	663	1.013	0.1476	0.7584	1.353	0.08657	0.931
1	rs2229481	21874505	T	COV1	663	0.9929	0.009333	0.9749	1.011	-0.7657	0.4439
1	rs62642529	21878454	T	ADD	664	2.116	0.3654	1.034	4.332	2.051	0.04022
1	rs62642529	21878454	T	COV1	664	0.9909	0.009337	0.973	1.009	-0.9763	0.3289
1	rs140392638	21878586	T	ADD	664	0.9123	0.4056	0.412	2.02	-0.2263	0.8209
1	rs140392638	21878586	T	COV1	664	0.9916	0.009299	0.9737	1.01	-0.9048	0.3656
1	rs145476116	21880124	T	ADD	664	1.046	0.5467	0.3581	3.053	0.08146	0.9351
1	rs145476116	21880124	T	COV1	664	0.9917	0.009292	0.9738	1.01	-0.8982	0.3691
1	rs989994	21880156	T	ADD	664	0.9732	0.1676	0.7007	1.352	-0.162	0.8713
1	rs989994	21880156	T	COV1	664	0.9917	0.009291	0.9738	1.01	-0.8986	0.3689
1	rs112756708	21880520	T	ADD	663	0.7078	0.4763	0.2783	1.8	-0.7255	0.4681
1	rs112756708	21880520	T	COV1	663	0.9914	0.009306	0.9735	1.01	-0.9301	0.3523
1	rs143119915	21880534	T	ADD	664	0.6598	0.4738	0.2607	1.67	-0.8776	0.3802
1	rs143119915	21880534	T	COV1	664	0.9914	0.009293	0.9735	1.01	-0.9337	0.3504
1	rs62642535	21880695	G	ADD	663	0.6257	0.4364	0.266	1.472	-1.074	0.2827
1	rs62642535	21880695	G	COV1	663	0.992	0.00928	0.9741	1.01	-0.8694	0.3846
1	rs1874792	21880742	T	ADD	661	0.9978	0.255	0.6053	1.645	-0.008566	0.9932
1	rs1874792	21880742	T	COV1	661	0.9915	0.009296	0.9736	1.01	-0.9151	0.3601
1	rs142194150	21887589	T	ADD	664	1.131	0.4418	0.4759	2.689	0.2794	0.78
1	rs142194150	21887589	T	COV1	664	0.9918	0.009294	0.9739	1.01	-0.8903	0.3733
1	rs4654773	21925769	G	ADD	664	0.7751	0.1978	0.526	1.142	-1.288	0.1978
1	rs4654773	21925769	G	COV1	664	0.9918	0.009296	0.9738	1.01	-0.8905	0.3732
1	rs2501279	22041849	C	ADD	664	0.9877	0.1178	0.7841	1.244	-0.105	0.9164
1	rs2501279	22041849	C	COV1	664	0.9917	0.009291	0.9738	1.01	-0.8959	0.3703
1	rs16826658	22159378	G	ADD	664	0.8803	0.1618	0.6411	1.209	-0.7884	0.4305
1	rs16826658	22159378	G	COV1	664	0.9919	0.00929	0.974	1.01	-0.8788	0.3795
1	rs7521902	22164231	A	ADD	664	0.9377	0.1927	0.6427	1.368	-0.3337	0.7386
1	rs7521902	22164231	A	COV1	664	0.9919	0.009303	0.9739	1.01	-0.8775	0.3802
1	rs2473249	22210578	C	ADD	664	1.227	0.1231	0.9641	1.562	1.663	0.09639
1	rs2473249	22210578	C	COV1	664	0.9919	0.009296	0.974	1.01	-0.876	0.381
1	rs7524102	22371954	G	ADD	664	0.9537	0.1251	0.7464	1.219	-0.3791	0.7046
1	rs7524102	22371954	G	COV1	664	0.9917	0.009295	0.9738	1.01	-0.9001	0.3681
1	rs6696981	22376365	T	ADD	664	1.033	0.1315	0.7981	1.336	0.2447	0.8067
1	rs6696981	22376365	T	COV1	664	0.9917	0.009291	0.9738	1.01	-0.8925	0.3721
1	rs10917234	22456109	A	ADD	664	1.055	0.1549	0.7786	1.429	0.3439	0.7309
1	rs10917234	22456109	A	COV1	664	0.9916	0.009297	0.9737	1.01	-0.9061	0.3649
1	rs36115661	22491503	A	ADD	664	1.321	0.1753	0.9372	1.863	1.59	0.1118
1	rs36115661	22491503	A	COV1	664	0.9916	0.009318	0.9736	1.01	-0.9085	0.3636
1	rs209729	22509184	A	ADD	664	0.9623	0.408	0.4325	2.141	-0.09415	0.925
1	rs209729	22509184	A	COV1	664	0.9917	0.009294	0.9738	1.01	-0.8987	0.3688
1	rs638524	22586558	T	ADD	664	1.133	0.258	0.6835	1.879	0.4853	0.6275
1	rs638524	22586558	T	COV1	664	0.9918	0.009291	0.9739	1.01	-0.8876	0.3748
1	rs56656925	22586618	T	ADD	664	1.341	0.1977	0.9104	1.976	1.485	0.1375
1	rs56656925	22586618	T	COV1	664	0.9921	0.009292	0.9742	1.01	-0.8558	0.3921
1	rs606002	22589260	T	ADD	664	1.115	0.1331	0.8591	1.448	0.8193	0.4126
1	rs606002	22589260	T	COV1	664	0.9915	0.009302	0.9736	1.01	-0.9199	0.3576
1	rs76452513	22589365	T	ADD	664	1.546	0.3829	0.73	3.274	1.138	0.2551
1	rs76452513	22589365	T	COV1	664	0.9917	0.009301	0.9738	1.01	-0.8951	0.3707
1	rs999765	22597380	C	ADD	661	1.03	0.1707	0.7371	1.439	0.1734	0.8624
1	rs999765	22597380	C	COV1	661	0.9924	0.00935	0.9744	1.011	-0.8137	0.4158
1	rs62642537	22598153	T	ADD	664	0.8866	0.302	0.4905	1.602	-0.3986	0.6902
1	rs62642537	22598153	T	COV1	664	0.9918	0.009291	0.9739	1.01	-0.8861	0.3756
1	rs147260497	22661231	T	ADD	664	1.239	0.319	0.6631	2.316	0.6722	0.5014
1	rs147260497	22661231	T	COV1	664	0.9918	0.009298	0.9739	1.01	-0.8853	0.376
1	rs12404289	22842468	T	ADD	662	1.063	0.1254	0.8315	1.359	0.4888	0.625
1	rs12404289	22842468	T	COV1	662	0.9926	0.009316	0.9746	1.011	-0.7987	0.4245
1	rs4655134	22872126	T	ADD	664	0.9868	0.1563	0.7265	1.34	-0.08504	0.9322
1	rs4655134	22872126	T	COV1	664	0.9917	0.009298	0.9738	1.01	-0.8988	0.3687
1	rs142173175	22906770	C	ADD	664	0.6668	0.3716	0.3219	1.381	-1.091	0.2755
1	rs142173175	22906770	C	COV1	664	0.9915	0.009305	0.9735	1.01	-0.9219	0.3566
1	rs76826147	22913757	T	ADD	664	0.9917	0.2241	0.6392	1.539	-0.03732	0.9702
1	rs76826147	22913757	T	COV1	664	0.9917	0.009292	0.9738	1.01	-0.8969	0.3698
1	rs61757704	23053766	A	ADD	663	0.9182	0.1969	0.6242	1.351	-0.4332	0.6649
1	rs61757704	23053766	A	COV1	663	0.9914	0.009307	0.9735	1.01	-0.931	0.3518
1	rs12066671	23089025	T	ADD	664	0.9871	0.1329	0.7607	1.281	-0.09769	0.9222
1	rs12066671	23089025	T	COV1	664	0.9917	0.009291	0.9738	1.01	-0.897	0.3697
1	rs145151005	23091575	A	ADD	664	1.84	0.2928	1.037	3.266	2.083	0.03727
1	rs145151005	23091575	A	COV1	664	0.9914	0.009317	0.9734	1.01	-0.9315	0.3516
1	rs10799790	23091660	C	ADD	664	0.9493	0.1512	0.7059	1.277	-0.3444	0.7305
1	rs10799790	23091660	C	COV1	664	0.9918	0.009294	0.9739	1.01	-0.8886	0.3742
1	rs35917050	23092790	A	ADD	664	0.8779	0.4252	0.3815	2.02	-0.3062	0.7594
1	rs35917050	23092790	A	COV1	664	0.9919	0.009306	0.9739	1.01	-0.8772	0.3804
1	rs3765407	23092881	G	ADD	664	0.8503	0.1153	0.6784	1.066	-1.407	0.1594
1	rs3765407	23092881	G	COV1	664	0.9919	0.009315	0.974	1.01	-0.8696	0.3845
1	rs477830	23092890	C	ADD	664	0.8477	0.1211	0.6686	1.075	-1.365	0.1723
1	rs477830	23092890	C	COV1	664	0.9921	0.009309	0.9742	1.01	-0.8481	0.3964
1	rs12091554	23093313	C	ADD	664	0.7884	0.1535	0.5835	1.065	-1.549	0.1214
1	rs12091554	23093313	C	COV1	664	0.9919	0.009306	0.9739	1.01	-0.8777	0.3801
1	rs6299	23193426	A	ADD	664	0.9419	0.5394	0.3272	2.711	-0.1109	0.9117
1	rs6299	23193426	A	COV1	664	0.9917	0.009291	0.9738	1.01	-0.8971	0.3696
1	rs1738475	23210398	C	ADD	664	1.013	0.1227	0.7962	1.288	0.1022	0.9186
1	rs1738475	23210398	C	COV1	664	0.9917	0.00929	0.9738	1.01	-0.8971	0.3696
1	rs627304	23211062	T	ADD	664	1.044	0.1211	0.8237	1.324	0.3588	0.7197
1	rs627304	23211062	T	COV1	664	0.9917	0.00929	0.9738	1.01	-0.8954	0.3706
1	rs2749146	23256387	C	ADD	664	0.8735	0.1183	0.6928	1.101	-1.143	0.2531
1	rs2749146	23256387	C	COV1	664	0.9915	0.009302	0.9736	1.01	-0.9135	0.361
1	rs74875402	23363164	G	ADD	664	1.025	0.3339	0.5328	1.972	0.07451	0.9406
1	rs74875402	23363164	G	COV1	664	0.9917	0.00929	0.9738	1.01	-0.8958	0.3703
1	rs3889814	23405326	A	ADD	664	0.9521	0.2801	0.5499	1.649	-0.1752	0.8609
1	rs3889814	23405326	A	COV1	664	0.9917	0.00929	0.9738	1.01	-0.8955	0.3705
1	rs114806866	23429866	G	ADD	664	0.8543	0.3892	0.3984	1.832	-0.4047	0.6857
1	rs114806866	23429866	G	COV1	664	0.9917	0.009294	0.9738	1.01	-0.8946	0.371
1	rs146824903	23433520	T	ADD	664	1.601	0.4494	0.6635	3.862	1.047	0.2951
1	rs146824903	23433520	T	COV1	664	0.9916	0.009299	0.9737	1.01	-0.9062	0.3648
1	rs16828486	23437445	G	ADD	664	0.876	0.174	0.6228	1.232	-0.7608	0.4468
1	rs16828486	23437445	G	COV1	664	0.9914	0.009304	0.9735	1.01	-0.9282	0.3533
1	rs1077514	23439740	T	ADD	664	1.239	0.1205	0.9786	1.569	1.78	0.07507
1	rs1077514	23439740	T	COV1	664	0.9916	0.009313	0.9737	1.01	-0.9025	0.3668
1	rs2075995	23520972	A	ADD	664	1.011	0.3485	0.5105	2.002	0.03103	0.9752
1	rs2075995	23520972	A	COV1	664	0.9917	0.009291	0.9738	1.01	-0.8966	0.37
1	rs11542317	23558989	C	ADD	664	0.8803	0.174	0.6259	1.238	-0.7323	0.464
1	rs11542317	23558989	C	COV1	664	0.9919	0.009298	0.974	1.01	-0.8719	0.3833
1	rs61749352	23559171	G	ADD	664	0.9298	0.2937	0.5229	1.654	-0.2477	0.8044
1	rs61749352	23559171	G	COV1	664	0.9918	0.009296	0.9739	1.01	-0.8879	0.3746
1	rs2864884	23618953	C	ADD	664	0.9485	0.1269	0.7397	1.216	-0.4165	0.677
1	rs2864884	23618953	C	COV1	664	0.992	0.00931	0.974	1.01	-0.8673	0.3858
1	rs60606712	23696425	G	ADD	664	1.259	0.2483	0.7741	2.048	0.9283	0.3532
1	rs60606712	23696425	G	COV1	664	0.9913	0.009292	0.9734	1.01	-0.9399	0.3472
1	rs520713	23751497	A	ADD	664	1.168	0.5553	0.3933	3.468	0.2796	0.7798
1	rs520713	23751497	A	COV1	664	0.9916	0.009305	0.9737	1.01	-0.9088	0.3634
1	rs34394004	23751744	C	ADD	664	1.166	0.1616	0.8497	1.601	0.9519	0.3411
1	rs34394004	23751744	C	COV1	664	0.9918	0.0093	0.9739	1.01	-0.8828	0.3774
1	rs550252	23752450	T	ADD	664	1.174	0.4721	0.4654	2.962	0.3399	0.7339
1	rs550252	23752450	T	COV1	664	0.9915	0.009317	0.9736	1.01	-0.9166	0.3594
1	rs144826294	23754127	C	ADD	664	1.884	0.4829	0.7312	4.854	1.312	0.1896
1	rs144826294	23754127	C	COV1	664	0.9913	0.009304	0.9734	1.01	-0.9431	0.3456
1	rs142679874	23755844	C	ADD	664	0.9396	0.5396	0.3263	2.705	-0.1155	0.9081
1	rs142679874	23755844	C	COV1	664	0.9917	0.009293	0.9738	1.01	-0.8977	0.3693
1	rs28940885	23796183	T	ADD	664	0.5206	0.6464	0.1466	1.848	-1.01	0.3126
1	rs28940885	23796183	T	COV1	664	0.9918	0.009295	0.9739	1.01	-0.8808	0.3784
1	rs115611440	23825368	T	ADD	657	1.192	0.2682	0.7045	2.016	0.6544	0.5128
1	rs115611440	23825368	T	COV1	657	0.9929	0.00936	0.9748	1.011	-0.7662	0.4436
1	rs114490852	23848661	A	ADD	664	1.191	0.2681	0.7043	2.015	0.6525	0.514
1	rs114490852	23848661	A	COV1	664	0.992	0.009296	0.9741	1.01	-0.8677	0.3856
1	rs13551	23854472	C	ADD	664	1.07	0.1966	0.7278	1.573	0.3443	0.7306
1	rs13551	23854472	C	COV1	664	0.9916	0.009293	0.9737	1.01	-0.9031	0.3665
1	rs2228424	23865578	A	ADD	664	1.998	0.525	0.7139	5.589	1.318	0.1875
1	rs2228424	23865578	A	COV1	664	0.992	0.00931	0.9741	1.01	-0.8618	0.3888
1	rs2070955	23868283	A	ADD	660	0.817	0.159	0.5982	1.116	-1.272	0.2035
1	rs2070955	23868283	A	COV1	660	0.9914	0.009328	0.9735	1.01	-0.9226	0.3562
1	rs61996280	23875421	T	ADD	664	0.8964	0.2453	0.5543	1.45	-0.4458	0.6557
1	rs61996280	23875421	T	COV1	664	0.9914	0.009312	0.9735	1.01	-0.9251	0.3549
1	rs2501432	23875430	T	ADD	664	0.8175	0.1425	0.6183	1.081	-1.415	0.1572
1	rs2501432	23875430	T	COV1	664	0.9916	0.009305	0.9737	1.01	-0.9086	0.3636
1	rs59805085	24057383	C	ADD	664	0.7695	0.1705	0.5509	1.075	-1.537	0.1242
1	rs59805085	24057383	C	COV1	664	0.9921	0.009306	0.9742	1.01	-0.8511	0.3947
1	rs182345655	24061975	T	ADD	664	1.614	0.5005	0.6053	4.305	0.9568	0.3387
1	rs182345655	24061975	T	COV1	664	0.9917	0.009301	0.9737	1.01	-0.9003	0.368
1	rs16829071	24067073	T	ADD	664	1.024	0.117	0.8142	1.288	0.2036	0.8386
1	rs16829071	24067073	T	COV1	664	0.9918	0.009295	0.9739	1.01	-0.8907	0.3731
1	rs144867345	24067074	A	ADD	664	0.4371	0.6389	0.125	1.529	-1.295	0.1952
1	rs144867345	24067074	A	COV1	664	0.9912	0.009316	0.9733	1.009	-0.9484	0.3429
1	rs12145360	24068321	G	ADD	664	1.062	0.1552	0.7834	1.439	0.3863	0.6993
1	rs12145360	24068321	G	COV1	664	0.9918	0.009292	0.9739	1.01	-0.8879	0.3746
1	rs16829083	24071146	G	ADD	664	1.134	0.1931	0.7765	1.655	0.6502	0.5156
1	rs16829083	24071146	G	COV1	664	0.9918	0.009294	0.9739	1.01	-0.8809	0.3784
1	rs34121526	24074166	T	ADD	664	0.96	0.3029	0.5302	1.738	-0.1349	0.8927
1	rs34121526	24074166	T	COV1	664	0.9917	0.009294	0.9738	1.01	-0.8974	0.3695
1	rs36077733	24076185	G	ADD	664	1.194	0.2181	0.7785	1.83	0.8117	0.417
1	rs36077733	24076185	G	COV1	664	0.992	0.009295	0.9741	1.01	-0.8596	0.39
1	rs4649175	24080157	A	ADD	659	0.8612	0.1264	0.6722	1.103	-1.182	0.237
1	rs4649175	24080157	A	COV1	659	0.9927	0.009359	0.9747	1.011	-0.7815	0.4345
1	rs12082295	24081413	T	ADD	664	0.9522	0.2005	0.6427	1.411	-0.2445	0.8068
1	rs12082295	24081413	T	COV1	664	0.9918	0.009292	0.9739	1.01	-0.8894	0.3738
1	rs4320729	24082701	T	ADD	664	0.3793	0.7689	0.08405	1.712	-1.261	0.2074
1	rs4320729	24082701	T	COV1	664	0.9922	0.009285	0.9743	1.01	-0.8464	0.3973
1	rs185146517	24084568	T	ADD	664	1.458	0.577	0.4706	4.518	0.6537	0.5133
1	rs185146517	24084568	T	COV1	664	0.9915	0.009308	0.9736	1.01	-0.9185	0.3584
1	rs4393101	24089569	T	ADD	664	1.295	0.3452	0.6583	2.548	0.7488	0.454
1	rs4393101	24089569	T	COV1	664	0.9917	0.009294	0.9738	1.01	-0.9017	0.3672
1	rs201323682	24090898	T	ADD	664	1.458	0.577	0.4706	4.518	0.6537	0.5133
1	rs201323682	24090898	T	COV1	664	0.9915	0.009308	0.9736	1.01	-0.9185	0.3584
1	rs6700245	24090925	C	ADD	663	1.008	0.1537	0.7458	1.362	0.05204	0.9585
1	rs6700245	24090925	C	COV1	663	0.9916	0.009294	0.9737	1.01	-0.9101	0.3628
1	rs4233050	24093006	G	ADD	664	1.083	0.1163	0.8621	1.36	0.6835	0.4943
1	rs4233050	24093006	G	COV1	664	0.992	0.009306	0.974	1.01	-0.866	0.3865
1	rs74061490	24094897	A	ADD	664	1.214	0.1516	0.9019	1.634	1.279	0.2009
1	rs74061490	24094897	A	COV1	664	0.9917	0.00932	0.9738	1.01	-0.8909	0.373
1	rs6678540	24094984	A	ADD	664	0.8278	0.1553	0.6106	1.122	-1.217	0.2236
1	rs6678540	24094984	A	COV1	664	0.9914	0.009304	0.9734	1.01	-0.9323	0.3512
1	rs4319261	24095460	C	ADD	664	0.9951	0.1218	0.7838	1.263	-0.04008	0.968
1	rs4319261	24095460	C	COV1	664	0.9917	0.0093	0.9738	1.01	-0.8938	0.3714
1	rs116377849	24099759	A	ADD	664	0.947	0.3704	0.4582	1.957	-0.147	0.8831
1	rs116377849	24099759	A	COV1	664	0.9917	0.009295	0.9738	1.01	-0.9012	0.3675
1	rs115258728	24107207	T	ADD	664	1.8	0.3789	0.8565	3.783	1.551	0.1208
1	rs115258728	24107207	T	COV1	664	0.9914	0.009304	0.9735	1.01	-0.9247	0.3551
1	rs3795299	24120978	C	ADD	664	1.153	0.1352	0.8846	1.503	1.054	0.292
1	rs3795299	24120978	C	COV1	664	0.9916	0.009291	0.9737	1.01	-0.9121	0.3617
1	rs35401673	24121311	C	ADD	664	1.152	0.2247	0.7419	1.79	0.6308	0.5282
1	rs35401673	24121311	C	COV1	664	0.9918	0.009298	0.9739	1.01	-0.8893	0.3738
1	rs142356961	24123324	A	ADD	664	1.758	0.5473	0.6012	5.139	1.03	0.3028
1	rs142356961	24123324	A	COV1	664	0.9914	0.009316	0.9734	1.01	-0.9315	0.3516
1	rs34379702	24128186	A	ADD	664	1.367	0.2106	0.9047	2.066	1.485	0.1376
1	rs34379702	24128186	A	COV1	664	0.9917	0.009317	0.9738	1.01	-0.8924	0.3722
1	rs16829204	24128198	T	ADD	664	1.139	0.1359	0.8727	1.487	0.9578	0.3382
1	rs16829204	24128198	T	COV1	664	0.9918	0.009306	0.9738	1.01	-0.8895	0.3737
1	rs34900099	24134354	G	ADD	664	1.418	0.1934	0.9706	2.071	1.806	0.07093
1	rs34900099	24134354	G	COV1	664	0.9916	0.009328	0.9737	1.01	-0.899	0.3687
1	rs72648587	24157618	A	ADD	661	1.064	0.2485	0.6539	1.732	0.25	0.8026
1	rs72648587	24157618	A	COV1	661	0.9918	0.009317	0.9738	1.01	-0.8853	0.376
1	rs78627520	24169478	A	ADD	664	0.8997	0.2631	0.5373	1.507	-0.4016	0.688
1	rs78627520	24169478	A	COV1	664	0.9916	0.009301	0.9737	1.01	-0.9071	0.3643
1	rs4649203	24193430	A	ADD	664	0.9498	0.1557	0.7	1.289	-0.3308	0.7408
1	rs4649203	24193430	A	COV1	664	0.9919	0.009303	0.974	1.01	-0.8773	0.3803
1	rs11249024	24200605	C	ADD	664	0.9107	0.3405	0.4673	1.775	-0.2746	0.7836
1	rs11249024	24200605	C	COV1	664	0.9917	0.009289	0.9738	1.01	-0.9027	0.3667
1	rs11249047	24237637	A	ADD	664	1.043	0.1207	0.8231	1.321	0.3472	0.7285
1	rs11249047	24237637	A	COV1	664	0.9917	0.009292	0.9738	1.01	-0.8986	0.3689
1	rs142248927	24331440	A	ADD	664	1.79	0.5114	0.657	4.877	1.139	0.2549
1	rs142248927	24331440	A	COV1	664	0.9917	0.009309	0.9738	1.01	-0.891	0.3729
1	rs2486668	24331573	G	ADD	664	1.149	0.1762	0.8134	1.623	0.7878	0.4308
1	rs2486668	24331573	G	COV1	664	0.9918	0.009297	0.9739	1.01	-0.8813	0.3781
1	rs34593559	24337749	G	ADD	664	1.059	0.22	0.6882	1.63	0.2612	0.7939
1	rs34593559	24337749	G	COV1	664	0.9917	0.009295	0.9738	1.01	-0.8947	0.371
1	rs114518869	24344907	T	ADD	664	0.69	0.4745	0.2722	1.749	-0.782	0.4342
1	rs114518869	24344907	T	COV1	664	0.9922	0.00931	0.9743	1.011	-0.8359	0.4032
1	rs142369311	24344916	A	ADD	664	0.5544	0.4921	0.2113	1.455	-1.199	0.2307
1	rs142369311	24344916	A	COV1	664	0.9919	0.00929	0.974	1.01	-0.8748	0.3817
1	rs545809	24364274	A	ADD	664	1.015	0.1555	0.7482	1.376	0.09436	0.9248
1	rs545809	24364274	A	COV1	664	0.9917	0.00929	0.9738	1.01	-0.8956	0.3704
1	rs1142057	24379802	C	ADD	664	1.042	0.1246	0.8165	1.331	0.3325	0.7395
1	rs1142057	24379802	C	COV1	664	0.9916	0.009291	0.9737	1.01	-0.9048	0.3656
1	rs148922346	24379814	T	ADD	664	1.365	0.2955	0.7646	2.435	1.052	0.2928
1	rs148922346	24379814	T	COV1	664	0.9919	0.009309	0.974	1.01	-0.8731	0.3826
1	rs11538189	24383915	G	ADD	664	0.9156	0.1463	0.6873	1.22	-0.6024	0.5469
1	rs11538189	24383915	G	COV1	664	0.9915	0.009298	0.9736	1.01	-0.9134	0.361
1	rs2294520	24391585	C	ADD	664	0.9237	0.2203	0.5997	1.423	-0.3603	0.7186
1	rs2294520	24391585	C	COV1	664	0.9917	0.009301	0.9738	1.01	-0.8989	0.3687
1	rs560219	24391589	A	ADD	664	0.9353	0.1646	0.6774	1.291	-0.4063	0.6846
1	rs560219	24391589	A	COV1	664	0.9919	0.009307	0.974	1.01	-0.8699	0.3843
1	rs9424374	24496010	T	ADD	664	1.029	0.1558	0.7578	1.396	0.1805	0.8567
1	rs9424374	24496010	T	COV1	664	0.9916	0.009308	0.9737	1.01	-0.9053	0.3653
1	rs62623442	24605732	C	ADD	664	0.6902	0.1507	0.5137	0.9274	-2.46	0.01387
1	rs62623442	24605732	C	COV1	664	0.9931	0.009349	0.9751	1.011	-0.7411	0.4586
1	rs4601530	24717620	T	ADD	664	1.205	0.1221	0.9487	1.531	1.529	0.1263
1	rs4601530	24717620	T	COV1	664	0.9911	0.009286	0.9733	1.009	-0.9584	0.3378
1	rs11249206	24951491	T	ADD	664	0.9295	0.131	0.7189	1.202	-0.5581	0.5768
1	rs11249206	24951491	T	COV1	664	0.992	0.009303	0.9741	1.01	-0.8584	0.3907
1	rs11249215	24970693	A	ADD	664	0.9391	0.1293	0.7289	1.21	-0.4856	0.6272
1	rs11249215	24970693	A	COV1	664	0.992	0.009304	0.974	1.01	-0.8677	0.3856
1	rs10903122	24977085	A	ADD	664	1.064	0.1222	0.8377	1.352	0.5104	0.6097
1	rs10903122	24977085	A	COV1	664	0.9917	0.009294	0.9738	1.01	-0.8964	0.37
1	rs369427	25051953	A	ADD	664	0.9254	0.1175	0.735	1.165	-0.6596	0.5095
1	rs369427	25051953	A	COV1	664	0.9916	0.009291	0.9737	1.01	-0.9085	0.3636
1	rs147315301	25225018	C	ADD	664	0.6573	0.5743	0.2133	2.026	-0.7306	0.465
1	rs147315301	25225018	C	COV1	664	0.9921	0.009312	0.9741	1.01	-0.8555	0.3923
1	rs10903036	25229181	C	ADD	664	0.9888	0.1379	0.7547	1.296	-0.08155	0.935
1	rs10903036	25229181	C	COV1	664	0.9917	0.009294	0.9738	1.01	-0.8942	0.3712
1	rs1043879	25243590	C	ADD	664	0.8803	0.5336	0.3093	2.505	-0.2388	0.8112
1	rs1043879	25243590	C	COV1	664	0.9918	0.009295	0.9739	1.01	-0.8902	0.3734
1	rs114307014	25245175	G	ADD	664	0.6573	0.5743	0.2133	2.026	-0.7306	0.465
1	rs114307014	25245175	G	COV1	664	0.9921	0.009312	0.9741	1.01	-0.8555	0.3923
1	rs148014996	25301559	T	ADD	664	1.257	0.2554	0.7617	2.073	0.8942	0.3712
1	rs148014996	25301559	T	COV1	664	0.9918	0.009303	0.9739	1.01	-0.8824	0.3776
1	rs3091242	25348294	T	ADD	663	0.7807	0.1703	0.5591	1.09	-1.453	0.1462
1	rs3091242	25348294	T	COV1	663	0.9929	0.009366	0.9749	1.011	-0.7592	0.4477
1	rs116261244	25385778	A	ADD	664	0.8854	0.2095	0.5872	1.335	-0.581	0.5613
1	rs116261244	25385778	A	COV1	664	0.9916	0.009286	0.9737	1.01	-0.9058	0.3651
1	rs147094099	25389097	A	ADD	664	0.8261	0.4506	0.3415	1.998	-0.4241	0.6715
1	rs147094099	25389097	A	COV1	664	0.9917	0.00929	0.9738	1.01	-0.9025	0.3668
1	rs10903129	25442446	A	ADD	659	1.105	0.1324	0.8528	1.433	0.757	0.4491
1	rs10903129	25442446	A	COV1	659	0.9924	0.009318	0.9744	1.011	-0.8184	0.4131
1	rs12027135	25449242	T	ADD	664	0.9022	0.1194	0.714	1.14	-0.8624	0.3884
1	rs12027135	25449242	T	COV1	664	0.9917	0.009292	0.9738	1.01	-0.8948	0.3709
1	rs6687605	25563141	C	ADD	663	0.7877	0.1246	0.6171	1.006	-1.915	0.05547
1	rs6687605	25563141	C	COV1	663	0.9928	0.009337	0.9748	1.011	-0.7715	0.4404
1	rs121908326	25563142	A	ADD	657	0.7349	0.5849	0.2335	2.313	-0.5267	0.5984
1	rs121908326	25563142	A	COV1	657	0.9917	0.009385	0.9736	1.01	-0.888	0.3746
1	rs114583297	25563697	T	ADD	664	0.776	0.2872	0.442	1.362	-0.8831	0.3772
1	rs114583297	25563697	T	COV1	664	0.9915	0.009302	0.9736	1.01	-0.9161	0.3596
1	rs2982320	25617963	G	ADD	657	1.21	0.2973	0.6756	2.167	0.641	0.5215
1	rs2982320	25617963	G	COV1	657	0.9916	0.009318	0.9736	1.01	-0.9066	0.3646
1	rs2072748	25771240	T	ADD	664	1.139	0.1279	0.8867	1.464	1.02	0.3079
1	rs2072748	25771240	T	COV1	664	0.9913	0.009313	0.9733	1.01	-0.9435	0.3454
1	rs7349185	25805163	G	ADD	664	1.127	0.139	0.858	1.48	0.8582	0.3908
1	rs7349185	25805163	G	COV1	664	0.9914	0.009298	0.9735	1.01	-0.9321	0.3513
1	rs2294228	25814082	A	ADD	664	1.155	0.1467	0.8667	1.54	0.9848	0.3247
1	rs2294228	25814082	A	COV1	664	0.9915	0.009297	0.9736	1.01	-0.9192	0.358
1	rs74060854	25815690	A	ADD	664	0.9806	0.2138	0.6449	1.491	-0.09139	0.9272
1	rs74060854	25815690	A	COV1	664	0.9917	0.00929	0.9738	1.01	-0.8974	0.3695
1	rs35448678	25826344	T	ADD	661	0.8839	0.2285	0.5648	1.383	-0.5402	0.5891
1	rs35448678	25826344	T	COV1	661	0.9917	0.009302	0.9738	1.01	-0.8991	0.3686
1	rs55948644	25863161	T	ADD	664	0.9503	0.1404	0.7217	1.251	-0.3628	0.7167
1	rs55948644	25863161	T	COV1	664	0.9917	0.009289	0.9738	1.01	-0.8959	0.3703
1	rs79085598	25885770	A	ADD	664	0.9245	0.1581	0.6782	1.26	-0.4965	0.6195
1	rs79085598	25885770	A	COV1	664	0.9916	0.009295	0.9737	1.01	-0.909	0.3634
1	rs34317686	25983986	G	ADD	664	0.9931	0.4614	0.402	2.453	-0.01506	0.988
1	rs34317686	25983986	G	COV1	664	0.9917	0.009291	0.9738	1.01	-0.8964	0.37
1	rs34277678	26023134	A	ADD	663	1.014	0.1257	0.7924	1.297	0.1085	0.9136
1	rs34277678	26023134	A	COV1	663	0.9918	0.0093	0.9739	1.01	-0.8853	0.376
1	rs34941925	26023395	C	ADD	664	1.002	0.2088	0.6654	1.509	0.009026	0.9928
1	rs34941925	26023395	C	COV1	664	0.9917	0.009291	0.9738	1.01	-0.8964	0.37
1	rs74369613	26029248	T	ADD	664	0.7242	0.3062	0.3974	1.32	-1.054	0.2918
1	rs74369613	26029248	T	COV1	664	0.9915	0.009315	0.9736	1.01	-0.9121	0.3617
1	rs115499867	26029249	A	ADD	663	0.6254	0.5944	0.1951	2.005	-0.7897	0.4297
1	rs115499867	26029249	A	COV1	663	0.9909	0.009319	0.9729	1.009	-0.9847	0.3248
1	rs2736831	26031165	A	ADD	664	1.175	0.1593	0.8597	1.605	1.011	0.3121
1	rs2736831	26031165	A	COV1	664	0.9917	0.009296	0.9738	1.01	-0.8919	0.3725
1	rs35623192	26039261	A	ADD	664	1.549	0.465	0.6227	3.854	0.9414	0.3465
1	rs35623192	26039261	A	COV1	664	0.9915	0.00929	0.9736	1.01	-0.9147	0.3604
1	rs17163588	26123518	T	ADD	664	1.018	0.1216	0.8023	1.292	0.1489	0.8817
1	rs17163588	26123518	T	COV1	664	0.9917	0.009297	0.9738	1.01	-0.901	0.3676
1	rs2232649	26170000	A	ADD	660	1.283	0.4259	0.5567	2.955	0.5845	0.5589
1	rs2232649	26170000	A	COV1	660	0.992	0.009282	0.9741	1.01	-0.869	0.3848
1	rs144003792	26183808	T	ADD	664	2.002	0.525	0.7155	5.601	1.322	0.1861
1	rs144003792	26183808	T	COV1	664	0.992	0.009309	0.974	1.01	-0.8675	0.3857
1	rs139723325	26185131	A	ADD	664	1.01	0.2774	0.5864	1.739	0.03568	0.9715
1	rs139723325	26185131	A	COV1	664	0.9917	0.009294	0.9738	1.01	-0.8952	0.3707
1	rs79038190	26188271	T	ADD	664	2.7	0.5644	0.8933	8.161	1.76	0.0784
1	rs79038190	26188271	T	COV1	664	0.9928	0.009333	0.9748	1.011	-0.7718	0.4402
1	rs75286440	26188816	A	ADD	663	1.709	0.4067	0.7703	3.794	1.318	0.1874
1	rs75286440	26188816	A	COV1	663	0.9917	0.009292	0.9738	1.01	-0.8931	0.3718
1	rs61762998	26188925	A	ADD	664	1.45	0.3128	0.7852	2.676	1.187	0.2353
1	rs61762998	26188925	A	COV1	664	0.9917	0.009309	0.9738	1.01	-0.8962	0.3701
1	rs17163640	26189369	T	ADD	664	1.166	0.3562	0.5803	2.344	0.4322	0.6656
1	rs17163640	26189369	T	COV1	664	0.9919	0.009304	0.974	1.01	-0.8751	0.3815
1	rs1045105	26189465	A	ADD	664	1.241	0.1542	0.9172	1.679	1.4	0.1616
1	rs1045105	26189465	A	COV1	664	0.9924	0.009335	0.9744	1.011	-0.8166	0.4142
1	rs41284333	26190776	G	ADD	664	0.8229	0.1445	0.6199	1.092	-1.349	0.1772
1	rs41284333	26190776	G	COV1	664	0.9911	0.009324	0.9732	1.009	-0.9534	0.3404
1	rs11247866	26191303	G	ADD	664	0.7944	0.1468	0.5958	1.059	-1.567	0.117
1	rs11247866	26191303	G	COV1	664	0.9911	0.009329	0.9731	1.009	-0.9595	0.3373
1	rs11809207	26194649	A	ADD	664	0.8243	0.1376	0.6294	1.08	-1.404	0.1603
1	rs11809207	26194649	A	COV1	664	0.9911	0.009324	0.9731	1.009	-0.9604	0.3369
1	rs112212906	26197959	T	ADD	664	1.709	0.3533	0.8549	3.415	1.516	0.1294
1	rs112212906	26197959	T	COV1	664	0.9908	0.009345	0.9728	1.009	-0.9944	0.32
1	rs17257155	26199948	G	ADD	664	0.8063	0.1494	0.6017	1.081	-1.441	0.1495
1	rs17257155	26199948	G	COV1	664	0.991	0.009336	0.9731	1.009	-0.965	0.3345
1	rs80228909	26200834	A	ADD	664	1.396	0.311	0.7586	2.567	1.072	0.2839
1	rs80228909	26200834	A	COV1	664	0.9918	0.009306	0.9738	1.01	-0.8897	0.3736
1	rs6657616	26201460	A	ADD	664	0.9234	0.1279	0.7187	1.186	-0.623	0.5333
1	rs6657616	26201460	A	COV1	664	0.9916	0.009305	0.9737	1.01	-0.9023	0.3669
1	rs35831900	26244253	A	ADD	664	1.895	0.3469	0.9604	3.741	1.843	0.06526
1	rs35831900	26244253	A	COV1	664	0.9915	0.00932	0.9735	1.01	-0.9192	0.358
1	rs34867486	26255490	A	ADD	664	1.073	0.2512	0.6556	1.755	0.2792	0.7801
1	rs34867486	26255490	A	COV1	664	0.9918	0.009297	0.9739	1.01	-0.8851	0.3761
1	rs3795686	26255600	A	ADD	664	1.323	0.2874	0.7535	2.325	0.9751	0.3295
1	rs3795686	26255600	A	COV1	664	0.9917	0.009299	0.9738	1.01	-0.8991	0.3686
1	rs138144782	26255849	G	ADD	664	1.215	0.4772	0.4767	3.094	0.4074	0.6837
1	rs138144782	26255849	G	COV1	664	0.9918	0.009295	0.9739	1.01	-0.8835	0.377
1	rs34645806	26257653	A	ADD	664	1.336	0.3889	0.6235	2.863	0.7449	0.4563
1	rs34645806	26257653	A	COV1	664	0.9917	0.009296	0.9738	1.01	-0.9009	0.3676
1	rs75187071	26259676	T	ADD	664	0.8974	0.3527	0.4495	1.791	-0.307	0.7589
1	rs75187071	26259676	T	COV1	664	0.9917	0.009292	0.9738	1.01	-0.9019	0.3671
1	rs7550997	26269589	A	ADD	664	1.053	0.1598	0.7698	1.44	0.3226	0.747
1	rs7550997	26269589	A	COV1	664	0.9918	0.009297	0.9739	1.01	-0.8842	0.3766
1	rs72872911	26282405	G	ADD	664	1.036	0.1314	0.8007	1.34	0.2685	0.7883
1	rs72872911	26282405	G	COV1	664	0.9917	0.009291	0.9738	1.01	-0.8983	0.369
1	rs4332350	26284400	A	ADD	664	1.101	0.161	0.803	1.509	0.5974	0.5502
1	rs4332350	26284400	A	COV1	664	0.9912	0.009337	0.9732	1.01	-0.9468	0.3437
1	rs138559558	26284470	A	ADD	664	0.7421	0.584	0.2362	2.331	-0.5106	0.6096
1	rs138559558	26284470	A	COV1	664	0.9916	0.009293	0.9737	1.01	-0.9096	0.363
1	rs6695966	26294270	C	ADD	664	1.022	0.2584	0.6158	1.696	0.08369	0.9333
1	rs6695966	26294270	C	COV1	664	0.9917	0.009298	0.9738	1.01	-0.8924	0.3722
1	rs17645	26320239	A	ADD	664	1.2	0.1269	0.9359	1.539	1.438	0.1505
1	rs17645	26320239	A	COV1	664	0.9911	0.009317	0.9731	1.009	-0.9634	0.3354
1	rs17163868	26321890	T	ADD	664	1.171	0.1467	0.8781	1.56	1.074	0.283
1	rs17163868	26321890	T	COV1	664	0.9917	0.00929	0.9738	1.01	-0.8954	0.3706
1	rs113834286	26322214	A	ADD	664	1.949	0.33	1.021	3.721	2.022	0.04317
1	rs113834286	26322214	A	COV1	664	0.9915	0.009314	0.9736	1.01	-0.9169	0.3592
1	rs10751735	26336871	C	ADD	664	1.147	0.1239	0.8994	1.462	1.104	0.2694
1	rs10751735	26336871	C	COV1	664	0.9912	0.009297	0.9733	1.009	-0.9491	0.3426
1	rs11247919	26338477	T	ADD	664	0.9771	0.1145	0.7807	1.223	-0.2029	0.8392
1	rs11247919	26338477	T	COV1	664	0.9917	0.00929	0.9738	1.01	-0.9006	0.3678
1	rs36024412	26343953	T	ADD	664	1.017	0.1962	0.6923	1.494	0.08515	0.9321
1	rs36024412	26343953	T	COV1	664	0.9917	0.009292	0.9738	1.01	-0.895	0.3708
1	rs34370465	26344118	T	ADD	664	1.017	0.1962	0.6923	1.494	0.08515	0.9321
1	rs34370465	26344118	T	COV1	664	0.9917	0.009292	0.9738	1.01	-0.895	0.3708
1	rs115926539	26344511	T	ADD	664	1.863	0.397	0.8557	4.057	1.567	0.117
1	rs115926539	26344511	T	COV1	664	0.9918	0.009317	0.9738	1.01	-0.8844	0.3765
1	rs12562454	26344593	T	ADD	664	0.8943	0.1648	0.6475	1.235	-0.6776	0.498
1	rs12562454	26344593	T	COV1	664	0.9918	0.009304	0.9739	1.01	-0.8865	0.3753
1	rs57268417	26344757	G	ADD	663	0.899	0.1648	0.6508	1.242	-0.6462	0.5181
1	rs57268417	26344757	G	COV1	663	0.9919	0.009302	0.974	1.01	-0.872	0.3832
1	rs77912442	26345429	G	ADD	664	0.8378	0.4006	0.3821	1.837	-0.4417	0.6587
1	rs77912442	26345429	G	COV1	664	0.9916	0.009292	0.9737	1.01	-0.9063	0.3648
1	rs61996278	26345696	A	ADD	664	1.107	0.1791	0.7792	1.573	0.5674	0.5705
1	rs61996278	26345696	A	COV1	664	0.9917	0.009293	0.9738	1.01	-0.8919	0.3724
1	rs6678347	26345873	T	ADD	664	1.217	0.306	0.6681	2.217	0.6418	0.521
1	rs6678347	26345873	T	COV1	664	0.9917	0.009297	0.9738	1.01	-0.9005	0.3678
1	rs34231822	26346347	A	ADD	664	1.863	0.397	0.8557	4.057	1.567	0.117
1	rs34231822	26346347	A	COV1	664	0.9918	0.009317	0.9738	1.01	-0.8844	0.3765
1	rs11247925	26346617	T	ADD	664	0.9007	0.1648	0.6521	1.244	-0.6348	0.5255
1	rs11247925	26346617	T	COV1	664	0.9917	0.009301	0.9738	1.01	-0.8917	0.3726
1	rs36040832	26361717	A	ADD	664	1.275	0.404	0.5776	2.814	0.6014	0.5476
1	rs36040832	26361717	A	COV1	664	0.9917	0.009293	0.9738	1.01	-0.896	0.3703
1	rs11247933	26364683	A	ADD	664	0.8682	0.1871	0.6017	1.253	-0.7551	0.4502
1	rs11247933	26364683	A	COV1	664	0.9915	0.009298	0.9736	1.01	-0.9197	0.3577
1	rs143959455	26364770	A	ADD	664	1.275	0.404	0.5776	2.814	0.6014	0.5476
1	rs143959455	26364770	A	COV1	664	0.9917	0.009293	0.9738	1.01	-0.896	0.3703
1	rs145815386	26364819	C	ADD	664	0.9145	0.1195	0.7236	1.156	-0.7484	0.4542
1	rs145815386	26364819	C	COV1	664	0.9917	0.009293	0.9738	1.01	-0.8988	0.3688
1	rs144892700	26364975	T	ADD	664	1.275	0.404	0.5776	2.814	0.6014	0.5476
1	rs144892700	26364975	T	COV1	664	0.9917	0.009293	0.9738	1.01	-0.896	0.3703
1	rs112648405	26367627	T	ADD	662	1.118	0.1515	0.8308	1.504	0.7362	0.4616
1	rs112648405	26367627	T	COV1	662	0.9917	0.009311	0.9738	1.01	-0.8898	0.3735
1	rs10794531	26367754	T	ADD	664	1.027	0.1213	0.8098	1.303	0.2207	0.8253
1	rs10794531	26367754	T	COV1	664	0.9917	0.009293	0.9738	1.01	-0.8927	0.372
1	rs10794532	26367769	C	ADD	664	1.068	0.1412	0.81	1.409	0.4671	0.6404
1	rs10794532	26367769	C	COV1	664	0.9916	0.009293	0.9737	1.01	-0.9088	0.3635
1	rs35040247	26368507	A	ADD	664	1.275	0.404	0.5776	2.814	0.6014	0.5476
1	rs35040247	26368507	A	COV1	664	0.9917	0.009293	0.9738	1.01	-0.896	0.3703
1	rs9438621	26395893	A	ADD	664	0.8848	0.1335	0.6811	1.149	-0.9171	0.3591
1	rs9438621	26395893	A	COV1	664	0.9919	0.0093	0.974	1.01	-0.876	0.381
1	rs7532866	26415053	G	ADD	664	0.9615	0.1216	0.7576	1.22	-0.3226	0.747
1	rs7532866	26415053	G	COV1	664	0.9916	0.009295	0.9737	1.01	-0.904	0.366
1	rs3816539	26460136	A	ADD	664	0.8938	0.1245	0.7002	1.141	-0.902	0.3671
1	rs3816539	26460136	A	COV1	664	0.9919	0.009295	0.974	1.01	-0.8761	0.381
1	rs112552710	26561525	T	ADD	664	0.8606	0.372	0.4151	1.784	-0.4034	0.6866
1	rs112552710	26561525	T	COV1	664	0.9915	0.009301	0.9736	1.01	-0.9138	0.3608
1	rs6598858	26583274	T	ADD	664	0.8758	0.1215	0.6903	1.111	-1.092	0.2748
1	rs6598858	26583274	T	COV1	664	0.9916	0.009308	0.9736	1.01	-0.9094	0.3631
1	rs61756316	26775697	G	ADD	664	1.023	0.1863	0.7102	1.474	0.1229	0.9022
1	rs61756316	26775697	G	COV1	664	0.9917	0.009297	0.9738	1.01	-0.8913	0.3728
1	rs139246652	26794135	T	ADD	664	1.964	0.5633	0.6512	5.924	1.198	0.2307
1	rs139246652	26794135	T	COV1	664	0.9918	0.009301	0.9739	1.01	-0.8825	0.3775
1	rs149812347	26863695	C	ADD	664	0.9908	0.4961	0.3747	2.62	-0.01862	0.9851
1	rs149812347	26863695	C	COV1	664	0.9917	0.009299	0.9738	1.01	-0.8949	0.3709
1	rs114490088	26884271	T	ADD	664	1.687	0.4067	0.7602	3.743	1.286	0.1985
1	rs114490088	26884271	T	COV1	664	0.992	0.009299	0.9741	1.01	-0.861	0.3892
1	rs17856257	26886022	C	ADD	664	1.025	0.2431	0.6362	1.65	0.09964	0.9206
1	rs17856257	26886022	C	COV1	664	0.9917	0.009295	0.9738	1.01	-0.8985	0.3689
1	rs6659176	26913429	G	ADD	664	0.9503	0.2062	0.6344	1.423	-0.2474	0.8046
1	rs6659176	26913429	G	COV1	664	0.9918	0.009295	0.9739	1.01	-0.8863	0.3754
1	rs34291506	26951815	C	ADD	664	0.8968	0.4544	0.368	2.185	-0.2397	0.8105
1	rs34291506	26951815	C	COV1	664	0.9918	0.009303	0.9739	1.01	-0.883	0.3772
1	rs139183337	26952079	T	ADD	664	1.244	0.477	0.4885	3.169	0.4581	0.6469
1	rs139183337	26952079	T	COV1	664	0.9916	0.009295	0.9737	1.01	-0.9071	0.3643
1	rs17360994	26952082	C	ADD	655	0.9356	0.2104	0.6194	1.413	-0.3166	0.7516
1	rs17360994	26952082	C	COV1	655	0.991	0.009385	0.973	1.009	-0.9582	0.338
1	rs140672463	26952181	A	ADD	664	1.39	0.3929	0.6433	3.002	0.8372	0.4025
1	rs140672463	26952181	A	COV1	664	0.992	0.0093	0.9741	1.01	-0.8607	0.3894
1	rs61737590	27005975	C	ADD	664	1.019	0.3229	0.5414	1.92	0.05975	0.9524
1	rs61737590	27005975	C	COV1	664	0.9917	0.009306	0.9737	1.01	-0.8984	0.369
1	rs17162549	27356039	G	ADD	664	1.196	0.1316	0.924	1.548	1.359	0.1741
1	rs17162549	27356039	G	COV1	664	0.9912	0.009329	0.9732	1.009	-0.9471	0.3436
1	rs55698627	27356689	C	ADD	664	0.5311	0.3818	0.2513	1.122	-1.657	0.09743
1	rs55698627	27356689	C	COV1	664	0.9917	0.009285	0.9738	1.01	-0.9003	0.368
1	rs77153547	27357722	C	ADD	664	0.8848	0.428	0.3824	2.047	-0.286	0.7749
1	rs77153547	27357722	C	COV1	664	0.9916	0.009305	0.9736	1.01	-0.9115	0.362
1	rs11247641	27361788	A	ADD	664	1.024	0.2852	0.5857	1.791	0.08423	0.9329
1	rs11247641	27361788	A	COV1	664	0.9917	0.009292	0.9738	1.01	-0.8948	0.3709
1	rs1138294	27362142	A	ADD	664	1.065	0.1986	0.7216	1.572	0.317	0.7512
1	rs1138294	27362142	A	COV1	664	0.9917	0.009291	0.9738	1.01	-0.8962	0.3701
1	rs55863154	27369276	G	ADD	664	1.333	0.4522	0.5496	3.235	0.6364	0.5245
1	rs55863154	27369276	G	COV1	664	0.9915	0.009301	0.9736	1.01	-0.9214	0.3568
1	rs56407240	27373156	C	ADD	663	0.8837	0.5987	0.2734	2.857	-0.2065	0.8364
1	rs56407240	27373156	C	COV1	663	0.9918	0.009301	0.9739	1.01	-0.8836	0.3769
1	rs734852	27394463	A	ADD	664	0.5744	0.2646	0.3419	0.9648	-2.095	0.03615
1	rs734852	27394463	A	COV1	664	0.9917	0.009297	0.9738	1.01	-0.8984	0.369
1	rs4908343	27605187	A	ADD	664	1.327	0.2815	0.7642	2.303	1.005	0.3151
1	rs4908343	27605187	A	COV1	664	0.9914	0.009291	0.9735	1.01	-0.9276	0.3536
1	rs36014119	27850205	C	ADD	664	0.9943	0.291	0.5621	1.759	-0.01962	0.9843
1	rs36014119	27850205	C	COV1	664	0.9917	0.009291	0.9738	1.01	-0.8966	0.3699
1	rs3766400	27882855	G	ADD	664	1.294	0.2174	0.845	1.981	1.185	0.2359
1	rs3766400	27882855	G	COV1	664	0.9911	0.009298	0.9732	1.009	-0.9659	0.3341
1	rs61744137	27885324	T	ADD	664	0.6846	0.1725	0.4882	0.9599	-2.197	0.02802
1	rs61744137	27885324	T	COV1	664	0.9928	0.009315	0.9749	1.011	-0.7723	0.44
1	rs7356	27891589	T	ADD	664	0.9554	0.1251	0.7477	1.221	-0.3646	0.7154
1	rs7356	27891589	T	COV1	664	0.9917	0.009291	0.9738	1.01	-0.8994	0.3685
1	rs3813803	27955781	C	ADD	664	1.254	0.1854	0.8717	1.803	1.22	0.2226
1	rs3813803	27955781	C	COV1	664	0.9916	0.009301	0.9737	1.01	-0.9092	0.3632
1	rs34560878	27958612	A	ADD	664	0.9109	0.3585	0.4511	1.839	-0.2603	0.7947
1	rs34560878	27958612	A	COV1	664	0.9919	0.009314	0.9739	1.01	-0.8759	0.3811
1	rs6598919	28106038	G	ADD	664	0.9128	0.1215	0.7193	1.158	-0.7507	0.4529
1	rs6598919	28106038	G	COV1	664	0.9919	0.009301	0.974	1.01	-0.8747	0.3817
1	rs5939	28150009	C	ADD	664	0.784	0.2348	0.4948	1.242	-1.036	0.3
1	rs5939	28150009	C	COV1	664	0.9921	0.009309	0.9742	1.01	-0.8507	0.3949
1	rs140866472	28150202	T	ADD	664	1.329	0.3107	0.723	2.444	0.9158	0.3598
1	rs140866472	28150202	T	COV1	664	0.992	0.009304	0.9741	1.01	-0.8631	0.3881
1	rs9508	28237768	A	ADD	664	0.84	0.1328	0.6476	1.09	-1.313	0.1892
1	rs9508	28237768	A	COV1	664	0.9928	0.009338	0.9747	1.011	-0.7789	0.4361
1	rs114922467	28274063	T	ADD	664	0.7466	0.3947	0.3445	1.618	-0.7404	0.4591
1	rs114922467	28274063	T	COV1	664	0.9917	0.009291	0.9738	1.01	-0.8934	0.3717
1	rs4129914	28459147	C	ADD	664	1.051	0.3639	0.5151	2.145	0.1368	0.8912
1	rs4129914	28459147	C	COV1	664	0.9917	0.009295	0.9738	1.01	-0.9001	0.3681
1	rs61785974	28473868	A	ADD	664	1.194	0.1275	0.93	1.533	1.391	0.1643
1	rs61785974	28473868	A	COV1	664	0.9915	0.009305	0.9736	1.01	-0.9194	0.3579
1	rs113449876	28535942	A	ADD	664	0.587	0.371	0.2837	1.215	-1.436	0.151
1	rs113449876	28535942	A	COV1	664	0.9914	0.009296	0.9735	1.01	-0.9245	0.3552
1	rs508448	28855013	G	ADD	664	0.8615	0.1196	0.6815	1.089	-1.247	0.2125
1	rs508448	28855013	G	COV1	664	0.9911	0.00932	0.9731	1.009	-0.9605	0.3368
1	rs1485471	28868389	T	ADD	664	0.8733	0.5996	0.2696	2.828	-0.226	0.8212
1	rs1485471	28868389	T	COV1	664	0.9916	0.009316	0.9736	1.01	-0.91	0.3628
1	rs2230678	29148829	C	ADD	664	1.048	0.1245	0.8208	1.337	0.374	0.7084
1	rs2230678	29148829	C	COV1	664	0.9914	0.00934	0.9734	1.01	-0.9286	0.3531
1	rs2230677	29148882	C	ADD	663	1.043	0.1246	0.8174	1.332	0.3412	0.7329
1	rs2230677	29148882	C	COV1	663	0.9914	0.009336	0.9734	1.01	-0.9292	0.3528
1	rs2230679	29149136	T	ADD	664	0.8935	0.1416	0.677	1.179	-0.7951	0.4266
1	rs2230679	29149136	T	COV1	664	0.9923	0.009306	0.9744	1.011	-0.8291	0.4071
1	rs2640464	29193266	T	ADD	664	0.8935	0.1416	0.677	1.179	-0.7951	0.4266
1	rs2640464	29193266	T	COV1	664	0.9923	0.009306	0.9744	1.011	-0.8291	0.4071
1	rs34835902	29200573	A	ADD	664	2.257	0.4497	0.935	5.449	1.811	0.07021
1	rs34835902	29200573	A	COV1	664	0.9897	0.009375	0.9717	1.008	-1.102	0.2703
1	rs1128400	29216125	A	ADD	660	0.8858	0.1423	0.6702	1.171	-0.8528	0.3938
1	rs1128400	29216125	A	COV1	660	0.9915	0.009354	0.9735	1.01	-0.9116	0.362
1	rs2235937	29305397	G	ADD	664	0.9877	0.1588	0.7235	1.348	-0.07777	0.938
1	rs2235937	29305397	G	COV1	664	0.9917	0.009292	0.9738	1.01	-0.8976	0.3694
1	rs6700641	29541561	A	ADD	664	1.049	0.1198	0.8291	1.326	0.3955	0.6925
1	rs6700641	29541561	A	COV1	664	0.9918	0.009292	0.9739	1.01	-0.8901	0.3734
1	rs199613	29660655	A	ADD	664	1.174	0.1217	0.9247	1.49	1.317	0.188
1	rs199613	29660655	A	COV1	664	0.9918	0.009323	0.9738	1.01	-0.8873	0.3749
1	rs4949526	29959372	C	ADD	664	1.283	0.1654	0.9276	1.774	1.506	0.1321
1	rs4949526	29959372	C	COV1	664	0.9913	0.009332	0.9734	1.01	-0.9329	0.3509
1	rs6694545	29964421	G	ADD	664	1.166	0.1837	0.8132	1.671	0.8345	0.404
1	rs6694545	29964421	G	COV1	664	0.9916	0.009308	0.9736	1.01	-0.9114	0.3621
1	rs910696	30094749	A	ADD	664	1.055	0.15	0.7859	1.415	0.3539	0.7234
1	rs910696	30094749	A	COV1	664	0.9917	0.00929	0.9738	1.01	-0.8944	0.3711
1	rs2180233	30154865	C	ADD	664	0.9472	0.1801	0.6655	1.348	-0.3013	0.7632
1	rs2180233	30154865	C	COV1	664	0.9919	0.009306	0.9739	1.01	-0.8779	0.38
1	rs12407007	30417685	T	ADD	664	1.007	0.1634	0.7311	1.387	0.04326	0.9655
1	rs12407007	30417685	T	COV1	664	0.9917	0.009325	0.9738	1.01	-0.8894	0.3738
1	rs56851503	30715172	G	ADD	664	0.8185	0.3808	0.3881	1.726	-0.526	0.5989
1	rs56851503	30715172	G	COV1	664	0.9915	0.009299	0.9736	1.01	-0.9221	0.3565
1	rs113336710	30733872	C	ADD	664	0.9188	0.374	0.4414	1.913	-0.2264	0.8209
1	rs113336710	30733872	C	COV1	664	0.9918	0.0093	0.9739	1.01	-0.8883	0.3744
1	rs35351292	30735195	T	ADD	664	1.072	0.2928	0.6038	1.903	0.2373	0.8124
1	rs35351292	30735195	T	COV1	664	0.9918	0.009305	0.9739	1.01	-0.8828	0.3774
1	rs2282440	30874473	A	ADD	664	1.336	0.3888	0.6236	2.862	0.7452	0.4561
1	rs2282440	30874473	A	COV1	664	0.9916	0.009306	0.9737	1.01	-0.9011	0.3675
1	rs4949184	30874552	T	ADD	664	1.023	0.1288	0.7949	1.317	0.1779	0.8588
1	rs4949184	30874552	T	COV1	664	0.9918	0.009313	0.9739	1.01	-0.8825	0.3775
1	rs35077499	31189074	G	ADD	664	1.495	0.1311	1.156	1.932	3.066	0.002171
1	rs35077499	31189074	G	COV1	664	0.9905	0.009366	0.9725	1.009	-1.019	0.3084
1	rs4949198	31208767	C	ADD	664	1.271	0.1922	0.8719	1.852	1.247	0.2125
1	rs4949198	31208767	C	COV1	664	0.991	0.009313	0.9731	1.009	-0.9706	0.3317
1	rs6679393	31298097	C	ADD	664	1.143	0.1237	0.8969	1.457	1.081	0.2798
1	rs6679393	31298097	C	COV1	664	0.9916	0.009293	0.9737	1.01	-0.9126	0.3615
1	rs10798844	31346281	A	ADD	664	0.8421	0.1196	0.6662	1.064	-1.437	0.1506
1	rs10798844	31346281	A	COV1	664	0.9913	0.009309	0.9734	1.01	-0.9373	0.3486
1	rs12073770	31410412	A	ADD	664	0.9195	0.1981	0.6236	1.356	-0.4239	0.6717
1	rs12073770	31410412	A	COV1	664	0.9917	0.009295	0.9738	1.01	-0.8945	0.3711
1	rs112561697	31424740	A	ADD	664	1.331	0.35	0.6702	2.642	0.8166	0.4142
1	rs112561697	31424740	A	COV1	664	0.9919	0.009295	0.974	1.01	-0.8768	0.3806
1	rs34728687	31429432	A	ADD	664	1.069	0.3382	0.5509	2.074	0.1972	0.8437
1	rs34728687	31429432	A	COV1	664	0.9916	0.0093	0.9737	1.01	-0.9039	0.3661
1	rs146608840	31434085	T	ADD	664	0.714	0.52	0.2577	1.978	-0.6478	0.5171
1	rs146608840	31434085	T	COV1	664	0.9919	0.009297	0.974	1.01	-0.8701	0.3842
1	rs11806980	31619260	C	ADD	664	1.05	0.1551	0.775	1.424	0.3171	0.7512
1	rs11806980	31619260	C	COV1	664	0.9919	0.009311	0.974	1.01	-0.8744	0.3819
1	rs2271933	31626924	G	ADD	664	1.109	0.1385	0.8456	1.455	0.7491	0.4538
1	rs2271933	31626924	G	COV1	664	0.9917	0.009289	0.9738	1.01	-0.9006	0.3678
1	rs35986497	31672598	A	ADD	664	0.9012	0.3152	0.4858	1.672	-0.33	0.7414
1	rs35986497	31672598	A	COV1	664	0.9919	0.009322	0.974	1.01	-0.87	0.3843
1	rs146799146	31679814	T	ADD	664	0.9623	0.5397	0.3341	2.771	-0.07118	0.9433
1	rs146799146	31679814	T	COV1	664	0.9917	0.009297	0.9738	1.01	-0.8931	0.3718
1	rs79118326	31680919	A	ADD	664	1.035	0.5464	0.3546	3.02	0.06266	0.95
1	rs79118326	31680919	A	COV1	664	0.9917	0.009291	0.9738	1.01	-0.8967	0.3699
1	rs74063958	31683335	A	ADD	664	1.597	0.3286	0.8389	3.042	1.426	0.154
1	rs74063958	31683335	A	COV1	664	0.9914	0.009322	0.9735	1.01	-0.9225	0.3563
1	rs34976864	31684120	C	ADD	664	2.029	0.3889	0.9466	4.348	1.819	0.06892
1	rs34976864	31684120	C	COV1	664	0.9918	0.009325	0.9739	1.01	-0.8809	0.3784
1	rs34770879	31684159	T	ADD	664	2.803	0.4371	1.19	6.602	2.357	0.0184
1	rs34770879	31684159	T	COV1	664	0.9923	0.009342	0.9743	1.011	-0.8246	0.4096
1	rs201165083	31684582	A	ADD	664	1.37	0.4305	0.5893	3.186	0.7318	0.4643
1	rs201165083	31684582	A	COV1	664	0.9918	0.009302	0.9739	1.01	-0.8841	0.3767
1	rs72887331	31689049	A	ADD	664	0.8442	0.2333	0.5344	1.334	-0.7261	0.4678
1	rs72887331	31689049	A	COV1	664	0.9918	0.009299	0.9739	1.01	-0.8869	0.3751
1	rs35791190	31689766	C	ADD	664	1.051	0.4203	0.4612	2.396	0.1186	0.9056
1	rs35791190	31689766	C	COV1	664	0.9917	0.009297	0.9738	1.01	-0.8915	0.3726
1	rs6699645	31692009	T	ADD	664	1.92	0.5642	0.6354	5.802	1.156	0.2476
1	rs6699645	31692009	T	COV1	664	0.9923	0.009313	0.9744	1.011	-0.8279	0.4077
1	rs3818788	31692773	T	ADD	664	1.125	0.1372	0.8602	1.473	0.8619	0.3888
1	rs3818788	31692773	T	COV1	664	0.9921	0.009297	0.9742	1.01	-0.8539	0.3932
1	rs147540879	31692798	T	ADD	664	0.3381	0.6281	0.09872	1.158	-1.727	0.08422
1	rs147540879	31692798	T	COV1	664	0.9906	0.009315	0.9727	1.009	-1.012	0.3113
1	rs34091659	31698526	A	ADD	664	1.969	0.2707	1.158	3.347	2.502	0.01235
1	rs34091659	31698526	A	COV1	664	0.9906	0.009332	0.9727	1.009	-1.011	0.3119
1	rs2228550	31698605	T	ADD	664	0.8747	0.1575	0.6424	1.191	-0.8501	0.3953
1	rs2228550	31698605	T	COV1	664	0.9915	0.00931	0.9736	1.01	-0.9154	0.36
1	rs2228552	31699894	T	ADD	664	1	0.1524	0.7421	1.349	0.002644	0.9979
1	rs2228552	31699894	T	COV1	664	0.9917	0.009304	0.9738	1.01	-0.8953	0.3706
1	rs79907831	31790784	A	ADD	664	0.9243	0.2007	0.6236	1.37	-0.3924	0.6947
1	rs79907831	31790784	A	COV1	664	0.9916	0.009297	0.9737	1.01	-0.9098	0.3629
1	rs112565608	31793844	T	ADD	664	0.9924	0.3436	0.5061	1.946	-0.02206	0.9824
1	rs112565608	31793844	T	COV1	664	0.9917	0.009295	0.9738	1.01	-0.8953	0.3706
1	rs35893741	31799453	C	ADD	664	0.8081	0.2153	0.5299	1.232	-0.9895	0.3224
1	rs35893741	31799453	C	COV1	664	0.9915	0.009305	0.9735	1.01	-0.9218	0.3566
1	rs6669563	31814028	A	ADD	662	1.147	0.1623	0.8348	1.577	0.8477	0.3966
1	rs6669563	31814028	A	COV1	662	0.9905	0.009352	0.9725	1.009	-1.025	0.3053
1	rs6664445	31815009	T	ADD	664	0.894	0.123	0.7025	1.138	-0.9116	0.362
1	rs6664445	31815009	T	COV1	664	0.991	0.009341	0.9731	1.009	-0.9627	0.3357
1	rs111297670	31815059	T	ADD	664	1.504	0.2931	0.8468	2.671	1.393	0.1637
1	rs111297670	31815059	T	COV1	664	0.9915	0.009315	0.9735	1.01	-0.9198	0.3577
1	rs680328	31972633	G	ADD	664	0.8899	0.1205	0.7028	1.127	-0.9684	0.3329
1	rs680328	31972633	G	COV1	664	0.9918	0.009295	0.9739	1.01	-0.8809	0.3784
1	rs75073861	32195096	G	ADD	658	0.8565	0.4248	0.3725	1.969	-0.3645	0.7154
1	rs75073861	32195096	G	COV1	658	0.9916	0.009371	0.9736	1.01	-0.8985	0.3689
1	rs1407134	32202008	T	ADD	664	0.8604	0.2666	0.5102	1.451	-0.5637	0.5729
1	rs1407134	32202008	T	COV1	664	0.9917	0.009299	0.9738	1.01	-0.8991	0.3686
1	rs3903683	32207307	G	ADD	664	1.131	0.1179	0.898	1.426	1.048	0.2947
1	rs3903683	32207307	G	COV1	664	0.9913	0.009313	0.9734	1.01	-0.9388	0.3478
1	rs113657884	32208024	T	ADD	664	1.553	0.3561	0.7727	3.12	1.236	0.2166
1	rs113657884	32208024	T	COV1	664	0.9917	0.009305	0.9738	1.01	-0.897	0.3697
1	rs141330031	32211272	T	ADD	664	1.54	0.5344	0.5403	4.389	0.808	0.4191
1	rs141330031	32211272	T	COV1	664	0.9916	0.009295	0.9737	1.01	-0.9066	0.3646
1	rs143824879	32217295	A	ADD	664	1.755	0.3414	0.8986	3.426	1.647	0.09961
1	rs143824879	32217295	A	COV1	664	0.9906	0.009338	0.9726	1.009	-1.014	0.3107
1	rs35508255	32363660	G	ADD	664	0.873	0.1798	0.6137	1.242	-0.7554	0.45
1	rs35508255	32363660	G	COV1	664	0.9915	0.009295	0.9736	1.01	-0.9223	0.3563
1	rs144839297	32363847	A	ADD	664	0.7221	0.4768	0.2836	1.838	-0.6828	0.4947
1	rs144839297	32363847	A	COV1	664	0.992	0.009303	0.9741	1.01	-0.8611	0.3892
[truncated: 99,184 more rows]

## Sheet: SuppFig 1
Supplementary Figure 1
Data	Source
Ugandan prostate study data	Du Z, et al. Genetic risk of prostate cancer in Ugandan men. Prostate 78, 370-376 (2018).
South African prostate cancer data	Jaratlerdsiri W, et al. African-specific molecular taxonomy of prostate cancer. Nature 609, 552-559 (2022).

## Sheet: SuppFig 2 
Supplementary Figure 2
Data	Source
Ghana prostate study	Cook MB, et al. A genome-wide association study of prostate cancer in West African men. Hum Genet 133, 509-521 (2014).
South African prostate cancer data	Jaratlerdsiri W, et al. African-specific molecular taxonomy of prostate cancer. Nature 609, 552-559 (2022).

## Sheet: SuppFig 3
Supplementary Figure 3
African weights	Chen F, et al. Evidence of Novel Susceptibility Variants for Prostate Cancer and a Multiancestry Polygenic Risk Score Associated with Aggressive Disease in Men of African Ancestry. Eur Urol 84, 13-21 (2023).
Scores from PLINK, and ISUP from Jaratlerdsiri W, et al. African-specific molecular taxonomy of prostate cancer. Nature 609, 552-559 (2022).
FID	IID	CNT	CNT2	SCORE	ISUP
UP2142-B	UP2142-B	460	233	0.0321932	5
UP2213-B	UP2213-B	456	227	0.0325576	5
UP2330-B	UP2330-B	458	235	0.0336334	5
UP2351-B	UP2351-B	460	233	0.0327094	5
UP2372-B	UP2372-B	462	238	0.0336773	5
UP2396-B	UP2396-B	460	249	0.0366765	5
UP2187-B	UP2187-B	460	259	0.0349593	4
UP2197-B	UP2197-B	460	247	0.0342163	4
UP2264-B	UP2264-B	460	251	0.0359442	4
UP2267-B	UP2267-B	460	245	0.0338832	4
UP2317-B	UP2317-B	460	242	0.0348459	4
UP2360-B	UP2360-B	460	235	0.0328084	4
UP2370-B	UP2370-B	458	247	0.0358826	4
UP2380-B	UP2380-B	460	240	0.0328116	4
UP2159-B	UP2159-B	462	251	0.0349805	4
UP2004-B	UP2004-B	460	229	0.0317383	5
UP2035-B	UP2035-B	462	227	0.0314321	5
UP2048-B	UP2048-B	460	232	0.0324638	5
UP2049-B	UP2049-B	462	255	0.0358194	5
UP2050-B	UP2050-B	462	215	0.028892	5
UP2089-B	UP2089-B	462	251	0.0362304	5
UP2092-B	UP2092-B	462	241	0.0357034	5
UP2093-B	UP2093-B	460	242	0.034721	5
UP2101-B	UP2101-B	462	244	0.0326327	5
UP2103-B	UP2103-B	462	248	0.0342113	5
UP2117-B	UP2117-B	462	238	0.0343958	5
UP2100-B	UP2100-B	460	252	0.0345887	4
UP2109-B	UP2109-B	462	241	0.0355189	4
UP2115-B	UP2115-B	458	239	0.035528	4
UP2119-B	UP2119-B	460	240	0.0339266	4
N0001-B	N0001-B	460	240	0.0341211	4
N0002-B	N0002-B	460	246	0.033906	4
N0007-B	N0007-B	462	230	0.0330145	5
N0010-B	N0010-B	460	236	0.0327847	5
N0015-B	N0015-B	460	241	0.0329632	4
N0048-B	N0048-B	462	239	0.0347265	5
N0053-B	N0053-B	458	232	0.0325586	4
N0056-B	N0056-B	460	239	0.0341104	5
N0059-B	N0059-B	458	242	0.0348161	5
N0061-B	N0061-B	462	244	0.0358869	4
N0067-B	N0067-B	460	237	0.0357044	4
N0077-B	N0077-B	462	241	0.0322544	4
N0078-B	N0078-B	462	237	0.0345419	5
N0081-B	N0081-B	460	237	0.0348853	5
N0084-B	N0084-B	462	243	0.0326096	4
N0085-B	N0085-B	462	228	0.0321102	4
N0088-B	N0088-B	460	245	0.0358425	5
TSH001-B	TSH001-B	462	242	0.0346041	5
TSH005-B	TSH005-B	460	237	0.0337916	4
TSH008-B	TSH008-B	462	230	0.0326952	5
TSH012-B	TSH012-B	458	222	0.031405	NA
SMU027-B	SMU027-B	462	254	0.0365153	5
SMU050-B	SMU050-B	462	222	0.030899	4
SMU068-B	SMU068-B	462	244	0.034073	4
SMU080-B	SMU080-B	462	235	0.0341919	4
SMU087-B	SMU087-B	462	237	0.0354899	4
SMU094-B	SMU094-B	460	245	0.0391014	4
SMU104-B	SMU104-B	458	242	0.0338588	4
SMU109-B	SMU109-B	462	239	0.0340224	4
SMU132-B	SMU132-B	458	246	0.0341404	4
SMU157-B	SMU157-B	460	249	0.0366005	4
SMU161-B	SMU161-B	462	248	0.0346023	4
SMU167-B	SMU167-B	462	236	0.0341809	NA
SMU183-B	SMU183-B	462	237	0.0333073	4
SMU195-B	SMU195-B	460	243	0.0349107	4
KAL0004-B	KAL0004-B	458	235	0.033073	NA
KAL0013-B	KAL0013-B	462	239	0.0351237	5
KAL0022-B	KAL0022-B	462	235	0.0339649	5
KAL0043-B	KAL0043-B	458	230	0.0326338	5
KAL0054-B	KAL0054-B	458	227	0.0329044	5
KAL0072-B	KAL0072-B	458	241	0.0347773	5
KAL0078-B	KAL0078-B	462	237	0.032095	4
KAL0091-B	KAL0091-B	460	250	0.0353838	5
KAL0101-B	KAL0101-B	460	227	0.0305132	5
KAL0106-B	KAL0106-B	460	246	0.0362114	5
UP2039-B	UP2039-B	462	244	0.0335301	4
UP2099-B	UP2099-B	458	247	0.0359527	4
UP2116-B	UP2116-B	458	243	0.0346879	5
UP2133-B	UP2133-B	458	234	0.0346773	5
UP2113-B	UP2113-B	460	234	0.0316799	4
N0073-B	N0073-B	460	251	0.0355236	NA
SMU047-B	SMU047-B	460	247	0.0334529	NA
SMU111-B	SMU111-B	460	223	0.0308618	NA
KAL053-B	KAL053-B	458	248	0.033646	3
KAL070-B	KAL070-B	460	244	0.0343891	3
KAL0074-B	KAL0074-B	462	240	0.0340148	3
TSH003-B	TSH003-B	460	255	0.0353576	2
SMU019-B	SMU019-B	458	237	0.0324681	2
SMU032-B	SMU032-B	462	240	0.0339558	NA
SMU039-B	SMU039-B	460	234	0.0340661	2
SMU061-B	SMU061-B	460	242	0.0340425	3
SMU062-B	SMU062-B	462	254	0.0363435	2
SMU064-B	SMU064-B	458	235	0.0338861	3
SMU076-B	SMU076-B	462	240	0.0324834	2
SMU083-B	SMU083-B	462	230	0.032826	3
SMU089-B	SMU089-B	460	256	0.0373019	3
SMU098-B	SMU098-B	460	241	0.0335746	3
SMU100-B	SMU100-B	462	237	0.0335113	3
SMU101-B	SMU101-B	462	235	0.0324457	3
SMU106-B	SMU106-B	462	252	0.034026	NA
SMU159-B	SMU159-B	458	242	0.034917	2
SMU177-B	SMU177-B	460	242	0.0327693	2
SMU041-B	SMU041-B	462	246	0.0328409	2
SMU079-B	SMU079-B	462	235	0.0327599	2
SMU097-B	SMU097-B	460	240	0.0354679	1
SMU029-B	SMU029-B	462	225	0.0330578	1
SMU030-B	SMU030-B	460	229	0.0330195	1
SMU091-B	SMU091-B	460	233	0.0340266	1
SMU107-B	SMU107-B	462	248	0.0358851	1
SMU141-B	SMU141-B	460	253	0.0358131	1
SMU196-B	SMU196-B	458	232	0.0319661	1
SMU200-B	SMU200-B	462	246	0.0349354	1
SMU142-B	SMU142-B	462	253	0.0367554	1

## Sheet: SuppFig 4
Supplementary Figure 4
Multiethnic weights	Chen F, et al. Evidence of Novel Susceptibility Variants for Prostate Cancer and a Multiancestry Polygenic Risk Score Associated with Aggressive Disease in Men of African Ancestry. Eur Urol 84, 13-21 (2023).
Scores from PLINK, and ISUP from Jaratlerdsiri W, et al. African-specific molecular taxonomy of prostate cancer. Nature 609, 552-559 (2022).
FID	IID	CNT	CNT2	SCORE	ISUP
UP2142-B	UP2142-B	460	233	0.0396726	5
UP2213-B	UP2213-B	456	227	0.040523	5
UP2330-B	UP2330-B	458	235	0.0404411	5
UP2351-B	UP2351-B	460	233	0.0388694	5
UP2372-B	UP2372-B	462	238	0.0413747	5
UP2396-B	UP2396-B	460	249	0.0438948	5
UP2187-B	UP2187-B	460	259	0.0414533	4
UP2197-B	UP2197-B	460	247	0.041449	4
UP2264-B	UP2264-B	460	251	0.0425911	4
UP2267-B	UP2267-B	460	245	0.0401241	4
UP2317-B	UP2317-B	460	242	0.0416143	4
UP2360-B	UP2360-B	460	235	0.0401574	4
UP2370-B	UP2370-B	458	247	0.0433351	4
UP2380-B	UP2380-B	460	240	0.0391904	4
UP2159-B	UP2159-B	462	251	0.0424471	4
UP2004-B	UP2004-B	460	229	0.0387765	5
UP2035-B	UP2035-B	462	227	0.0371525	5
UP2048-B	UP2048-B	460	232	0.038646	5
UP2049-B	UP2049-B	462	255	0.0426857	5
UP2050-B	UP2050-B	462	215	0.0353815	5
UP2089-B	UP2089-B	462	251	0.0436716	5
UP2092-B	UP2092-B	462	241	0.0428757	5
UP2093-B	UP2093-B	460	242	0.0413817	5
UP2101-B	UP2101-B	462	244	0.0386639	5
UP2103-B	UP2103-B	462	248	0.0425757	5
UP2117-B	UP2117-B	462	238	0.0408701	5
UP2100-B	UP2100-B	460	252	0.0424195	4
UP2109-B	UP2109-B	462	241	0.0424017	4
UP2115-B	UP2115-B	458	239	0.0430095	4
UP2119-B	UP2119-B	460	240	0.0409378	4
N0001-B	N0001-B	460	240	0.0397175	4
N0002-B	N0002-B	460	246	0.0410346	4
N0007-B	N0007-B	462	230	0.0397877	5
N0010-B	N0010-B	460	236	0.0394311	5
N0015-B	N0015-B	460	241	0.0406028	4
N0048-B	N0048-B	462	239	0.0418514	5
N0053-B	N0053-B	458	232	0.0388402	4
N0056-B	N0056-B	460	239	0.0410093	5
N0059-B	N0059-B	458	242	0.042435	5
N0061-B	N0061-B	462	244	0.0418802	4
N0067-B	N0067-B	460	237	0.0420218	4
N0077-B	N0077-B	462	241	0.0393309	4
N0078-B	N0078-B	462	237	0.0411519	5
N0081-B	N0081-B	460	237	0.0422934	5
N0084-B	N0084-B	462	243	0.0402065	4
N0085-B	N0085-B	462	228	0.0397085	4
N0088-B	N0088-B	460	245	0.04375	5
TSH001-B	TSH001-B	462	242	0.0414993	5
TSH005-B	TSH005-B	460	237	0.0411618	4
TSH008-B	TSH008-B	462	230	0.0402541	5
TSH012-B	TSH012-B	458	222	0.0369962	NA
SMU027-B	SMU027-B	462	254	0.0431838	5
SMU050-B	SMU050-B	462	222	0.0375986	4
SMU068-B	SMU068-B	462	244	0.0425419	4
SMU080-B	SMU080-B	462	235	0.040861	4
SMU087-B	SMU087-B	462	237	0.0417706	4
SMU094-B	SMU094-B	460	245	0.0460743	4
SMU104-B	SMU104-B	458	242	0.0408314	4
SMU109-B	SMU109-B	462	239	0.0397636	4
SMU132-B	SMU132-B	458	246	0.0399926	4
SMU157-B	SMU157-B	460	249	0.044115	4
SMU161-B	SMU161-B	462	248	0.0411742	4
SMU167-B	SMU167-B	462	236	0.04174	NA
SMU183-B	SMU183-B	462	237	0.0396227	4
SMU195-B	SMU195-B	460	243	0.041774	4
KAL0004-B	KAL0004-B	458	235	0.0393615	NA
KAL0013-B	KAL0013-B	462	239	0.0418233	5
KAL0022-B	KAL0022-B	462	235	0.0403341	5
KAL0043-B	KAL0043-B	458	230	0.0395897	5
KAL0054-B	KAL0054-B	458	227	0.0382602	5
KAL0072-B	KAL0072-B	458	241	0.0407611	5
KAL0078-B	KAL0078-B	462	237	0.0379562	4
KAL0091-B	KAL0091-B	460	250	0.0426955	5
KAL0101-B	KAL0101-B	460	227	0.037409	5
KAL0106-B	KAL0106-B	460	246	0.0433294	5
UP2039-B	UP2039-B	462	244	0.040539	4
UP2099-B	UP2099-B	458	247	0.0426645	4
UP2116-B	UP2116-B	458	243	0.042781	5
UP2133-B	UP2133-B	458	234	0.0420294	5
UP2113-B	UP2113-B	460	234	0.0388925	4
N0073-B	N0073-B	460	251	0.0426866	NA
SMU047-B	SMU047-B	460	247	0.0407217	NA
SMU111-B	SMU111-B	460	223	0.0363089	NA
KAL053-B	KAL053-B	458	248	0.0410845	3
KAL070-B	KAL070-B	460	244	0.042632	3
KAL0074-B	KAL0074-B	462	240	0.0403936	3
TSH003-B	TSH003-B	460	255	0.0416083	2
SMU019-B	SMU019-B	458	237	0.0403017	2
SMU032-B	SMU032-B	462	240	0.0415338	NA
SMU039-B	SMU039-B	460	234	0.0405933	2
SMU061-B	SMU061-B	460	242	0.0418892	3
SMU062-B	SMU062-B	462	254	0.042658	2
SMU064-B	SMU064-B	458	235	0.0399536	3
SMU076-B	SMU076-B	462	240	0.0397302	2
SMU083-B	SMU083-B	462	230	0.0404291	3
SMU089-B	SMU089-B	460	256	0.0453841	3
SMU098-B	SMU098-B	460	241	0.0400443	3
SMU100-B	SMU100-B	462	237	0.0412575	3
SMU101-B	SMU101-B	462	235	0.0391386	3
SMU106-B	SMU106-B	462	252	0.0421534	NA
SMU159-B	SMU159-B	458	242	0.0415727	2
SMU177-B	SMU177-B	460	242	0.0398393	2
SMU041-B	SMU041-B	462	246	0.0400084	2
SMU079-B	SMU079-B	462	235	0.038772	2
SMU097-B	SMU097-B	460	240	0.0418716	1
SMU029-B	SMU029-B	462	225	0.0392696	1
SMU030-B	SMU030-B	460	229	0.0385256	1
SMU091-B	SMU091-B	460	233	0.0403303	1
SMU107-B	SMU107-B	462	248	0.0428155	1
SMU141-B	SMU141-B	460	253	0.0433239	1
SMU196-B	SMU196-B	458	232	0.0387495	1
SMU200-B	SMU200-B	462	246	0.0418532	1
SMU142-B	SMU142-B	462	253	0.045318	1

## Sheet: SuppFig 7
Supplementary Figure 7 - Cross validation results for ADMIXTURE
K value	CV error
1	0.20656
1	0.20658
1	0.20658
1	0.20658
1	0.20659
1	0.20658
1	0.20659
1	0.20658
1	0.20658
1	0.20655
2	0.20268
2	0.20268
2	0.2042
2	0.20268
2	0.20269
2	0.20267
2	0.20268
2	0.20267
2	0.20266
2	0.20267
3	0.20025
3	0.20027
3	0.20025
3	0.20027
3	0.20025
3	0.20025
3	0.20024
3	0.20025
3	0.20025
3	0.20024
4	0.19989
4	0.19987
4	0.19988
4	0.19989
4	0.19989
4	0.19986
4	0.19988
4	0.19986
4	0.19987
4	0.19988
5	0.19949
5	0.1995
5	0.19949
5	0.1995
5	0.19949
5	0.19949
5	0.1995
5	0.1995
5	0.19951
5	0.19952
6	0.19973
6	0.19971
6	0.19972
6	0.19969
6	0.19969
6	0.1997
6	0.19973
6	0.1997
6	0.19969
6	0.19971
7	0.19984
7	0.19987
7	0.19991
7	0.19993
7	0.19991
7	0.1999
7	0.19987
7	0.19984
7	0.19989
7	0.19985
8	0.2
8	0.20035
8	0.19997
8	0.20008
8	0.20011
8	0.2001
8	0.2001
8	0.20009
8	0.20007
8	0.20019
9	0.20041
9	0.20035
9	0.20043
9	0.20034
9	0.20041
9	0.20039
9	0.20037
9	0.20039
9	0.20043
9	0.20039
10	0.20075
10	0.20073
10	0.20067
10	0.20082
10	0.20021
10	0.20031
10	0.20066
10	0.20077
10	0.20054
10	0.20066

[truncated: 7 more sheets: SuppFig 9, SuppFig 10, SuppFig 12, SuppFig 13, SuppFig 14, SuppFig 15, SuppFig 16]
